# Supplementary material for: Fungal plant pathogen “mutagenomics” reveals tagged and untagged mutations in Zymoseptoria tritici and identifies SSK2 as key morphogenesis and stress-responsive virulence factor
Source: Front Plant Sci. 2023 May 3;14:1140824. doi: 10.3389/fpls.2023.1140824 (PMC10190600; doi:10.3389/fpls.2023.1140824)
Supplement: Supplementary Table 1 — The differentially expressed fungal genes (WT vs SSK2 mutant) at 6 and 24 hpi on the wheat leaf surface (.xls). [file Table_1.xlsx]

## Sheet: Guide
	AllZtrit sheets
	geneID			Most recent annotation of Z. tritici genome
	JGI_geneID			Mycgr3G + the ID number searchable in the Joint Genome Institute MycoCosm (linked)
	Mean normalised counts			Indication of expression, as calculated in featureCounts followed by variance stabilising transformed (vsd) normalisation
	L2FC - Log2 Fold Change			Positive L2FC indicates more highly expressed in the mutant (4-124) compared to WT, negative L2FC indicates down in the mutant compared to WT.
	Padj			False discovery rate adjusted p-value
	chr			IPO323 chromosome
	Cluster			C1 - negative L2FC, up-regulated in WT compared to mutant; C2 - positive L2FC, down-regulated in WT compared to mutant
	Signal peptide			Signal P 3.0
	Secretion prediction
	InterPro IDs			As identified in BLAST2GO search.
	InterPro GO IDs			ID codes are listed in the 'AllZtrit' sheets, corresponding names are listed in the Cluster sheets.
	GO IDs			As identified in BLAST2GO search.
	Enzyme Codes			As identified in BLAST2GO search.
				Y - Gene also differentially expressed in study listed in column. N - Gene not identified as DE in study listed. x - Unable to link this gene to other studies.
	Cluster sheets			ending -C1 or -C2
	InterPro GONames			As identified in BLAST2GO search.
	GO Names
	Enzyme Names
	Broad Category (Fig5D)			Category shown in Figure5D
	Category Expansion			The initial assigned category taking information from KOG group, InterPro and GO

## Sheet: AllZtrit24h
geneID	JGI_geneID	SeqDesc	Mean normalised count	L2FC	pvalue	padj	chr	cluster	signal peptide	secreted prediction	secreted prediction	InterPro IDs	InterPro GO IDs	GO IDs	Enzyme Codes	Yemelin et al., 2022 DEG Match (deltaHOG1)?	Rudd et al., 2015 DEG Match (Day1/CDB)?	Palma-Guerro et al., 2016 Match (WT 3 dpi)
ZtritIPO323_04g09786	Mycgr3G104452	F-box/WD repeat-containing protein 1A	3216.84	-4.09	1.27e-36	1.13e-32	5	C1	#N/A	17.5	nucl	IPR020472 (PRINTS); IPR001680 (SMART); IPR001810 (SMART); IPR015943 (G3DSA:2.130.10.GENE3D); IPR015943 (G3DSA:2.130.10.GENE3D); IPR001810 (PFAM); IPR001680 (PFAM); G3DSA:1.20.1280.50 (GENE3D); mobidb-lite (MOBIDB_LITE); mobidb-lite (MOBIDB_LITE); mobidb-lite (MOBIDB_LITE); mobidb-lite (MOBIDB_LITE); mobidb-lite (MOBIDB_LITE); mobidb-lite (MOBIDB_LITE); mobidb-lite (MOBIDB_LITE); mobidb-lite (MOBI…	F:GO:0005515			N	N	Y
ZtritIPO323_04g03766	Mycgr3G77354	class I glutamine amidotransferase-like protein	357.05	-4.04	1.19e-23	5.32e-20	12	C1	#N/A	27	cyto	IPR002818 (PFAM); IPR029062 (G3DSA:3.40.50.GENE3D); PTHR48094:SF11 (PANTHER); PTHR48094 (PANTHER); cd03141 (CDD); IPR029062 (SUPERFAMILY)	no GO terms	P:GO:0006520; F:GO:0016740	EC:2	N	Y	N
ZtritIPO323_04g10011	Mycgr3G104571	phosphatidylethanolamine-binding-like protein	303.65	-4.44	2.87e-23	8.55e-20	5	C1	yes	25	extr	IPR008914 (PFAM); IPR036610 (G3DSA:3.90.280.GENE3D); IPR035810 (PANTHER); PTHR11362:SF82 (PANTHER); IPR035810 (CDD); IPR036610 (SUPERFAMILY)	no GO terms	P:GO:0005975; F:GO:0016740	EC:2.7.7.12; EC:2.7; EC:2; EC:2.7.7	Y	Y	N
ZtritIPO323_04g00943	Mycgr3G89280	putative tartrate dehydrogenase/decarboxylase TtuC	201.68	-5.7	1.4e-22	3.12e-19	1	C1	#N/A	11	cyto	no IPS match	no IPS match			Y	N	N
ZtritIPO323_04g13811	Mycgr3G110887	uncharacterized protein MYCGRDRAFT_110887	1188.21	-4.21	4.86e-22	8.68e-19	9	C1	yes	13	extr	SIGNAL_PEPTIDE_H_REGION (PHOBIUS); SIGNAL_PEPTIDE (PHOBIUS); NON_CYTOPLASMIC_DOMAIN (PHOBIUS); SIGNAL_PEPTIDE_C_REGION (PHOBIUS); SIGNAL_PEPTIDE_N_REGION (PHOBIUS); SignalP-TM (SIGNALP_GRAM_POSITIVE); SignalP-noTM (SIGNALP_EUK); SignalP-noTM (SIGNALP_GRAM_NEGATIVE)	no GO terms			N	Y	Y
ZtritIPO323_04g03884	Mycgr3G111505	uncharacterized protein MYCGRDRAFT_111505	121.2	-5.92	1.82e-21	2.7e-18	12	C1	yes	26	extr	SIGNAL_PEPTIDE_H_REGION (PHOBIUS); SIGNAL_PEPTIDE_C_REGION (PHOBIUS); NON_CYTOPLASMIC_DOMAIN (PHOBIUS); SIGNAL_PEPTIDE (PHOBIUS); SIGNAL_PEPTIDE_N_REGION (PHOBIUS); SignalP-TM (SIGNALP_GRAM_POSITIVE); SignalP-noTM (SIGNALP_GRAM_NEGATIVE); SignalP-noTM (SIGNALP_EUK)	no GO terms			N	Y	N
ZtritIPO323_04g09283	Mycgr3G71559	short-chain dehydrogenase like protein	124.18	-6.34	5.53e-21	7.06e-18	4	C1	#N/A	15	cyto	IPR002347 (PRINTS); IPR002347 (PRINTS); IPR002347 (PFAM); G3DSA:3.40.50.720 (GENE3D); mobidb-lite (MOBIDB_LITE); mobidb-lite (MOBIDB_LITE); PTHR43618 (PANTHER); PTHR43618:SF16 (PANTHER); cd05233 (CDD); IPR036291 (SUPERFAMILY)	no GO terms	F:GO:0016491	EC:1	Y	N	N
ZtritIPO323_04g10527		unnamed protein product	582.57	4.82	3.31e-19	3.69e-16	6	C2	yes	25	extr	SIGNAL_PEPTIDE (PHOBIUS); SIGNAL_PEPTIDE_C_REGION (PHOBIUS); NON_CYTOPLASMIC_DOMAIN (PHOBIUS); SIGNAL_PEPTIDE_N_REGION (PHOBIUS); SIGNAL_PEPTIDE_H_REGION (PHOBIUS); SignalP-noTM (SIGNALP_EUK); SignalP-noTM (SIGNALP_GRAM_NEGATIVE)	no GO terms			x	x	x
ZtritIPO323_04g00449	Mycgr3G106897	Linoleate 9S-lipoxygenase 2	152.24	4.69	1.13e-15	1.12e-12	1	C2	#N/A	12	cyto	G3DSA:3.10.450.60 (GENE3D); IPR013819 (PFAM); G3DSA:1.20.245.10 (GENE3D); mobidb-lite (MOBIDB_LITE); IPR000907 (PANTHER); PTHR11771:SF153 (PANTHER); IPR013819 (PROSITE_PROFILES); IPR036226 (SUPERFAMILY)	F:GO:0016702; F:GO:0046872	P:GO:0055085; F:GO:0005215; F:GO:0016491; F:GO:0016787	EC:1.13.11; EC:1.13; EC:1; EC:3; EC:7	N	N	N
ZtritIPO323_04g09762	Mycgr3G104437	sam-dependent methyltransferase like protein	680.63	4.24	2.15e-15	1.92e-12	5	C2	#N/A	9	mito	IPR029063 (G3DSA:3.40.50.GENE3D); IPR041698 (PFAM); cd02440 (CDD); IPR029063 (SUPERFAMILY)	no GO terms	F:GO:0016740	EC:2.1; EC:2; EC:2.1.1	N	Y	N
ZtritIPO323_04g00341	Mycgr3G106843	uncharacterized protein MYCGRDRAFT_106843	101.62	-6.43	9.53e-15	7.73e-12	1	C1	#N/A	13	nucl	mobidb-lite (MOBIDB_LITE); mobidb-lite (MOBIDB_LITE); mobidb-lite (MOBIDB_LITE); mobidb-lite (MOBIDB_LITE)	no GO terms			Y	N	N
ZtritIPO323_04g07140	Mycgr3G79738	Dual specificity protein kinase	173.13	-4.54	1.62e-14	1.21e-11	3	C1	#N/A	17.5	nucl	mobidb-lite (MOBIDB_LITE); mobidb-lite (MOBIDB_LITE)	no GO terms	F:GO:0016209; F:GO:0016491	EC:1.11; EC:1; EC:1.11.1	Y	N	N
ZtritIPO323_04g02669	Mycgr3G96234	glutathione s-transferase like protein	375.32	3.9	5.84e-14	4.01e-11	10	C2	#N/A	20	cysk	G3DSA:3.40.30.110 (GENE3D); IPR004045 (PFAM); IPR004045 (PROSITE_PROFILES); cd00570 (CDD); IPR036249 (SUPERFAMILY); IPR036282 (SUPERFAMILY)	P:GO:0006749; F:GO:0005515	P:GO:0006575; P:GO:0006790; F:GO:0016740	EC:2	N	Y	N
ZtritIPO323_04g07327	Mycgr3G103578	ABC transporter domain-containing protein	883.04	3.5	1.62e-13	9.62e-11	3	C2	#N/A	14	mito	IPR027417 (G3DSA:3.40.50.GENE3D); IPR027417 (G3DSA:3.40.50.GENE3D); IPR003439 (PFAM); IPR003439 (PFAM); PTHR19211:SF14 (PANTHER); PTHR19211 (PANTHER); IPR003439 (PROSITE_PROFILES); IPR003439 (PROSITE_PROFILES); cd03221 (CDD); IPR027417 (SUPERFAMILY); IPR027417 (SUPERFAMILY)	F:GO:0005524	F:GO:0005524		N	Y	N
ZtritIPO323_04g09576	Mycgr3G104366	Proline utilization trans-activator	180.42	-4.17	1.51e-13	9.62e-11	5	C1	#N/A	24	nucl	IPR036864 (G3DSA:4.10.240.GENE3D); IPR001138 (PFAM); mobidb-lite (MOBIDB_LITE); mobidb-lite (MOBIDB_LITE); PTHR47785 (PANTHER); IPR001138 (PROSITE_PROFILES); IPR001138 (CDD); IPR036864 (SUPERFAMILY)	P:GO:0006355; F:GO:0000981; F:GO:0008270	P:GO:0006355; C:GO:0005634		N	N	N
ZtritIPO323_04g12173	Mycgr3G74298	Aromatic peroxygenase	269.94	-2.71	6.32e-13	3.32e-10	7	C1	yes	24	extr	IPR036851 (G3DSA:1.10.489.GENE3D); IPR000028 (PFAM); mobidb-lite (MOBIDB_LITE); mobidb-lite (MOBIDB_LITE); PTHR33577 (PANTHER); PTHR33577:SF15 (PANTHER); IPR000028 (PROSITE_PROFILES); IPR036851 (SUPERFAMILY)	F:GO:0004601	F:GO:0016209; F:GO:0016491	EC:1.11; EC:1; EC:1.11.1	Y	Y	Y
ZtritIPO323_04g08375	Mycgr3G99750	acyltransferase like protein	2102.83	-3.52	6.28e-13	3.32e-10	3	C1	#N/A	25	plas	IPR002656 (PFAM); PTHR23028:SF125 (PANTHER); PTHR23028 (PANTHER)	F:GO:0016747	F:GO:0016740	EC:2.3; EC:2; EC:2.3.1	N	N	N
ZtritIPO323_04g01615	Mycgr3G102725	uncharacterized protein MYCGRDRAFT_102725	1807.73	3.29	8.12e-13	4.03e-10	1	C2	#N/A	22	nucl	G3DSA:3.30.160.60 (GENE3D); IPR004827 (PFAM); mobidb-lite (MOBIDB_LITE); mobidb-lite (MOBIDB_LITE); mobidb-lite (MOBIDB_LITE); cd12193 (CDD); IPR046347 (SUPERFAMILY)	P:GO:0006355; F:GO:0003700	P:GO:0006355		N	Y	N
ZtritIPO323_04g05895	Mycgr3G107968	uncharacterized protein MYCGRDRAFT_107968	342.45	4.78	1.3e-12	5.79e-10	2	C2	#N/A	9	cyto	no IPS match	no IPS match			N	N	N
ZtritIPO323_04g01193	Mycgr3G102508	unnamed protein product	148.74	3.3	1.29e-12	5.79e-10	1	C2	#N/A	19.5	mito	no IPS match	no IPS match	P:GO:0030154; P:GO:0048856		N	N	N
ZtritIPO323_04g01749	Mycgr3G34332	NHL repeat-containing protein	185.96	-3.51	4.18e-12	1.78e-09	1	C1	yes	22	extr	IPR015943 (G3DSA:2.130.10.GENE3D); PTHR40274 (PANTHER); SIGNAL_PEPTIDE (PHOBIUS); SIGNAL_PEPTIDE_H_REGION (PHOBIUS); NON_CYTOPLASMIC_DOMAIN (PHOBIUS); SIGNAL_PEPTIDE_C_REGION (PHOBIUS); SIGNAL_PEPTIDE_N_REGION (PHOBIUS); SignalP-noTM (SIGNALP_EUK); SSF63829 (SUPERFAMILY)	F:GO:0005515	F:GO:0070492; C:GO:0005615		N	Y	N
ZtritIPO323_04g09607	Mycgr3G58686	putative AIM2 family protein	464.28	-2.88	4.82e-12	1.96e-09	5	C1	#N/A	14.5	cyto	IPR029058 (G3DSA:3.40.50.GENE3D); IPR002925 (PFAM); PTHR47668 (PANTHER); IPR029058 (SUPERFAMILY)	F:GO:0016787	F:GO:0016740; F:GO:0016787	EC:2.5.1; EC:2.5.1.27; EC:2; EC:3	N	N	N
ZtritIPO323_04g11454	Mycgr3G105080	triacylglycerol hydrolase	201.72	4.75	8.04e-12	3.12e-09	7	C2	yes	26	extr	IPR000997 (PRINTS); IPR002018 (PFAM); IPR029058 (G3DSA:3.40.50.GENE3D); PTHR43918 (PANTHER); IPR029058 (SUPERFAMILY)	F:GO:0004104	F:GO:0016787	EC:3.1; EC:3; EC:3.1.1.8; EC:3.1.1.1	Y	N	N
ZtritIPO323_04g01555	Mycgr3G66753	probable alcohol dehydrogenase homolog Bli-4	78.54	-5.74	1.24e-11	4.6e-09	1	C1	#N/A	25.5	mito	IPR002347 (PRINTS); G3DSA:3.40.50.720 (GENE3D); IPR002347 (PFAM); PTHR24320 (PANTHER); PTHR24320:SF33 (PANTHER); IPR036291 (SUPERFAMILY)	no GO terms	F:GO:0016491	EC:1	N	Y	N
ZtritIPO323_04g09597	Mycgr3G104372	uncharacterized protein MYCGRDRAFT_104372	2324.05	2.53	1.67e-11	5.97e-09	5	C2	#N/A	25	nucl	IPR004827 (PFAM); G3DSA:3.30.160.60 (GENE3D); mobidb-lite (MOBIDB_LITE); mobidb-lite (MOBIDB_LITE); mobidb-lite (MOBIDB_LITE); PTHR13044 (PANTHER); PTHR13044:SF38 (PANTHER); IPR004827 (PROSITE_PROFILES); cd12193 (CDD); IPR046347 (SUPERFAMILY)	P:GO:0006355; F:GO:0003700	P:GO:0006355		N	Y	N
ZtritIPO323_04g07298	Mycgr3G69330	putative acid trehalase	179.12	-3.2	2.41e-11	8.29e-09	3	C1	yes	27	extr	IPR005194 (PFAM); G3DSA:2.60.420.10 (GENE3D); IPR005195 (PFAM); G3DSA:2.60.120.260 (GENE3D); IPR037018 (G3DSA:2.70.98.GENE3D); IPR005196 (PFAM); IPR012341 (G3DSA:1.50.10.GENE3D); PTHR11051 (PANTHER); PTHR11051:SF8 (PANTHER); IPR008928 (SUPERFAMILY); IPR011013 (SUPERFAMILY)	P:GO:0005975; F:GO:0003824; F:GO:0030246	P:GO:0005975; F:GO:0016787	EC:3.2; EC:3; EC:3.2.1.28; EC:3.2.1	N	N	N
ZtritIPO323_04g11855	Mycgr3G94594	Xenotropic and polytropic retrovirus receptor 1-like protein	712.5	-3.09	2.83e-11	9.36e-09	7	C1	yes	17	mito	mobidb-lite (MOBIDB_LITE); mobidb-lite (MOBIDB_LITE); mobidb-lite (MOBIDB_LITE); mobidb-lite (MOBIDB_LITE); mobidb-lite (MOBIDB_LITE); mobidb-lite (MOBIDB_LITE); mobidb-lite (MOBIDB_LITE); PTHR39601:SF1 (PANTHER); PTHR39601 (PANTHER); SignalP-TM (SIGNALP_GRAM_POSITIVE)	no GO terms	C:GO:0016020; C:GO:0016021		N	N	N
ZtritIPO323_04g02689		---NA---	2180	6.46	2.34e-10	7.46e-08	10	C2	#N/A	21	nucl	mobidb-lite (MOBIDB_LITE); mobidb-lite (MOBIDB_LITE)	no GO terms			x	x	x
ZtritIPO323_04g13285	Mycgr3G105661	unnamed protein product	462.98	-3.12	2.64e-10	8.12e-08	9	C1	#N/A	16	nucl	mobidb-lite (MOBIDB_LITE); mobidb-lite (MOBIDB_LITE); mobidb-lite (MOBIDB_LITE); mobidb-lite (MOBIDB_LITE); mobidb-lite (MOBIDB_LITE); mobidb-lite (MOBIDB_LITE); PTHR38703 (PANTHER)	no GO terms			Y	N	Y
ZtritIPO323_04g12886	Mycgr3G74996	related to bile acid ABC transport protein	261.17	2.4	3.38e-10	9.8e-08	8	C2	#N/A	23	plas	IPR036640 (G3DSA:1.20.1560.GENE3D); IPR003439 (PFAM); IPR011527 (PFAM); IPR027417 (G3DSA:3.40.50.GENE3D); IPR027417 (G3DSA:3.40.50.GENE3D); IPR036640 (G3DSA:1.20.1560.GENE3D); IPR003439 (PFAM); mobidb-lite (MOBIDB_LITE); mobidb-lite (MOBIDB_LITE); mobidb-lite (MOBIDB_LITE); mobidb-lite (MOBIDB_LITE); PTHR24223 (PANTHER); PTHR24223:SF353 (PANTHER); IPR003439 (PROSITE_PROFILES); IPR011527 (PROSITE_…	P:GO:0055085; F:GO:0005524; F:GO:0140359; C:GO:0016021	P:GO:0055085; F:GO:0005215; F:GO:0140657	EC:7	N	N	N
ZtritIPO323_04g08151	Mycgr3G103891	related to URE2-nitrogen catabolite repression regulator	693.96	-4.01	3.4e-10	9.8e-08	3	C1	#N/A	17	cyto	G3DSA:3.40.30.10 (GENE3D); IPR004045 (PFAM); G3DSA:1.20.1050.10 (GENE3D); IPR004046 (PFAM); PTHR44051 (PANTHER); PTHR44051:SF6 (PANTHER); IPR004045 (PROSITE_PROFILES); IPR010987 (PROSITE_PROFILES); IPR036249 (SUPERFAMILY); IPR036282 (SUPERFAMILY)	P:GO:0006749; F:GO:0005515	P:GO:0006575; P:GO:0006790; F:GO:0016740	EC:2	N	Y	N
ZtritIPO323_04g03110	Mycgr3G76728	3-dehydroquinate synthase	223.72	-3.85	3.61e-10	1.01e-07	11	C1	#N/A	10.5	cyto	IPR030960 (PFAM); G3DSA:1.20.1090.10 (GENE3D); G3DSA:3.40.50.1970 (GENE3D); mobidb-lite (MOBIDB_LITE); mobidb-lite (MOBIDB_LITE); PTHR43622 (PANTHER); PTHR43622:SF3 (PANTHER); IPR035872 (CDD); SSF56796 (SUPERFAMILY)	P:GO:0017000	F:GO:0016829	EC:4	N	N	N
ZtritIPO323_04g07579	Mycgr3G69689	haloacid dehalogenase-like hydrolase	183.11	3.87	4.36e-10	1.18e-07	3	C2	#N/A	9	cysk	IPR023198 (G3DSA:1.10.150.GENE3D); PF00702 (PFAM); IPR023214 (G3DSA:3.40.50.GENE3D); PTHR43316 (PANTHER); PTHR43316:SF4 (PANTHER); IPR036412 (SUPERFAMILY)	no GO terms	F:GO:0016787		N	N	N
ZtritIPO323_04g07232	Mycgr3G38624	short chain dehydrogenase/reductase family oxidoreductase like protein	130.03	-3.82	8.14e-10	2.14e-07	3	C1	#N/A	10.333	cyto_nucl	IPR002347 (PRINTS); IPR002347 (PRINTS); G3DSA:3.40.50.720 (GENE3D); PIRSF000126 (PIRSF); IPR002347 (PFAM); PTHR43131 (PANTHER); cd05233 (CDD); IPR036291 (SUPERFAMILY)	no GO terms	F:GO:0016491	EC:1	Y	N	N
ZtritIPO323_04g00796	Mycgr3G98377	mannose-6-phosphate isomerase like protein	31	-7.21	1.03e-09	2.62e-07	1	C1	#N/A	12.5	cyto	IPR016305 (PRINTS); IPR014710 (G3DSA:2.60.120.GENE3D); G3DSA:1.10.441.10 (GENE3D); IPR016305 (PIRSF); IPR014710 (G3DSA:2.60.120.GENE3D); IPR001250 (TIGRFAM); IPR001250 (PFAM); IPR016305 (PANTHER); PTHR10309:SF4 (PANTHER); cd07011 (CDD); IPR011051 (SUPERFAMILY)	P:GO:0005975; P:GO:0009298; F:GO:0004476; F:GO:0008270	P:GO:0005975; P:GO:0055086; P:GO:1901135; F:GO:0016853	EC:5.3; EC:5; EC:5.3.1.8; EC:5.3.1	N	N	N
ZtritIPO323_04g00114	Mycgr3G64923	putative NADP-dependent mannitol dehydrogenase	1018.7	-2.47	1.29e-09	3.2e-07	1	C1	#N/A	24.5	cyto	IPR002347 (PRINTS); IPR002347 (PRINTS); PF13561 (PFAM); G3DSA:3.40.50.720 (GENE3D); PTHR43008 (PANTHER); PTHR43008:SF3 (PANTHER); cd05352 (CDD); IPR036291 (SUPERFAMILY)	no GO terms	F:GO:0016491	EC:1	N	N	N
ZtritIPO323_04g05590	Mycgr3G103030	uncharacterized protein MYCGRDRAFT_103030	213.22	-3.67	2.41e-09	5.81e-07	2	C1	#N/A	13.5	cyto_nucl	mobidb-lite (MOBIDB_LITE); mobidb-lite (MOBIDB_LITE)	no GO terms			N	N	N
ZtritIPO323_04g11551		unnamed protein product	163.45	-4.37	2.52e-09	5.92e-07	7	C1	yes	15	extr	SIGNAL_PEPTIDE_N_REGION (PHOBIUS); SIGNAL_PEPTIDE_C_REGION (PHOBIUS); SIGNAL_PEPTIDE (PHOBIUS); NON_CYTOPLASMIC_DOMAIN (PHOBIUS); SIGNAL_PEPTIDE_H_REGION (PHOBIUS); SignalP-noTM (SIGNALP_GRAM_NEGATIVE); SignalP-noTM (SIGNALP_EUK)	no GO terms			x	x	x
ZtritIPO323_04g04086	Mycgr3G106430	class I glutamine amidotransferase-like protein	1476.82	2.81	3.71e-09	8.48e-07	12	C2	#N/A	10.5	cyto	IPR029062 (G3DSA:3.40.50.GENE3D); IPR002818 (PFAM); mobidb-lite (MOBIDB_LITE); PTHR43130 (PANTHER); cd03139 (CDD); IPR029062 (SUPERFAMILY)	no GO terms	P:GO:0006520; F:GO:0016740	EC:2	N	Y	N
ZtritIPO323_04g06680	Mycgr3G103459	peroxiredoxin like protein	445.68	-2.77	7.04e-09	1.57e-06	2	C1	#N/A	16	cyto	IPR013740 (PFAM); G3DSA:3.40.30.10 (GENE3D); mobidb-lite (MOBIDB_LITE); PTHR10430:SF16 (PANTHER); IPR037944 (PANTHER); IPR013766 (PROSITE_PROFILES); IPR037944 (CDD); IPR036249 (SUPERFAMILY)	F:GO:0016491	F:GO:0016209; F:GO:0016491	EC:1.11; EC:1; EC:1.11.1	N	N	Y
ZtritIPO323_04g02303	Mycgr3G102996	uncharacterized protein MYCGRDRAFT_102996	1305.91	-2.94	7.74e-09	1.69e-06	1	C1	yes	4	mito	mobidb-lite (MOBIDB_LITE); SIGNAL_PEPTIDE_N_REGION (PHOBIUS); NON_CYTOPLASMIC_DOMAIN (PHOBIUS); SIGNAL_PEPTIDE (PHOBIUS); SIGNAL_PEPTIDE_H_REGION (PHOBIUS); SIGNAL_PEPTIDE_C_REGION (PHOBIUS); SignalP-TM (SIGNALP_GRAM_POSITIVE); SignalP-noTM (SIGNALP_GRAM_NEGATIVE); SignalP-noTM (SIGNALP_EUK)	no GO terms			N	Y	Y
ZtritIPO323_04g03984	Mycgr3G97167	lipase 3-like protein	173.65	4.15	8.32e-09	1.77e-06	12	C2	yes	27	extr	mobidb-lite (MOBIDB_LITE); mobidb-lite (MOBIDB_LITE); mobidb-lite (MOBIDB_LITE); SIGNAL_PEPTIDE_H_REGION (PHOBIUS); SIGNAL_PEPTIDE (PHOBIUS); SIGNAL_PEPTIDE_C_REGION (PHOBIUS); NON_CYTOPLASMIC_DOMAIN (PHOBIUS); SIGNAL_PEPTIDE_N_REGION (PHOBIUS); SignalP-noTM (SIGNALP_EUK); SignalP-TM (SIGNALP_GRAM_POSITIVE); SignalP-noTM (SIGNALP_GRAM_NEGATIVE)	no GO terms			N	N	N
ZtritIPO323_04g03400	Mycgr3G82659	unnamed protein product	288.25	-2.76	1.01e-08	2.1e-06	11	C1	yes	10	mito	NON_CYTOPLASMIC_DOMAIN (PHOBIUS); SIGNAL_PEPTIDE (PHOBIUS); SIGNAL_PEPTIDE_N_REGION (PHOBIUS); SIGNAL_PEPTIDE_H_REGION (PHOBIUS); SIGNAL_PEPTIDE_C_REGION (PHOBIUS); SignalP-noTM (SIGNALP_EUK); SignalP-TM (SIGNALP_GRAM_POSITIVE); SignalP-noTM (SIGNALP_GRAM_NEGATIVE)	no GO terms	P:GO:0006511; P:GO:0016579; F:GO:0004843		N	N	N
ZtritIPO323_04g06586	Mycgr3G103423	uncharacterized protein MYCGRDRAFT_103423	374.43	-6.18	1.56e-08	3.17e-06	2	C1	#N/A	20	nucl	mobidb-lite (MOBIDB_LITE); mobidb-lite (MOBIDB_LITE); mobidb-lite (MOBIDB_LITE)	no GO terms			N	Y	N
ZtritIPO323_04g08384	Mycgr3G103968	hard surface induced protein	984.38	-2.83	2.95e-08	5.85e-06	3	C1	yes	18	plas	IPR002656 (PFAM); PTHR23028:SF117 (PANTHER); PTHR23028 (PANTHER)	F:GO:0016747	F:GO:0016740	EC:2.3; EC:2; EC:2.3.1	N	N	N
ZtritIPO323_04g02831	Mycgr3G87870	unnamed protein product	1253.09	4.76	3.77e-08	7.19e-06	10	C2	#N/A	22	nucl	IPR027417 (G3DSA:3.40.50.GENE3D); IPR003959 (PFAM); mobidb-lite (MOBIDB_LITE); mobidb-lite (MOBIDB_LITE); mobidb-lite (MOBIDB_LITE); mobidb-lite (MOBIDB_LITE); mobidb-lite (MOBIDB_LITE); PTHR46411:SF1 (PANTHER); PTHR46411 (PANTHER); cd00009 (CDD); IPR027417 (SUPERFAMILY)	F:GO:0005524; F:GO:0016887	F:GO:0016787; F:GO:0140657	EC:3.6.1; EC:3.6; EC:3	N	Y	N
ZtritIPO323_04g07520	Mycgr3G108534	uncharacterized protein MYCGRDRAFT_108534	3009.65	3.84	3.87e-08	7.19e-06	3	C2	#N/A	19.5	nucl	mobidb-lite (MOBIDB_LITE); mobidb-lite (MOBIDB_LITE); mobidb-lite (MOBIDB_LITE); mobidb-lite (MOBIDB_LITE)	no GO terms			N	N	N
ZtritIPO323_04g00457	Mycgr3G32802	related to oxidase	111.84	3.25	3.84e-08	7.19e-06	1	C2	yes	27	extr	IPR000028 (PFAM); IPR036851 (G3DSA:1.10.489.GENE3D); PTHR33577 (PANTHER); PTHR33577:SF1 (PANTHER); IPR000028 (PROSITE_PROFILES); IPR036851 (SUPERFAMILY)	F:GO:0004601	F:GO:0016209; F:GO:0016491	EC:1.11; EC:1; EC:1.11.1	N	Y	N
ZtritIPO323_04g09797	Mycgr3G104459	acyl-CoA dehydrogenase NM domain-like protein	1973.97	2.33	3.95e-08	7.2e-06	5	C2	#N/A	18	cysk	IPR009075 (PFAM); IPR001199 (PFAM); IPR013786 (PFAM); G3DSA:1.20.140.10 (GENE3D); IPR037069 (G3DSA:1.10.540.GENE3D); IPR036400 (G3DSA:3.10.120.GENE3D); IPR046373 (G3DSA:2.40.110.GENE3D); IPR006091 (PFAM); mobidb-lite (MOBIDB_LITE); PTHR48083:SF22 (PANTHER); PTHR48083 (PANTHER); PTHR48083 (PANTHER); PTHR48083:SF22 (PANTHER); IPR001199 (PROSITE_PROFILES); IPR036250 (SUPERFAMILY); IPR009100 (SUPERFA…	F:GO:0016627; F:GO:0050660	F:GO:0016491	EC:1.3; EC:1	N	Y	N
ZtritIPO323_04g10603	Mycgr3G100421	linoleate diol synthase	473.25	-2.59	4.62e-08	8.24e-06	6	C1	#N/A	14	mito	IPR036396 (G3DSA:1.10.630.GENE3D); IPR019791 (PFAM); IPR001128 (PFAM); IPR037120 (G3DSA:1.10.640.GENE3D); mobidb-lite (MOBIDB_LITE); mobidb-lite (MOBIDB_LITE); mobidb-lite (MOBIDB_LITE); PTHR11903:SF28 (PANTHER); PTHR11903 (PANTHER); IPR019791 (PROSITE_PROFILES); IPR034812 (CDD); IPR010255 (SUPERFAMILY); IPR036396 (SUPERFAMILY)	P:GO:0006979; F:GO:0004497; F:GO:0004601; F:GO:0005506; F:GO:0016491; F:GO:0016705; F:GO:0020037	F:GO:0016209; F:GO:0016491	EC:1.11; EC:1; EC:1.14; EC:1.11.1	Y	N	N
ZtritIPO323_04g12840	Mycgr3G110524	putative mitochondrial chaperone bcs1	194.74	3.44	6.13e-08	1.07e-05	8	C2	#N/A	11	nucl	IPR014851 (PFAM); IPR003959 (PFAM); IPR027417 (G3DSA:3.40.50.GENE3D); mobidb-lite (MOBIDB_LITE); mobidb-lite (MOBIDB_LITE); mobidb-lite (MOBIDB_LITE); PTHR23070:SF11 (PANTHER); PTHR23070 (PANTHER); PTHR23070 (PANTHER); PTHR23070:SF11 (PANTHER); cd00009 (CDD); IPR027417 (SUPERFAMILY)	F:GO:0005524; F:GO:0016887	F:GO:0016787; F:GO:0140657; C:GO:0005739	EC:3.6.1; EC:3.6; EC:3	Y	N	N
ZtritIPO323_04g06695	Mycgr3G103460	Protein rds1	4968.27	2.74	7.43e-08	1.28e-05	2	C2	yes	23	extr	PF13668 (PFAM); mobidb-lite (MOBIDB_LITE); mobidb-lite (MOBIDB_LITE); PTHR31694:SF8 (PANTHER); PTHR31694 (PANTHER); SIGNAL_PEPTIDE (PHOBIUS); SIGNAL_PEPTIDE_H_REGION (PHOBIUS); SIGNAL_PEPTIDE_N_REGION (PHOBIUS); NON_CYTOPLASMIC_DOMAIN (PHOBIUS); SIGNAL_PEPTIDE_C_REGION (PHOBIUS); cd00657 (CDD); SignalP-TM (SIGNALP_GRAM_POSITIVE); SignalP-noTM (SIGNALP_EUK); IPR009078 (SUPERFAMILY)	no GO terms			Y	Y	Y
ZtritIPO323_04g02339	Mycgr3G95996	uncharacterized protein MYCGRDRAFT_95996	28	-9.1	7.62e-08	1.28e-05	10	C1	#N/A	16	nucl	no IPS match	no IPS match	P:GO:0006355; C:GO:0005634		N	N	N
ZtritIPO323_04g11623	Mycgr3G105173	Zinc finger protein with KRAB and SCAN domains 5	1037.58	-2.92	9.38e-08	1.55e-05	7	C1	#N/A	17	nucl	G3DSA:3.30.160.60 (GENE3D); mobidb-lite (MOBIDB_LITE); mobidb-lite (MOBIDB_LITE); mobidb-lite (MOBIDB_LITE); IPR036236 (SUPERFAMILY)	no GO terms	C:GO:0005622		N	N	Y
ZtritIPO323_04g02177	Mycgr3G67486	related to tRNA ligase	1695.62	4.53	1.23e-07	2e-05	1	C2	#N/A	11.5	cyto_nucl	IPR015966 (PFAM); IPR015965 (PFAM); IPR019039 (PFAM); IPR027417 (G3DSA:3.40.50.GENE3D); IPR012387 (PIRSF); mobidb-lite (MOBIDB_LITE); PTHR32004 (PANTHER); IPR027417 (SUPERFAMILY)	P:GO:0006388; F:GO:0003972; F:GO:0005524; F:GO:0008081; F:GO:0051730	P:GO:0006399; P:GO:0016071; P:GO:0023052; P:GO:0055085; F:GO:0005215; F:GO:0016740; F:GO:0016787; F:GO:0016874; F:GO:0140098; C:GO:0005635; C:GO:0005737	EC:2.7.1; EC:3.1.4; EC:6.5.1.3; EC:3.1; EC:3.1.4.37; EC:2.7; EC:2; EC:3; EC:6.5; EC:6; EC:7	N	Y	N
ZtritIPO323_04g11589	Mycgr3G60749	related to alcohol dehydrogenase	191.09	-3.5	1.59e-07	2.53e-05	7	C1	#N/A	19	cyto	IPR013149 (PFAM); IPR013154 (PFAM); G3DSA:3.40.50.720 (GENE3D); G3DSA:3.90.180.10 (GENE3D); PTHR42940 (PANTHER); IPR036291 (SUPERFAMILY); IPR011032 (SUPERFAMILY)	no GO terms	F:GO:0016491	EC:1	N	N	N
ZtritIPO323_04g11269	Mycgr3G43593	unnamed protein product	248.77	3.06	1.83e-07	2.81e-05	6	C2	#N/A	11	mito	G3DSA:3.40.630.30 (GENE3D); IPR000182 (PFAM); PTHR43792 (PANTHER); PTHR43792:SF4 (PANTHER); IPR016181 (SUPERFAMILY)	F:GO:0008080	F:GO:0016740	EC:2.3; EC:2; EC:2.3.1	N	N	N
ZtritIPO323_04g00770	Mycgr3G98369	probable phosphoketolase	167.81	-2.69	1.82e-07	2.81e-05	1	C1	#N/A	14.5	cyto	IPR009014 (G3DSA:3.40.50.GENE3D); IPR005593 (PIRSF); G3DSA:3.40.50.970 (GENE3D); G3DSA:3.40.50.970 (GENE3D); IPR018970 (PFAM); IPR005593 (PFAM); IPR018969 (PFAM); IPR005593 (PANTHER); PTHR31273:SF0 (PANTHER); cd02011 (CDD); IPR029061 (SUPERFAMILY); IPR029061 (SUPERFAMILY)	P:GO:0005975; F:GO:0003824; F:GO:0016832	P:GO:0005975; F:GO:0016829	EC:4.1.2; EC:4.1; EC:4	N	N	N
ZtritIPO323_04g02111	Mycgr3G107708	---NA---	23.11	-7.03	2.43e-07	3.68e-05	1	C1	#N/A	7	E.R.	mobidb-lite (MOBIDB_LITE); mobidb-lite (MOBIDB_LITE)	no GO terms			N	N	N
ZtritIPO323_04g12731	Mycgr3G100990	uncharacterized protein MYCGRDRAFT_100990	39.14	-5.63	2.52e-07	3.74e-05	8	C1	#N/A	13	nucl	G3DSA:3.90.1590.10 (GENE3D); IPR006913 (PFAM); mobidb-lite (MOBIDB_LITE); mobidb-lite (MOBIDB_LITE); mobidb-lite (MOBIDB_LITE); mobidb-lite (MOBIDB_LITE); PTHR33337:SF40 (PANTHER); PTHR33337 (PANTHER); IPR006913 (PROSITE_PROFILES); IPR011057 (SUPERFAMILY)	F:GO:0016846	P:GO:0006629; F:GO:0016787; F:GO:0016829	EC:3.1; EC:4.4; EC:3; EC:4; EC:3.1.3	Y	Y	N
ZtritIPO323_04g02136	Mycgr3G84263	uncharacterized protein MYCGRDRAFT_84263	755.33	-6.75	3.03e-07	4.44e-05	1	C1	#N/A	15.333	cyto_nucl	mobidb-lite (MOBIDB_LITE); mobidb-lite (MOBIDB_LITE)	no GO terms	P:GO:0007155		N	Y	N
ZtritIPO323_04g01223	Mycgr3G102520	uncharacterized protein MYCGRDRAFT_102520	209.22	5.4	3.1e-07	4.47e-05	1	C2	#N/A	11	cyto_nucl	G3DSA:3.30.70.2970 (GENE3D); G3DSA:3.30.110.170 (GENE3D); IPR007497 (PFAM); mobidb-lite (MOBIDB_LITE)	no GO terms	P:GO:0055085; P:GO:0098754; F:GO:0005215; C:GO:0005886	EC:7	N	Y	N
ZtritIPO323_04g13632	Mycgr3G62547	unnamed protein product	52.31	5.34	3.57e-07	5.07e-05	9	C2	#N/A	10.333	cyto_nucl	no IPS match	no IPS match			N	N	N
ZtritIPO323_04g04380	Mycgr3G97431	unnamed protein product	70.65	5.61	3.67e-07	5.11e-05	13	C2	#N/A	8.5	cyto	IPR022085 (PFAM)	no GO terms			N	N	N
ZtritIPO323_04g06252	Mycgr3G99166	aldehyde reductase like protein	39.17	-4.31	5.18e-07	7.11e-05	2	C1	#N/A	15.5	cyto	G3DSA:3.40.50.720 (GENE3D); IPR001509 (PFAM); PTHR10366:SF562 (PANTHER); PTHR10366 (PANTHER); IPR036291 (SUPERFAMILY)	no GO terms	P:GO:0044281; F:GO:0003824		N	N	N
ZtritIPO323_04g01464	Mycgr3G102658	uncharacterized protein MYCGRDRAFT_102658	200.92	-3.03	5.41e-07	7.32e-05	1	C1	#N/A	23.5	nucl	mobidb-lite (MOBIDB_LITE); mobidb-lite (MOBIDB_LITE); mobidb-lite (MOBIDB_LITE); mobidb-lite (MOBIDB_LITE)	no GO terms	P:GO:0006457; F:GO:0016787; F:GO:0140657; C:GO:0005737	EC:3.6.1; EC:3.6; EC:3	N	N	N
ZtritIPO323_04g01136	Mycgr3G107242	uncharacterized protein MYCGRDRAFT_107242	370.73	2.41	5.98e-07	7.97e-05	1	C2	yes	24	extr	IPR018466 (PFAM); mobidb-lite (MOBIDB_LITE); PTHR40633 (PANTHER)	no GO terms	C:GO:0016021		N	N	N
ZtritIPO323_04g02407	Mycgr3G105844	probable aryl-alcohol dehydrogenase Aad14	388.03	-2.69	6.1e-07	8e-05	10	C1	#N/A	11	cyto	IPR036812 (G3DSA:3.20.20.GENE3D); IPR023210 (PFAM); PTHR43364:SF2 (PANTHER); PTHR43364 (PANTHER); IPR036812 (SUPERFAMILY)	no GO terms	F:GO:0016491	EC:1	N	N	Y
ZtritIPO323_04g10500	Mycgr3G109710	PR-1-like protein	183.72	-2.99	7.16e-07	9.27e-05	6	C1	yes	26	extr	IPR001283 (PRINTS); IPR014044 (PFAM); IPR035940 (G3DSA:3.40.33.GENE3D); IPR001283 (PANTHER); PTHR10334:SF471 (PANTHER); cd05380 (CDD); IPR035940 (SUPERFAMILY)	no GO terms	C:GO:0005576		N	N	Y
ZtritIPO323_04g13305	Mycgr3G105672	uncharacterized protein MYCGRDRAFT_105672	403.83	-2.46	1.05e-06	0.000134	9	C1	#N/A	18	nucl	mobidb-lite (MOBIDB_LITE); mobidb-lite (MOBIDB_LITE); mobidb-lite (MOBIDB_LITE); PTHR39475 (PANTHER)	no GO terms			N	N	N
ZtritIPO323_04g03592		unnamed protein product	1351.9	2.49	1.17e-06	0.000147	12	C2	yes	9	mito	mobidb-lite (MOBIDB_LITE); mobidb-lite (MOBIDB_LITE); SIGNAL_PEPTIDE_N_REGION (PHOBIUS); SIGNAL_PEPTIDE (PHOBIUS); SIGNAL_PEPTIDE_H_REGION (PHOBIUS); NON_CYTOPLASMIC_DOMAIN (PHOBIUS); SIGNAL_PEPTIDE_C_REGION (PHOBIUS); SignalP-noTM (SIGNALP_GRAM_NEGATIVE); SignalP-noTM (SIGNALP_EUK); SignalP-TM (SIGNALP_GRAM_POSITIVE)	no GO terms			x	x	x
ZtritIPO323_04g02258	Mycgr3G33514	uncharacterized protein MYCGRDRAFT_33514	74.45	-3.16	1.37e-06	0.00017	1	C1	#N/A	17.5	cyto	mobidb-lite (MOBIDB_LITE)	no GO terms			N	Y	Y
ZtritIPO323_04g13502	Mycgr3G47621	Zinc finger protein	138.8	2.8	1.64e-06	0.0002	9	C2	#N/A	24.5	nucl	IPR041661 (PFAM); mobidb-lite (MOBIDB_LITE); mobidb-lite (MOBIDB_LITE); mobidb-lite (MOBIDB_LITE); IPR040025 (PANTHER); PTHR13182:SF8 (PANTHER); IPR040025 (PANTHER); IPR036236 (SUPERFAMILY)	no GO terms	F:GO:0003676; F:GO:0008270; C:GO:0005634; C:GO:0005737		N	N	N
ZtritIPO323_04g12868	Mycgr3G74970	ABC transporter	1655.63	2.87	1.67e-06	0.000202	8	C2	#N/A	26	plas	IPR043926 (PFAM); IPR027417 (G3DSA:3.40.50.GENE3D); IPR013525 (PFAM); IPR010929 (PFAM); IPR003439 (PFAM); IPR003439 (PFAM); IPR029481 (PFAM); mobidb-lite (MOBIDB_LITE); mobidb-lite (MOBIDB_LITE); mobidb-lite (MOBIDB_LITE); mobidb-lite (MOBIDB_LITE); mobidb-lite (MOBIDB_LITE); mobidb-lite (MOBIDB_LITE); PTHR19241:SF324 (PANTHER); PTHR19241 (PANTHER); IPR003439 (PROSITE_PROFILES); IPR003439 (PROSIT…	P:GO:0055085; F:GO:0005524; F:GO:0042626; F:GO:0140359; C:GO:0016020; C:GO:0016021	P:GO:0055085; F:GO:0005215; F:GO:0140657	EC:7	N	N	N
ZtritIPO323_04g04326	Mycgr3G30788	DUF1768-domain-containing protein	467.81	7.57	1.72e-06	0.000204	13	C2	#N/A	17	nucl	IPR037238 (G3DSA:1.10.357.GENE3D); IPR012816 (TIGRFAM); IPR012816 (PFAM); mobidb-lite (MOBIDB_LITE); mobidb-lite (MOBIDB_LITE); mobidb-lite (MOBIDB_LITE); IPR012816 (CDD); IPR037238 (SUPERFAMILY)	no GO terms	P:GO:0008152; F:GO:0016798		N	N	N
ZtritIPO323_04g07871		GYF domain-containing protein mpd2	163.8	-3.22	1.84e-06	0.000216	3	C1	#N/A	16	nucl	no IPS match	no IPS match			x	x	x
ZtritIPO323_04g05497	Mycgr3G90329	uncharacterized protein MYCGRDRAFT_90329	102.83	3.17	2.51e-06	0.000291	2	C2	yes	13	extr	IPR024079 (G3DSA:3.40.390.GENE3D)	F:GO:0008237	F:GO:0016787; F:GO:0140096	EC:3.4; EC:3	N	Y	N
ZtritIPO323_04g11596		---NA---	610.04	7.86	2.68e-06	0.0003	7	C2	#N/A	11	nucl	mobidb-lite (MOBIDB_LITE)	no GO terms			x	x	x
ZtritIPO323_04g07462		---NA---	847.87	5.58	2.72e-06	0.0003	3	C2	#N/A	11.5	nucl	no IPS match	no IPS match			x	x	x
ZtritIPO323_04g02938	Mycgr3G27196	UMTA methyltransferase family protein	43.91	4.68	2.7e-06	0.0003	10	C2	#N/A	18.5	cyto	PF13489 (PFAM); IPR029063 (G3DSA:3.40.50.GENE3D); PTHR43591 (PANTHER); PTHR43591:SF51 (PANTHER); cd02440 (CDD); IPR029063 (SUPERFAMILY)	no GO terms	F:GO:0016740	EC:2.1; EC:2; EC:2.1.1	N	Y	N
ZtritIPO323_04g10627	Mycgr3G109761	uncharacterized protein MYCGRDRAFT_109761	23.66	-4.61	2.71e-06	0.0003	6	C1	#N/A	15.5	nucl	mobidb-lite (MOBIDB_LITE); mobidb-lite (MOBIDB_LITE); mobidb-lite (MOBIDB_LITE); mobidb-lite (MOBIDB_LITE); mobidb-lite (MOBIDB_LITE); mobidb-lite (MOBIDB_LITE); mobidb-lite (MOBIDB_LITE); mobidb-lite (MOBIDB_LITE); mobidb-lite (MOBIDB_LITE); mobidb-lite (MOBIDB_LITE); mobidb-lite (MOBIDB_LITE)	no GO terms	C:GO:0009579		Y	Y	Y
ZtritIPO323_04g11561		kinase-like domain-containing protein	51.74	6.07	2.91e-06	0.000316	7	C2	#N/A	14	cysk	PF01633 (PFAM); G3DSA:3.90.1200.10 (GENE3D); PTHR22603 (PANTHER); PTHR22603:SF84 (PANTHER); IPR011009 (SUPERFAMILY)	no GO terms	F:GO:0016740	EC:2	x	x	x
ZtritIPO323_04g05633	Mycgr3G67804	related to monooxigenase	107	3.5	2.98e-06	0.00032	2	C2	#N/A	13	plas	IPR020946 (PFAM); IPR036188 (G3DSA:3.50.50.GENE3D); IPR036188 (G3DSA:3.50.50.GENE3D); IPR036188 (G3DSA:3.50.50.GENE3D); PTHR42877 (PANTHER); PTHR42877:SF6 (PANTHER); IPR036188 (SUPERFAMILY); IPR036188 (SUPERFAMILY)	F:GO:0004499; F:GO:0050660; F:GO:0050661	F:GO:0016491	EC:1.14.13.8; EC:1; EC:1.14; EC:1.14.13	Y	N	N
ZtritIPO323_04g10208	Mycgr3G86225	zinc-binding alcohol dehydrogenase	77.8	-3.19	3.09e-06	0.000329	5	C1	#N/A	23	cyto	IPR013149 (PFAM); G3DSA:3.90.180.10 (GENE3D); IPR013154 (PFAM); G3DSA:3.40.50.720 (GENE3D); PTHR42683:SF3 (PANTHER); PTHR42683 (PANTHER); cd05283 (CDD); IPR036291 (SUPERFAMILY); IPR011032 (SUPERFAMILY)	no GO terms	F:GO:0016491	EC:1	N	N	Y
ZtritIPO323_04g01894	Mycgr3G34715	choline-sulfatase like protein	225.3	2.96	3.74e-06	0.000393	1	C2	#N/A	9	nucl	IPR025863 (PFAM); IPR000917 (PFAM); IPR017850 (G3DSA:3.40.720.GENE3D); IPR017785 (TIGRFAM); mobidb-lite (MOBIDB_LITE); PTHR46615 (PANTHER); IPR017785 (CDD); IPR017850 (SUPERFAMILY)	F:GO:0008484	F:GO:0003677; F:GO:0016787	EC:3.1.6; EC:3.1; EC:3	N	Y	N
ZtritIPO323_04g02416	Mycgr3G49129	probable thermophilic desulfurizing enzyme family protein	503.64	4.99	4.79e-06	0.000497	10	C2	#N/A	7	cyto_nucl	IPR037069 (G3DSA:1.10.540.GENE3D); IPR013107 (PFAM); IPR013786 (PFAM); IPR046373 (G3DSA:2.40.110.GENE3D); G3DSA:1.20.140.10 (GENE3D); PTHR43884:SF12 (PANTHER); PTHR43884 (PANTHER); IPR009100 (SUPERFAMILY); IPR036250 (SUPERFAMILY)	F:GO:0016627; F:GO:0050660	F:GO:0016491	EC:1.3; EC:1	N	Y	N
ZtritIPO323_04g00123	Mycgr3G88664	uncharacterized protein MYCGRDRAFT_88664	52.95	3.75	7.49e-06	0.000769	1	C2	yes	26	extr	SIGNAL_PEPTIDE (PHOBIUS); NON_CYTOPLASMIC_DOMAIN (PHOBIUS); SIGNAL_PEPTIDE_H_REGION (PHOBIUS); SIGNAL_PEPTIDE_N_REGION (PHOBIUS); SIGNAL_PEPTIDE_C_REGION (PHOBIUS); SignalP-noTM (SIGNALP_GRAM_NEGATIVE); SignalP-noTM (SIGNALP_EUK); SignalP-TM (SIGNALP_GRAM_POSITIVE)	no GO terms	P:GO:0006886; P:GO:0008033; F:GO:0031267; C:GO:0005634		N	N	N
ZtritIPO323_04g02319	Mycgr3G67654	unnamed protein product	974.59	-2.17	7.66e-06	0.000777	1	C1	#N/A	4.5	cyto	mobidb-lite (MOBIDB_LITE); mobidb-lite (MOBIDB_LITE); mobidb-lite (MOBIDB_LITE); mobidb-lite (MOBIDB_LITE); mobidb-lite (MOBIDB_LITE); mobidb-lite (MOBIDB_LITE); mobidb-lite (MOBIDB_LITE); mobidb-lite (MOBIDB_LITE)	no GO terms			N	N	N
ZtritIPO323_04g07283	Mycgr3G103564	related to stress response protein (Rds1)	47.34	-4.38	7.78e-06	0.00078	3	C1	yes	27	extr	PF13668 (PFAM); mobidb-lite (MOBIDB_LITE); IPR039254 (PANTHER); SIGNAL_PEPTIDE_N_REGION (PHOBIUS); SIGNAL_PEPTIDE_H_REGION (PHOBIUS); SIGNAL_PEPTIDE_C_REGION (PHOBIUS); SIGNAL_PEPTIDE (PHOBIUS); NON_CYTOPLASMIC_DOMAIN (PHOBIUS); SignalP-noTM (SIGNALP_EUK); SignalP-TM (SIGNALP_GRAM_POSITIVE); SignalP-noTM (SIGNALP_GRAM_NEGATIVE)	no GO terms			N	Y	N
ZtritIPO323_04g05700	Mycgr3G107889	unnamed protein product	458.94	2.62	9e-06	0.000893	2	C2	#N/A	23	nucl	mobidb-lite (MOBIDB_LITE); mobidb-lite (MOBIDB_LITE); mobidb-lite (MOBIDB_LITE); mobidb-lite (MOBIDB_LITE); IPR037738 (PANTHER)	no GO terms	F:GO:0008146; C:GO:0016020; C:GO:0016021		Y	Y	N
ZtritIPO323_04g00714	Mycgr3G89110	uncharacterized protein MYCGRDRAFT_89110	680.71	5.22	1.13e-05	0.0011	1	C2	yes	9	nucl	mobidb-lite (MOBIDB_LITE); mobidb-lite (MOBIDB_LITE); mobidb-lite (MOBIDB_LITE); mobidb-lite (MOBIDB_LITE); mobidb-lite (MOBIDB_LITE); mobidb-lite (MOBIDB_LITE); mobidb-lite (MOBIDB_LITE); mobidb-lite (MOBIDB_LITE); mobidb-lite (MOBIDB_LITE); mobidb-lite (MOBIDB_LITE); mobidb-lite (MOBIDB_LITE); mobidb-lite (MOBIDB_LITE); mobidb-lite (MOBIDB_LITE); mobidb-lite (MOBIDB_LITE); mobidb-lite (MOBIDB_L…	no GO terms	C:GO:0016021		N	Y	N
ZtritIPO323_04g01750	Mycgr3G102792	uncharacterized protein MYCGRDRAFT_102792	148.88	3.03	1.13e-05	0.0011	1	C2	yes	7	mito	SIGNAL_PEPTIDE_H_REGION (PHOBIUS); NON_CYTOPLASMIC_DOMAIN (PHOBIUS); SIGNAL_PEPTIDE_C_REGION (PHOBIUS); SIGNAL_PEPTIDE_N_REGION (PHOBIUS); SIGNAL_PEPTIDE (PHOBIUS); SignalP-noTM (SIGNALP_GRAM_NEGATIVE); SignalP-TM (SIGNALP_GRAM_POSITIVE); SignalP-noTM (SIGNALP_EUK)	no GO terms			N	Y	N
ZtritIPO323_04g08711	Mycgr3G40062	shwachman-bodian-diamond syndrome protein	174.72	-2.26	1.17e-05	0.00112	4	C1	#N/A	17.5	cyto	IPR019783 (PFAM); IPR036786 (G3DSA:3.30.1250.GENE3D); IPR039100 (PANTHER); PTHR10927:SF2 (PANTHER); IPR036786 (SUPERFAMILY)	no GO terms	F:GO:0016787; F:GO:0140096	EC:3.4; EC:3	N	Y	N
ZtritIPO323_04g09483	Mycgr3G109332	uncharacterized protein MYCGRDRAFT_109332	114.59	2.86	1.26e-05	0.00119	5	C2	#N/A	8	cyto	IPR002110 (SMART); IPR036770 (G3DSA:1.25.40.GENE3D); IPR036770 (G3DSA:1.25.40.GENE3D); PTHR24134 (PANTHER); IPR036770 (SUPERFAMILY)	F:GO:0005515			N	N	N
ZtritIPO323_04g07195		unnamed protein product	73.24	8.41	1.34e-05	0.00126	3	C2	yes	10	extr	NON_CYTOPLASMIC_DOMAIN (PHOBIUS); SIGNAL_PEPTIDE_N_REGION (PHOBIUS); SIGNAL_PEPTIDE_H_REGION (PHOBIUS); SIGNAL_PEPTIDE (PHOBIUS); SIGNAL_PEPTIDE_C_REGION (PHOBIUS); SignalP-noTM (SIGNALP_EUK)	no GO terms			x	x	x
ZtritIPO323_04g02632	Mycgr3G76289	MFS general substrate transporter	58.57	-3.14	1.43e-05	0.00133	10	C1	#N/A	27	plas	IPR011701 (PFAM); IPR036259 (G3DSA:1.20.1250.GENE3D); mobidb-lite (MOBIDB_LITE); mobidb-lite (MOBIDB_LITE); mobidb-lite (MOBIDB_LITE); PTHR23502 (PANTHER); PTHR23502:SF49 (PANTHER); IPR020846 (PROSITE_PROFILES); cd17323 (CDD); IPR036259 (SUPERFAMILY)	P:GO:0055085; F:GO:0022857	P:GO:0055085; F:GO:0005215	EC:7	N	N	N
ZtritIPO323_04g13116	Mycgr3G110633	uncharacterized protein MYCGRDRAFT_110633	376.83	3.37	1.62e-05	0.00148	8	C2	yes	24	extr	mobidb-lite (MOBIDB_LITE); mobidb-lite (MOBIDB_LITE); mobidb-lite (MOBIDB_LITE); mobidb-lite (MOBIDB_LITE); SIGNAL_PEPTIDE_C_REGION (PHOBIUS); NON_CYTOPLASMIC_DOMAIN (PHOBIUS); SIGNAL_PEPTIDE_N_REGION (PHOBIUS); SIGNAL_PEPTIDE_H_REGION (PHOBIUS); SIGNAL_PEPTIDE (PHOBIUS); SignalP-noTM (SIGNALP_EUK); SignalP-TM (SIGNALP_GRAM_POSITIVE)	no GO terms	F:GO:0005199		N	Y	Y
ZtritIPO323_04g00700	Mycgr3G102228	4-amino-5-hydroxymethyl-2-methylpyrimidine phosphate synthase	1656.73	-2.04	1.6e-05	0.00148	1	C1	#N/A	11	nucl	G3DSA:3.40.190.10 (GENE3D); IPR015168 (PFAM); IPR027939 (PANTHER); IPR027939 (PANTHER); PTHR31528:SF1 (PANTHER); PTHR31528:SF1 (PANTHER)	P:GO:0009228	P:GO:0006766; P:GO:0006790		N	N	N
ZtritIPO323_04g02517	Mycgr3G105887	glutathione-s-transferase like protein	316.8	-2.43	1.67e-05	0.00151	10	C1	#N/A	15	mito	IPR004045 (PFAM); G3DSA:1.20.1050.10 (GENE3D); IPR004046 (PFAM); G3DSA:3.40.30.10 (GENE3D),SFLDS00019 (SFLD),SFLDG01151 (SFLD); IPR040079 (PTHR44051:PANTHER); PTHR44051 (PANTHER); IPR004045 (PROSITE_PROFILES); IPR010987 (PROSITE_PROFILES); cd03048 (CDD); IPR036249 (SUPERFAMILY); IPR036282 (SUPERFAMILY)	P:GO:0006749; F:GO:0005515	P:GO:0006575; P:GO:0006790; F:GO:0016740	EC:2	N	N	N
ZtritIPO323_04g00819	Mycgr3G102276	nadp-dependent alcohol dehydrogenase like protein	238.14	-2.72	1.7e-05	0.00151	1	C1	#N/A	16	cyto	IPR013149 (PFAM); G3DSA:3.40.50.720 (GENE3D); G3DSA:3.90.180.10 (GENE3D); IPR013154 (PFAM); PTHR42683:SF3 (PANTHER); PTHR42683 (PANTHER); cd05283 (CDD); IPR036291 (SUPERFAMILY); IPR011032 (SUPERFAMILY)	no GO terms	F:GO:0016491	EC:1	Y	N	Y
ZtritIPO323_04g10587		unnamed protein product	99.25	-3.69	1.72e-05	0.00152	6	C1	#N/A	13	nucl	mobidb-lite (MOBIDB_LITE)	no GO terms			x	x	x
ZtritIPO323_04g05555		hypothetical protein TI39_contig5865g00012, partial	600.91	4.52	1.77e-05	0.00155	2	C2	yes	25	extr	mobidb-lite (MOBIDB_LITE); mobidb-lite (MOBIDB_LITE); mobidb-lite (MOBIDB_LITE); mobidb-lite (MOBIDB_LITE); mobidb-lite (MOBIDB_LITE); mobidb-lite (MOBIDB_LITE); SIGNAL_PEPTIDE_C_REGION (PHOBIUS); SIGNAL_PEPTIDE_H_REGION (PHOBIUS); SIGNAL_PEPTIDE_N_REGION (PHOBIUS); SIGNAL_PEPTIDE (PHOBIUS); NON_CYTOPLASMIC_DOMAIN (PHOBIUS); SignalP-noTM (SIGNALP_GRAM_NEGATIVE); SignalP-noTM (SIGNALP_EUK); Signal…	no GO terms			x	x	x
ZtritIPO323_04g13080	Mycgr3G105604	uncharacterized protein MYCGRDRAFT_105604	77.21	-3.65	1.87e-05	0.00162	8	C1	#N/A	21	nucl	mobidb-lite (MOBIDB_LITE)	no GO terms			N	N	N
ZtritIPO323_04g01836	Mycgr3G107598	Zinc finger transcription factor ace1	582.36	2.4	2.04e-05	0.00175	1	C2	#N/A	15.5	nucl	IPR013087 (SMART); G3DSA:3.30.160.60 (GENE3D); mobidb-lite (MOBIDB_LITE); mobidb-lite (MOBIDB_LITE); mobidb-lite (MOBIDB_LITE); mobidb-lite (MOBIDB_LITE); mobidb-lite (MOBIDB_LITE); PTHR24408 (PANTHER); PTHR24408:SF42 (PANTHER); IPR013087 (PROSITE_PROFILES); IPR036236 (SUPERFAMILY)	no GO terms			N	Y	N
ZtritIPO323_04g08156	Mycgr3G85387	CAT1 catalase	288.65	-2.51	2.12e-05	0.00179	3	C1	#N/A	10.5	cyto	IPR018028 (PRINTS); IPR024711 (PIRSF); IPR011614 (PFAM); G3DSA:2.40.180.10 (GENE3D); IPR010582 (PFAM); mobidb-lite (MOBIDB_LITE); mobidb-lite (MOBIDB_LITE); mobidb-lite (MOBIDB_LITE); IPR018028 (PANTHER); PTHR11465:SF9 (PANTHER); IPR018028 (PROSITE_PROFILES); cd08157 (CDD); IPR020835 (SUPERFAMILY)	P:GO:0006979; F:GO:0004096; F:GO:0020037	F:GO:0016209; F:GO:0016491	EC:1.11; EC:1; EC:1.11.1; EC:1.11.1.6	N	N	N
ZtritIPO323_04g08936	Mycgr3G109129	uncharacterized protein MYCGRDRAFT_109129	54.98	-3.48	2.12e-05	0.00179	4	C1	#N/A	20	plas	PTHR39605 (PANTHER)	no GO terms	C:GO:0016021		N	N	N
ZtritIPO323_04g01183	Mycgr3G102499	monomeric glyoxalase I	338	-2.26	3.45e-05	0.00288	1	C1	#N/A	9.5	mito	IPR004360 (PFAM); IPR029068 (G3DSA:3.10.180.GENE3D); IPR004361 (TIGRFAM); IPR029068 (G3DSA:3.10.180.GENE3D); PTHR10374 (PANTHER); PTHR10374 (PANTHER); PTHR10374:SF30 (PANTHER); IPR037523 (PROSITE_PROFILES); IPR037523 (PROSITE_PROFILES); cd07233 (CDD); cd07233 (CDD); IPR029068 (SUPERFAMILY); IPR029068 (SUPERFAMILY)	F:GO:0004462; F:GO:0046872	P:GO:0006575; P:GO:0006790; F:GO:0016829	EC:4.4.1.5; EC:4.4; EC:4	N	N	N
ZtritIPO323_04g09440	Mycgr3G92924	uncharacterized protein MYCGRDRAFT_92924	41.17	3.9	3.66e-05	0.00303	4	C2	#N/A	9	mito	G3DSA:1.20.1280.50 (GENE3D); IPR001810 (PROSITE_PROFILES); IPR036047 (SUPERFAMILY)	F:GO:0005515			N	N	N
ZtritIPO323_04g09472	Mycgr3G41969	uncharacterized protein MYCGRDRAFT_41969	131.36	3.37	3.87e-05	0.00314	5	C2	yes	23	extr	G3DSA:3.40.1090.10 (GENE3D); IPR002642 (PFAM); PTHR10728 (PANTHER); PTHR10728:SF33 (PANTHER); IPR002642 (PROSITE_PROFILES); IPR016035 (SUPERFAMILY)	P:GO:0009395; F:GO:0004620	P:GO:0006629; F:GO:0016787	EC:3.1; EC:3; EC:3.1.1.5; EC:3.1.1; EC:3.1.1.1	Y	N	N
ZtritIPO323_04g01594	Mycgr3G107473	oxidoreductase like protein	110.9	-2.83	3.85e-05	0.00314	1	C1	yes	11	mito	IPR002347 (PRINTS); G3DSA:3.40.50.720 (GENE3D); IPR002347 (PFAM); PTHR43431:SF1 (PANTHER); PTHR43431 (PANTHER); IPR036291 (SUPERFAMILY)	no GO terms	F:GO:0016491	EC:1	N	N	N
ZtritIPO323_04g00098	Mycgr3G34808	FMNH(2)-dependent dimethylsulfone monooxygenase	253.25	2.79	4.87e-05	0.00392	1	C2	yes	2	plas	IPR024014 (TIGRFAM); G3DSA:3.40.50.720 (GENE3D); G3DSA:3.90.180.10 (GENE3D); IPR011251 (PFAM); IPR036661 (G3DSA:3.20.20.GENE3D); mobidb-lite (MOBIDB_LITE); mobidb-lite (MOBIDB_LITE); mobidb-lite (MOBIDB_LITE); PTHR42847 (PANTHER); PTHR42847:SF2 (PANTHER); cd01094 (CDD); cd08249 (CDD); IPR011032 (SUPERFAMILY); IPR036291 (SUPERFAMILY); IPR036661 (SUPERFAMILY)	F:GO:0016705	P:GO:0055085; F:GO:0005215; F:GO:0016491; C:GO:0005886	EC:1; EC:1.14; EC:7	N	N	N
ZtritIPO323_04g09401		unnamed protein product	24.81	-4.1	5.45e-05	0.00434	4	C1	#N/A	13	mito	mobidb-lite (MOBIDB_LITE); mobidb-lite (MOBIDB_LITE); mobidb-lite (MOBIDB_LITE)	no GO terms	F:GO:0003774; F:GO:0008092; F:GO:0016787; C:GO:0005737; C:GO:0005856; C:GO:0032991	EC:3	x	x	x
ZtritIPO323_04g11895	Mycgr3G110270	related to multidrug resistant protein	126.3	-3.04	5.96e-05	0.00471	7	C1	#N/A	26	plas	IPR036259 (G3DSA:1.20.1250.GENE3D); IPR011701 (PFAM); mobidb-lite (MOBIDB_LITE); mobidb-lite (MOBIDB_LITE); mobidb-lite (MOBIDB_LITE); mobidb-lite (MOBIDB_LITE); PTHR23502 (PANTHER); PTHR23502:SF13 (PANTHER); IPR020846 (PROSITE_PROFILES); IPR036259 (SUPERFAMILY)	P:GO:0055085; F:GO:0022857	P:GO:0055085; F:GO:0005215; F:GO:0016491	EC:1.13; EC:1.13.12.16; EC:1; EC:1.13.12; EC:7	Y	N	N
ZtritIPO323_04g00655	Mycgr3G14647	unnamed protein product	68.56	3.12	6.22e-05	0.00487	1	C2	#N/A	12	nucl	mobidb-lite (MOBIDB_LITE); mobidb-lite (MOBIDB_LITE)	no GO terms	P:GO:0012501; P:GO:0065003		N	N	N
ZtritIPO323_04g04088	Mycgr3G97233	putative oxidoreductase yanE	51.28	2.75	7.01e-05	0.00544	12	C2	#N/A	9.5	cyto	IPR014710 (G3DSA:2.60.120.GENE3D)	no GO terms			N	N	N
ZtritIPO323_04g08359	Mycgr3G38880	putative cell agglutination protein	393.99	-2.38	7.3e-05	0.00562	3	C1	yes	27	extr	IPR018871 (PFAM); G3DSA:2.60.120.1560 (GENE3D); mobidb-lite (MOBIDB_LITE); mobidb-lite (MOBIDB_LITE); mobidb-lite (MOBIDB_LITE); mobidb-lite (MOBIDB_LITE); mobidb-lite (MOBIDB_LITE); IPR037524 (PROSITE_PROFILES); IPR037524 (PROSITE_PROFILES); SSF56988 (SUPERFAMILY); SSF56988 (SUPERFAMILY)	no GO terms	P:GO:0007155; P:GO:0042254; P:GO:0065003; F:GO:0005198; C:GO:0005829; C:GO:0005840; C:GO:0032991		N	N	Y
ZtritIPO323_04g04239	Mycgr3G97328	related to DEAD/DEAH box RNA helicase	111.4	3.25	8.82e-05	0.00673	13	C2	#N/A	13	cysk	IPR011545 (PFAM); IPR027417 (G3DSA:3.40.50.GENE3D); IPR001650 (PFAM); IPR027417 (G3DSA:3.40.50.GENE3D); mobidb-lite (MOBIDB_LITE); mobidb-lite (MOBIDB_LITE); mobidb-lite (MOBIDB_LITE); mobidb-lite (MOBIDB_LITE); PTHR47958:SF2 (PANTHER); PTHR47958 (PANTHER); IPR001650 (PROSITE_PROFILES); IPR014001 (PROSITE_PROFILES); IPR014014 (PROSITE_PROFILES); cd18787 (CDD); IPR027417 (SUPERFAMILY)	F:GO:0003676; F:GO:0003724; F:GO:0005524	F:GO:0016787; F:GO:0140098; F:GO:0140657	EC:3.6.4.13; EC:3	N	N	N
ZtritIPO323_04g08522	Mycgr3G70646	glutamate decarboxylase	165.31	-2.92	0.000109	0.00827	4	C1	#N/A	10	cysk	G3DSA:4.10.280.50 (GENE3D); IPR015421 (G3DSA:3.40.640.GENE3D); IPR010107 (TIGRFAM); IPR002129 (PFAM); G3DSA:3.90.1150.160 (GENE3D); mobidb-lite (MOBIDB_LITE); mobidb-lite (MOBIDB_LITE); mobidb-lite (MOBIDB_LITE); IPR010107 (PANTHER); PTHR43321:SF3 (PANTHER); IPR015424 (SUPERFAMILY)	P:GO:0006536; P:GO:0019752; F:GO:0003824; F:GO:0004351; F:GO:0016830; F:GO:0030170	P:GO:0006520; F:GO:0016829	EC:4.1.1; EC:4.1; EC:4.1.1.15; EC:4	N	N	N
ZtritIPO323_04g01859		---NA---	48.87	3.16	0.000112	0.00837	1	C2	yes	14	mito	mobidb-lite (MOBIDB_LITE); mobidb-lite (MOBIDB_LITE); SignalP-TM (SIGNALP_GRAM_POSITIVE)	no GO terms			x	x	x
ZtritIPO323_04g11679	Mycgr3G73993	probable catechol O-methyltransferase	264.07	-2.21	0.000113	0.00837	7	C1	#N/A	11.5	cyto_nucl	IPR029063 (G3DSA:3.40.50.GENE3D); IPR002935 (PFAM); mobidb-lite (MOBIDB_LITE); PTHR43836 (PANTHER); IPR002935 (PROSITE_PROFILES); IPR029063 (SUPERFAMILY)	F:GO:0008171	F:GO:0016740	EC:2.1; EC:2; EC:2.1.1	N	N	N
ZtritIPO323_04g01182	Mycgr3G89478	short-chain dehydrogenase like protein	145.82	-2.24	0.000124	0.00917	1	C1	#N/A	26.5	cyto	IPR002347 (PRINTS); G3DSA:3.40.50.720 (GENE3D); IPR002347 (PFAM); PTHR45458:SF1 (PANTHER); PTHR45458 (PANTHER); IPR036291 (SUPERFAMILY)	no GO terms	F:GO:0016491	EC:1	N	N	N
ZtritIPO323_04g01463	Mycgr3G102657	uncharacterized protein MYCGRDRAFT_102657	71.7	-3.51	0.000128	0.0093	1	C1	#N/A	17	nucl	mobidb-lite (MOBIDB_LITE); mobidb-lite (MOBIDB_LITE); mobidb-lite (MOBIDB_LITE); mobidb-lite (MOBIDB_LITE)	no GO terms	P:GO:0006355; P:GO:0006357; F:GO:0000981; F:GO:0003677; C:GO:0005634		Y	N	N
ZtritIPO323_04g08957	Mycgr3G92595	uncharacterized protein MYCGRDRAFT_92595	30.36	-4.36	0.000127	0.0093	4	C1	#N/A	12	mito	G3DSA:3.30.70.3490 (GENE3D); IPR000648 (PFAM); G3DSA:2.40.160.120 (GENE3D); G3DSA:1.10.287.2720 (GENE3D); IPR000648 (PANTHER); PTHR10972:SF92 (PANTHER); IPR037239 (SUPERFAMILY)	F:GO:0008289	F:GO:0008289		N	Y	N
ZtritIPO323_04g08185	Mycgr3G70343	putative P450 monooxygenase	794.24	2.13	0.000131	0.00946	3	C2	#N/A	11	cyto	IPR001128 (PRINTS); IPR002401 (PRINTS); IPR029039 (G3DSA:3.40.50.GENE3D); IPR001128 (PFAM); IPR023206 (PIRSF); IPR023173 (G3DSA:1.20.990.GENE3D); IPR001433 (PFAM); IPR003097 (PFAM); IPR039261 (G3DSA:3.40.50.GENE3D); IPR008254 (PFAM); IPR036396 (G3DSA:1.10.630.GENE3D); G3DSA:2.40.30.10 (GENE3D); PTHR19384 (PANTHER); PTHR19384:SF92 (PANTHER); IPR008254 (PROSITE_PROFILES); IPR017927 (PROSITE_PROFILE…	F:GO:0003958; F:GO:0004497; F:GO:0005506; F:GO:0010181; F:GO:0016491; F:GO:0016705; F:GO:0020037; F:GO:0070330	F:GO:0016491	EC:1.6.2.4; EC:1.6.2; EC:1.14.14.1; EC:1.6; EC:1; EC:1.14; EC:1.14.14	N	N	N
ZtritIPO323_04g13370	Mycgr3G95637	3-ketoacyl-ACP reductase like protein	71.11	-2.93	0.000135	0.00967	9	C1	#N/A	17.5	cyto	IPR002347 (PRINTS); IPR002347 (PRINTS); PF13561 (PFAM); G3DSA:3.40.50.720 (GENE3D); PTHR43943 (PANTHER); PTHR43943:SF2 (PANTHER); cd05233 (CDD); IPR036291 (SUPERFAMILY)	no GO terms	F:GO:0016491	EC:1	Y	N	N
ZtritIPO323_04g05630	Mycgr3G11143	unnamed protein product	29.71	3.07	0.000139	0.00969	2	C2	yes	22	extr	IPR024079 (G3DSA:3.40.390.GENE3D); IPR024077 (G3DSA:1.10.1370.GENE3D); IPR001567 (PFAM); mobidb-lite (MOBIDB_LITE); mobidb-lite (MOBIDB_LITE); IPR045090 (PANTHER); PTHR11804:SF40 (PANTHER); cd06455 (CDD); SSF55486 (SUPERFAMILY)	P:GO:0006508; F:GO:0004222; F:GO:0008237	F:GO:0016787; F:GO:0140096; C:GO:0005739	EC:3.4.24; EC:3.4; EC:3	N	Y	N
ZtritIPO323_04g13203	Mycgr3G75286	uncharacterized protein MYCGRDRAFT_75286	165.43	-3.02	0.000137	0.00969	9	C1	yes	15	extr	IPR000262 (PFAM); IPR013785 (G3DSA:3.20.20.GENE3D); IPR012133 (PIRSF); PTHR10578 (PANTHER); PTHR10578:SF104 (PANTHER); IPR037396 (PROSITE_PROFILES); SSF51395 (SUPERFAMILY)	F:GO:0010181; F:GO:0016491	F:GO:0016491; C:GO:0005777	EC:1	Y	N	N
ZtritIPO323_04g03638	Mycgr3G50425	related to tropinone reductase	49.3	-4.43	0.000139	0.00969	12	C1	#N/A	18	cyto	IPR002347 (PRINTS); G3DSA:3.40.50.720 (GENE3D); PF13561 (PFAM); mobidb-lite (MOBIDB_LITE); mobidb-lite (MOBIDB_LITE); PTHR43618 (PANTHER); PTHR43618:SF1 (PANTHER); cd05233 (CDD); IPR036291 (SUPERFAMILY)	no GO terms	F:GO:0016491	EC:1	N	N	N
ZtritIPO323_04g09215		DNA-binding protein HEXBP	419.36	6.82	0.000161	0.0111	4	C2	#N/A	14	nucl	no IPS match	no IPS match	F:GO:0003677		x	x	x
ZtritIPO323_04g00687		Baeyer-Villiger monooxygenase	134.49	-2.27	0.000172	0.0118	1	C1	#N/A	14	cyto	no IPS match	no IPS match			x	x	x
ZtritIPO323_04g10687	Mycgr3G44206	unnamed protein product	61.07	-2.76	0.000174	0.0118	6	C1	#N/A	10.333	cyto_nucl	IPR020456 (PRINTS); G3DSA:3.30.70.100 (GENE3D); IPR001792 (PFAM); mobidb-lite (MOBIDB_LITE); PTHR47268:SF4 (PANTHER); IPR020456 (PANTHER); IPR001792 (PROSITE_PROFILES); IPR036046 (SUPERFAMILY)	F:GO:0003998	F:GO:0016787	EC:3.6.1; EC:3.6; EC:3; EC:3.6.1.7	N	N	Y
ZtritIPO323_04g09072		unnamed protein product	27.3	2.33	0.000181	0.0122	4	C2	#N/A	10	cyto	no IPS match	no IPS match			x	x	x
ZtritIPO323_04g07619		unnamed protein product	550.39	-4.97	0.000181	0.0122	3	C1	#N/A	19.5	cyto	mobidb-lite (MOBIDB_LITE); mobidb-lite (MOBIDB_LITE); PTHR40636 (PANTHER)	no GO terms	P:GO:0007010; F:GO:0008092		x	x	x
ZtritIPO323_04g04503	Mycgr3G51562	MFS general substrate transporter	59.78	-2.84	0.000197	0.0131	13	C1	#N/A	24	plas	IPR011701 (PFAM); IPR036259 (G3DSA:1.20.1250.GENE3D); PTHR23511 (PANTHER); PTHR23511:SF3 (PANTHER); IPR020846 (PROSITE_PROFILES); cd17316 (CDD); IPR036259 (SUPERFAMILY)	P:GO:0055085; F:GO:0022857	P:GO:0055085; F:GO:0005215	EC:7	N	N	N
ZtritIPO323_04g00308	Mycgr3G52069	related to lipase 1	2340.68	3	0.00022	0.0146	1	C2	yes	26	extr	IPR005152 (PIRSF); IPR005152 (PFAM); G3DSA:1.10.260.130 (GENE3D); IPR029058 (G3DSA:3.40.50.GENE3D); PTHR34853:SF5 (PANTHER); IPR005152 (PANTHER); IPR029058 (SUPERFAMILY)	P:GO:0016042; F:GO:0004806	P:GO:0006629; F:GO:0016787	EC:3.1; EC:3; EC:3.1.1; EC:3.1.1.1; EC:3.1.1.3	N	Y	Y
ZtritIPO323_04g03684	Mycgr3G77261	polyamine transporter protein	57.75	-2.86	0.000223	0.0146	12	C1	#N/A	19	plas	IPR011701 (PFAM); IPR036259 (G3DSA:1.20.1250.GENE3D); PTHR23502:SF24 (PANTHER); PTHR23502 (PANTHER); IPR020846 (PROSITE_PROFILES); cd17323 (CDD); IPR036259 (SUPERFAMILY)	P:GO:0055085; F:GO:0022857	P:GO:0055085; F:GO:0005215	EC:7	Y	N	N
ZtritIPO323_04g08808	Mycgr3G57881	S-(hydroxymethyl)glutathione dehydrogenase/alcohol dehydrogenase like protein	84.42	-3.56	0.000253	0.0165	4	C1	#N/A	15.5	cyto	G3DSA:3.40.50.720 (GENE3D); G3DSA:3.90.180.10 (GENE3D); IPR013154 (PFAM); IPR027399 (PFAM); mobidb-lite (MOBIDB_LITE); PTHR42813:SF1 (PANTHER); PTHR42813 (PANTHER); cd08283 (CDD); IPR011032 (SUPERFAMILY); IPR036291 (SUPERFAMILY)	no GO terms	P:GO:0055085; F:GO:0005215; F:GO:0016491	EC:1; EC:7	N	N	N
ZtritIPO323_04g10724	Mycgr3G109795	uncharacterized protein MYCGRDRAFT_109795	99.06	2.98	0.000268	0.0173	6	C2	#N/A	13	nucl	IPR002641 (PFAM); G3DSA:3.40.1090.10 (GENE3D); mobidb-lite (MOBIDB_LITE); mobidb-lite (MOBIDB_LITE); mobidb-lite (MOBIDB_LITE); mobidb-lite (MOBIDB_LITE); mobidb-lite (MOBIDB_LITE); PTHR24185 (PANTHER); IPR002641 (PROSITE_PROFILES); IPR016035 (SUPERFAMILY)	P:GO:0006629	P:GO:0006629		Y	N	N
ZtritIPO323_04g09454	Mycgr3G71676	uncharacterized protein MYCGRDRAFT_71676	44.79	2.1	0.000274	0.0174	5	C2	#N/A	10.5	cyto	IPR000639 (PRINTS); IPR016292 (PIRSF); IPR010497 (PFAM); IPR029058 (G3DSA:3.40.50.GENE3D); PTHR21661 (PANTHER); PTHR21661:SF39 (PANTHER); IPR029058 (SUPERFAMILY)	F:GO:0003824; F:GO:0033961	F:GO:0016787	EC:3.3.2; EC:3.3.2.9; EC:3.3; EC:3	N	Y	N
ZtritIPO323_04g12774	Mycgr3G61690	methyltransferase domain-containing protein	476.72	-2.91	0.000273	0.0174	8	C1	#N/A	12	cyto_nucl	IPR029063 (G3DSA:3.40.50.GENE3D); IPR041698 (PFAM); mobidb-lite (MOBIDB_LITE); PTHR35897 (PANTHER); IPR029063 (SUPERFAMILY)	no GO terms	F:GO:0016740	EC:2.1; EC:2; EC:2.1.1	Y	N	Y
ZtritIPO323_04g00071	Mycgr3G64902	uncharacterized protein MYCGRDRAFT_64902	225.42	-3.56	0.000275	0.0174	1	C1	#N/A	16.5	cyto	IPR006183 (PRINTS); IPR006113 (PIRSF); IPR006115 (PFAM); IPR006114 (PFAM); IPR013328 (G3DSA:1.10.1040.GENE3D); G3DSA:3.40.50.720 (GENE3D); G3DSA:1.20.5.320 (GENE3D); IPR006183 (PANTHER); PTHR11811:SF25 (PANTHER); IPR008927 (SUPERFAMILY); IPR036291 (SUPERFAMILY)	P:GO:0006098; F:GO:0004616; F:GO:0016491; F:GO:0050661	P:GO:0005975; P:GO:0006091; P:GO:1901135; F:GO:0016491	EC:1.1.1.44; EC:1.1; EC:1; EC:1.1.1	N	N	N
ZtritIPO323_04g03039	Mycgr3G76652	FMN-dependent alpha-hydroxy acid dehydrogenase	40.73	-4.26	0.000281	0.0176	11	C1	#N/A	12.5	pero	IPR012133 (PIRSF); IPR000262 (PFAM); IPR013785 (G3DSA:3.20.20.GENE3D); PTHR10578:SF75 (PANTHER); PTHR10578 (PANTHER); IPR037396 (PROSITE_PROFILES); SSF51395 (SUPERFAMILY)	F:GO:0010181; F:GO:0016491	F:GO:0016491; C:GO:0005777	EC:1	N	N	N
ZtritIPO323_04g11630		Dimeric alpha+beta barrel like protein	375.48	-2.35	0.000283	0.0177	7	C1	#N/A	11.5	nucl	G3DSA:3.30.70.100 (GENE3D); IPR011008 (SUPERFAMILY)	no GO terms			x	x	x
ZtritIPO323_04g04241	Mycgr3G97330	related to Y.lipolytica GPR1 protein and Fun34p	35.51	4.75	0.000306	0.019	13	C2	#N/A	26	plas	IPR000791 (PFAM); IPR030186 (PTHR31123:PANTHER); PTHR31123 (PANTHER)	C:GO:0016021	C:GO:0016021		N	Y	N
ZtritIPO323_04g11560	Mycgr3G44640	putative P450 monooxygenase	72.73	2.46	0.000317	0.0195	7	C2	#N/A	8	cyto_nucl	IPR002403 (PRINTS); IPR036396 (G3DSA:1.10.630.GENE3D); IPR001128 (PFAM); PTHR46206 (PANTHER); PTHR46206:SF2 (PANTHER); IPR036396 (SUPERFAMILY)	F:GO:0004497; F:GO:0005506; F:GO:0016705; F:GO:0020037	F:GO:0016491	EC:1; EC:1.14	N	N	N
ZtritIPO323_04g01892	Mycgr3G90001	covalently-linked cell wall protein	4320.21	2.07	0.000338	0.0206	1	C2	yes	26	extr	IPR000420 (PFAM); mobidb-lite (MOBIDB_LITE); mobidb-lite (MOBIDB_LITE); mobidb-lite (MOBIDB_LITE); PTHR47254:SF2 (PANTHER); PTHR47254 (PANTHER); IPR000420 (PROSITE_PROFILES); IPR000420 (PROSITE_PROFILES)	F:GO:0005199; C:GO:0005618	F:GO:0005198		N	N	N
ZtritIPO323_04g08708	Mycgr3G39970	unnamed protein product	110.78	-2.35	0.00034	0.0207	4	C1	yes	8	extr	IPR018714 (PFAM); G3DSA:3.30.56.110 (GENE3D); IPR018714 (PANTHER); NON_CYTOPLASMIC_DOMAIN (PHOBIUS); SIGNAL_PEPTIDE_N_REGION (PHOBIUS); TRANSMEMBRANE (PHOBIUS); CYTOPLASMIC_DOMAIN (PHOBIUS); SIGNAL_PEPTIDE_C_REGION (PHOBIUS); SIGNAL_PEPTIDE_H_REGION (PHOBIUS); SIGNAL_PEPTIDE (PHOBIUS)	no GO terms			N	N	N
ZtritIPO323_04g06038	Mycgr3G68282	(R,R)-butanediol dehydrogenase	323.16	3.9	0.000355	0.0214	2	C2	#N/A	14.5	cyto	IPR013154 (PFAM); G3DSA:3.90.180.10 (GENE3D); G3DSA:3.40.50.720 (GENE3D); IPR013149 (PFAM); PTHR43161 (PANTHER); PTHR43161:SF14 (PANTHER); IPR036291 (SUPERFAMILY); IPR011032 (SUPERFAMILY)	no GO terms	C:GO:0016020; C:GO:0016021		N	N	N
ZtritIPO323_04g02648	Mycgr3G48706	related to phospholipase D	81.9	-2.59	0.000384	0.023	10	C1	#N/A	11	cyto_nucl	IPR001736 (PFAM); G3DSA:3.30.870.10 (GENE3D); G3DSA:3.30.870.10 (GENE3D); IPR016555 (PIRSF); mobidb-lite (MOBIDB_LITE); mobidb-lite (MOBIDB_LITE); mobidb-lite (MOBIDB_LITE); mobidb-lite (MOBIDB_LITE); mobidb-lite (MOBIDB_LITE); mobidb-lite (MOBIDB_LITE); mobidb-lite (MOBIDB_LITE); mobidb-lite (MOBIDB_LITE); IPR015679 (PANTHER); PTHR18896:SF128 (PANTHER); PTHR18896:SF128 (PANTHER); IPR015679 (PANT…	P:GO:0006654; P:GO:0048017; F:GO:0003824; F:GO:0004630	P:GO:0005975; P:GO:0006629; P:GO:0023052; F:GO:0016787	EC:3.1.4; EC:3.1; EC:3; EC:3.1.4.4; EC:3.1.1	N	Y	N
ZtritIPO323_04g11225		unnamed protein product	98.94	-2.7	0.000388	0.0231	6	C1	yes	14	extr	no IPS match	no IPS match	P:GO:0006486; P:GO:0006629		x	x	x
ZtritIPO323_04g10608	Mycgr3G29873	putative precursor lipase	266.02	-2.43	0.000439	0.0259	6	C1	yes	24	extr	IPR002018 (PFAM); IPR029058 (G3DSA:3.40.50.GENE3D); PTHR11559:SF162 (PANTHER); PTHR11559 (PANTHER); IPR029058 (SUPERFAMILY)	no GO terms	F:GO:0016787	EC:3	Y	N	N
ZtritIPO323_04g10055	Mycgr3G59219	gamma-carboxymuconolactone decarboxylase like protein	169.76	-2.46	0.000448	0.0263	5	C1	#N/A	7	nucl	IPR003779 (PFAM); IPR029032 (G3DSA:1.20.1290.GENE3D); PTHR33930:SF2 (PANTHER); PTHR33930 (PANTHER); IPR029032 (SUPERFAMILY)	F:GO:0051920	F:GO:0016209; F:GO:0016491	EC:1.11; EC:1; EC:1.11.1.24	Y	N	N
ZtritIPO323_04g02493	Mycgr3G76119	DUF1264-domain-containing protein	79.82	-3.55	0.000474	0.0277	10	C1	#N/A	14.5	nucl	IPR010686 (PFAM); mobidb-lite (MOBIDB_LITE); IPR010686 (PANTHER); PTHR31360:SF0 (PANTHER)	no GO terms	F:GO:0005516		N	N	N
ZtritIPO323_04g11562	Mycgr3G94391	unnamed protein product	44.87	4.19	0.000539	0.0313	7	C2	yes	22	extr	IPR029463 (PFAM); IPR024079 (G3DSA:3.40.390.GENE3D); SSF55486 (SUPERFAMILY)	F:GO:0004222; F:GO:0008237	F:GO:0016787; F:GO:0140096	EC:3.4.24; EC:3.4; EC:3	N	N	N
ZtritIPO323_04g03663		DNA recombination/repair protein Rad52	72.17	3.19	0.000628	0.036	12	C2	#N/A	24	nucl	IPR004585 (TIGRFAM); IPR041247 (PFAM); IPR042525 (G3DSA:3.30.390.GENE3D); mobidb-lite (MOBIDB_LITE); mobidb-lite (MOBIDB_LITE); mobidb-lite (MOBIDB_LITE); mobidb-lite (MOBIDB_LITE); mobidb-lite (MOBIDB_LITE); mobidb-lite (MOBIDB_LITE); mobidb-lite (MOBIDB_LITE); IPR007232 (PANTHER); SSF54768 (SUPERFAMILY)	P:GO:0000724; P:GO:0000730; P:GO:0006281; P:GO:0006310; P:GO:0045002; C:GO:0005634	P:GO:0006281; P:GO:0006310; P:GO:0065003; C:GO:0005634		x	x	x
ZtritIPO323_04g08516		hypothetical protein TI39_contig4216g00004	92.75	-2.47	0.000629	0.036	4	C1	#N/A	18	mito	mobidb-lite (MOBIDB_LITE); mobidb-lite (MOBIDB_LITE)	no GO terms			x	x	x
ZtritIPO323_04g04373	Mycgr3G101885	putative P450 monooxygenase	489.08	-2.17	0.000655	0.0372	13	C1	#N/A	6	mito	IPR002401 (PRINTS); IPR001128 (PRINTS); IPR036396 (G3DSA:1.10.630.GENE3D); IPR001128 (PFAM); PTHR24305:SF35 (PANTHER); PTHR24305 (PANTHER); IPR036396 (SUPERFAMILY)	F:GO:0004497; F:GO:0005506; F:GO:0016705; F:GO:0020037	F:GO:0016491	EC:1; EC:1.14	N	N	N
ZtritIPO323_04g11226	Mycgr3G110020	unnamed protein product	143.36	-2.25	0.000686	0.0388	6	C1	#N/A	11	mito	no IPS match	no IPS match	P:GO:0006486; P:GO:0006629		N	N	N
ZtritIPO323_04g03151	Mycgr3G96571	uncharacterized protein MYCGRDRAFT_96571	23.62	4.31	0.000707	0.0397	11	C2	#N/A	15	mito	no IPS match	no IPS match			N	Y	N
ZtritIPO323_04g11557		unnamed protein product	413.8	4.16	0.000714	0.0398	7	C2	yes	11	extr	mobidb-lite (MOBIDB_LITE); mobidb-lite (MOBIDB_LITE); SIGNAL_PEPTIDE_C_REGION (PHOBIUS); SIGNAL_PEPTIDE_H_REGION (PHOBIUS); NON_CYTOPLASMIC_DOMAIN (PHOBIUS); SIGNAL_PEPTIDE (PHOBIUS); SIGNAL_PEPTIDE_N_REGION (PHOBIUS); SignalP-noTM (SIGNALP_EUK); SignalP-TM (SIGNALP_GRAM_POSITIVE)	no GO terms			x	x	x
ZtritIPO323_04g03079	Mycgr3G87954	uncharacterized protein MYCGRDRAFT_87954	65.76	4.11	0.00075	0.0411	11	C2	#N/A	15.5	cyto	IPR003819 (PFAM); IPR042098 (G3DSA:3.60.130.GENE3D); mobidb-lite (MOBIDB_LITE); mobidb-lite (MOBIDB_LITE); PTHR10696:SF23 (PANTHER); PTHR10696 (PANTHER); SSF51197 (SUPERFAMILY)	F:GO:0016491	F:GO:0016491	EC:1	N	N	N
ZtritIPO323_04g02810	Mycgr3G101477	MFS general substrate transporter	532.81	1.87	0.000746	0.0411	10	C2	#N/A	27	plas	IPR036259 (G3DSA:1.20.1250.GENE3D); IPR036259 (G3DSA:1.20.1250.GENE3D); mobidb-lite (MOBIDB_LITE); PTHR23501:SF92 (PANTHER); PTHR23501 (PANTHER); IPR020846 (PROSITE_PROFILES); IPR036259 (SUPERFAMILY)	F:GO:0022857	P:GO:0055085; F:GO:0005215	EC:7	Y	N	N
ZtritIPO323_04g00863	Mycgr3G65793	UPF0261 protein	54.2	-2.69	0.000744	0.0411	1	C1	#N/A	15	cysk	G3DSA:3.40.50.12030 (GENE3D); G3DSA:3.40.50.12020 (GENE3D); IPR044122 (PFAM); PTHR31862 (PANTHER); IPR044122 (CDD)	no GO terms			N	N	N
ZtritIPO323_04g09988	Mycgr3G72253	methyltransferase type 11	517.35	4.73	0.000769	0.0418	5	C2	#N/A	11.5	cyto	IPR029063 (G3DSA:3.40.50.GENE3D); IPR041698 (PFAM); PTHR43861:SF1 (PANTHER); PTHR43861 (PANTHER); cd02440 (CDD); IPR029063 (SUPERFAMILY)	no GO terms	F:GO:0016740	EC:2.1; EC:2; EC:2.1.1	N	N	N
ZtritIPO323_04g07726	Mycgr3G103731	unnamed protein product	950.55	1.99	0.000801	0.0433	3	C2	#N/A	13	mito	IPR014722 (G3DSA:2.30.30.GENE3D); IPR012340 (G3DSA:2.40.50.GENE3D); IPR020189 (PFAM); IPR001884 (PANTHER); PTHR11673:SF12 (PANTHER); IPR037318 (CDD); IPR008991 (SUPERFAMILY); IPR012340 (SUPERFAMILY)	P:GO:0045901; P:GO:0045905; F:GO:0003723; F:GO:0003746; F:GO:0043022	P:GO:0055085; F:GO:0003723; F:GO:0005215; F:GO:0016491; F:GO:0045182	EC:1.1; EC:1; EC:1.1.1; EC:7	N	N	N
ZtritIPO323_04g10685	Mycgr3G72918	alternative oxidase like protein	66.94	3.53	0.000818	0.044	6	C2	#N/A	24	mito	IPR002680 (PIRSF); IPR002680 (PFAM); IPR038659 (G3DSA:1.20.1260.GENE3D); PTHR31803:SF3 (PANTHER); IPR002680 (PANTHER); IPR002680 (CDD)	F:GO:0009916	F:GO:0016491; C:GO:0005739	EC:1.10; EC:1; EC:1.10.3	N	Y	N
ZtritIPO323_04g10309	Mycgr3G104658	putative glucan 1,3-beta-glucosidase	622.38	2.08	0.000876	0.0468	5	C2	yes	19	extr	G3DSA:3.20.20.80 (GENE3D); G3DSA:3.20.20.80 (GENE3D); PTHR16631 (PANTHER); PTHR16631:SF24 (PANTHER); IPR017853 (SUPERFAMILY)	no GO terms	F:GO:0016787	EC:3	N	N	N
ZtritIPO323_04g06356		unnamed protein product	27.98	9.1	0.00089	0.047	2	C2	#N/A	18	nucl	mobidb-lite (MOBIDB_LITE)	no GO terms			x	x	x
ZtritIPO323_04g11352	Mycgr3G100647	glycoside hydrolase family 17 protein	702.47	-2.05	0.000889	0.047	7	C1	yes	25	extr	G3DSA:3.20.20.80 (GENE3D); mobidb-lite (MOBIDB_LITE); mobidb-lite (MOBIDB_LITE); PTHR16631:SF13 (PANTHER); PTHR16631 (PANTHER); IPR017853 (SUPERFAMILY)	no GO terms	F:GO:0016787	EC:3	N	N	Y
ZtritIPO323_04g10341	Mycgr3G28946	Condensin complex subunit 1	57.09	-2.76	0.000896	0.047	5	C1	#N/A	18	mito	G3DSA:3.30.56.110 (GENE3D); IPR018714 (PFAM); mobidb-lite (MOBIDB_LITE); mobidb-lite (MOBIDB_LITE); IPR018714 (PANTHER)	no GO terms			N	N	N
ZtritIPO323_04g09768	Mycgr3G109435	proteoglycan-like protein	812.15	-2.41	0.000902	0.0471	5	C1	yes	21	extr	mobidb-lite (MOBIDB_LITE); mobidb-lite (MOBIDB_LITE); PTHR47641:SF6 (PANTHER); PTHR47641:SF6 (PANTHER); PTHR47641 (PANTHER); PTHR47641 (PANTHER); SIGNAL_PEPTIDE_N_REGION (PHOBIUS); NON_CYTOPLASMIC_DOMAIN (PHOBIUS); SIGNAL_PEPTIDE_H_REGION (PHOBIUS); SIGNAL_PEPTIDE (PHOBIUS); SIGNAL_PEPTIDE_C_REGION (PHOBIUS); SignalP-noTM (SIGNALP_EUK)	no GO terms	C:GO:0005634; C:GO:0005737		N	Y	N
ZtritIPO323_04g07618		unnamed protein product	147.43	2.44	0.000933	0.0484	3	C2	#N/A	21.5	mito	mobidb-lite (MOBIDB_LITE); mobidb-lite (MOBIDB_LITE)	no GO terms			x	x	x
ZtritIPO323_04g07546	Mycgr3G91583	uncharacterized protein MYCGRDRAFT_91583	133.16	3.25	0.000955	0.0493	3	C2	#N/A	22	plas	no IPS match	no IPS match	C:GO:0016021		Y	N	N
ZtritIPO323_04g06454	Mycgr3G68784	eukaryotic translation initiation factor 6	19.48	2.06	0.000972	0.0495	2	C2	#N/A	10	cyto	G3DSA:3.75.10.10 (GENE3D); IPR002769 (PIRSF); IPR002769 (PFAM); IPR002769 (TIGRFAM); IPR002769 (PANTHER); IPR002769 (CDD); SSF55909 (SUPERFAMILY)	P:GO:0042256; F:GO:0043022	P:GO:0006913; P:GO:0042254; P:GO:0065003; F:GO:0045182; C:GO:0005730; C:GO:0005737; C:GO:0032991		N	Y	N
ZtritIPO323_04g12781	Mycgr3G74861	uncharacterized protein MYCGRDRAFT_74861	634.49	-2.42	0.000966	0.0495	8	C1	#N/A	13	extr	IPR022185 (PFAM); PTHR35895:SF2 (PANTHER); IPR046368 (PANTHER)	C:GO:0000329	C:GO:0016021		Y	N	N
ZtritIPO323_04g02338	Mycgr3G95995	uncharacterized protein MYCGRDRAFT_95995	105.34	-4.94	0.000976	0.0495	10	C1	yes	23	mito	NON_CYTOPLASMIC_DOMAIN (PHOBIUS); SIGNAL_PEPTIDE_N_REGION (PHOBIUS); SIGNAL_PEPTIDE (PHOBIUS); SIGNAL_PEPTIDE_H_REGION (PHOBIUS); SIGNAL_PEPTIDE_C_REGION (PHOBIUS); SignalP-TM (SIGNALP_GRAM_POSITIVE)	no GO terms	P:GO:0006355; P:GO:0006357; F:GO:0000981; F:GO:0008270; C:GO:0005634		N	N	N
ZtritIPO323_04g13735	Mycgr3G110861	putative G protein-coupled receptor	269.98	-1.79	0.000987	0.0498	9	C1	#N/A	2	extr	IPR022596 (PFAM); IPR023041 (PFAM); mobidb-lite (MOBIDB_LITE); mobidb-lite (MOBIDB_LITE); mobidb-lite (MOBIDB_LITE); mobidb-lite (MOBIDB_LITE); mobidb-lite (MOBIDB_LITE); mobidb-lite (MOBIDB_LITE); mobidb-lite (MOBIDB_LITE); mobidb-lite (MOBIDB_LITE); PTHR23112 (PANTHER); PTHR23112:SF45 (PANTHER); SSF81321 (SUPERFAMILY)	no GO terms	F:GO:0005215; C:GO:0005886	EC:7	N	N	N
ZtritIPO323_04g03109	Mycgr3G49555	related to nonribosomal peptide synthetase MxcG	61.57	-2.5	0.000994	0.0499	11	C1	#N/A	13	plas	IPR042099 (G3DSA:3.40.50.GENE3D); IPR013120 (PFAM); IPR000873 (PFAM); G3DSA:3.40.50.720 (GENE3D); mobidb-lite (MOBIDB_LITE); PTHR43201:SF2 (PANTHER); PTHR43201 (PANTHER); IPR009081 (PROSITE_PROFILES); SSF56801 (SUPERFAMILY); IPR036291 (SUPERFAMILY)	no GO terms	F:GO:0031177		N	N	N

## Sheet: Ztrit24h-C1
geneID	JGI_geneID	Cluster	InterPro_GONames	GO_Names	Enzyme_Names	Broad Category (Fig5D)	Category Expansion
ZtritIPO323_04g09786	Mycgr3G104452	C1	F:protein binding			Signal transduction	Signal transduction
ZtritIPO323_04g03766	Mycgr3G77354	C1	no GO terms	P:cellular amino acid metabolic process; F:transferase activity	Transferases	Transferase activity	Transferase activity
ZtritIPO323_04g10011	Mycgr3G104571	C1	no GO terms	P:carbohydrate metabolic process; F:transferase activity	UDP-glucose--hexose-1-phosphate uridylyltransferase; Transferring phosphorus-containing groups; Transferases; Transferring phosphorus-containing groups	Metabolic process	Metabolic process
ZtritIPO323_04g00943	Mycgr3G89280	C1	no IPS match			Unknown	Unknown
ZtritIPO323_04g13811	Mycgr3G110887	C1	no GO terms			Unknown	Unknown
ZtritIPO323_04g03884	Mycgr3G111505	C1	no GO terms			Unknown	Unknown
ZtritIPO323_04g09283	Mycgr3G71559	C1	no GO terms	F:oxidoreductase activity	Oxidoreductases	Oxidoreductase activity	Oxidoreductase activity
ZtritIPO323_04g00341	Mycgr3G106843	C1	no GO terms			Unknown	Unknown
ZtritIPO323_04g07140	Mycgr3G79738	C1	no GO terms	F:antioxidant activity; F:oxidoreductase activity	Acting on a peroxide as acceptor; Oxidoreductases; Acting on a peroxide as acceptor	Unknown	Unknown
ZtritIPO323_04g09576	Mycgr3G104366	C1	P:regulation of transcription, DNA-templated; F:DNA-binding transcription factor activity, RNA polymerase II-specific; F:zinc ion binding	P:regulation of transcription, DNA-templated; C:nucleus		Transcription regulation	Transcription regulation
ZtritIPO323_04g08375	Mycgr3G99750	C1	F:acyltransferase activity, transferring groups other than amino-acyl groups	F:transferase activity	Acyltransferases; Transferases; Acyltransferases	Transferase activity	Transferase activity
ZtritIPO323_04g12173	Mycgr3G74298	C1	F:peroxidase activity	F:antioxidant activity; F:oxidoreductase activity	Acting on a peroxide as acceptor; Oxidoreductases; Acting on a peroxide as acceptor	Oxidative stress	Oxidative stress
ZtritIPO323_04g01749	Mycgr3G34332	C1	F:protein binding	F:oligosaccharide binding; C:extracellular space		Carbohydrate binding	Carbohydrate binding
ZtritIPO323_04g09607	Mycgr3G58686	C1	F:hydrolase activity	F:transferase activity; F:hydrolase activity	Transferring alkyl or aryl groups, other than methyl groups; Adenylate dimethylallyltransferase (AMP-dependent); Transferases; Hydrolases	Metabolic process	Metabolic process
ZtritIPO323_04g01555	Mycgr3G66753	C1	no GO terms	F:oxidoreductase activity	Oxidoreductases	Oxidoreductase activity	Oxidoreductase activity
ZtritIPO323_04g07298	Mycgr3G69330	C1	P:carbohydrate metabolic process; F:catalytic activity; F:carbohydrate binding	P:carbohydrate metabolic process; F:hydrolase activity	Glycosylases; Hydrolases; Alpha,alpha-trehalase; Glycosylases	CWDE	CWDE
ZtritIPO323_04g11855	Mycgr3G94594	C1	no GO terms	C:membrane; C:integral component of membrane		Unknown	Unknown
ZtritIPO323_04g13285	Mycgr3G105661	C1	no GO terms			Unknown	Unknown
ZtritIPO323_04g08151	Mycgr3G103891	C1	P:glutathione metabolic process; F:protein binding	P:cellular modified amino acid metabolic process; P:sulfur compound metabolic process; F:transferase activity	Transferases	Transferase activity	Transferase activity
ZtritIPO323_04g03110	Mycgr3G76728	C1	P:antibiotic biosynthetic process	F:lyase activity	Lyases	Metabolic process	Metabolic process
ZtritIPO323_04g07232	Mycgr3G38624	C1	no GO terms	F:oxidoreductase activity	Oxidoreductases	Oxidoreductase activity	Oxidoreductase activity
ZtritIPO323_04g00796	Mycgr3G98377	C1	P:carbohydrate metabolic process; P:GDP-mannose biosynthetic process; F:mannose-6-phosphate isomerase activity; F:zinc ion binding	P:carbohydrate metabolic process; P:nucleobase-containing small molecule metabolic process; P:carbohydrate derivative metabolic process; F:isomerase activity	Intramolecular oxidoreductases; Isomerases; Mannose-6-phosphate isomerase; Intramolecular oxidoreductases	Metabolic process	Metabolic process
ZtritIPO323_04g00114	Mycgr3G64923	C1	no GO terms	F:oxidoreductase activity	Oxidoreductases	Oxidoreductase activity	Oxidoreductase activity
ZtritIPO323_04g05590	Mycgr3G103030	C1	no GO terms			Unknown	Unknown
ZtritIPO323_04g11551		C1	no GO terms			Unknown	Unknown
ZtritIPO323_04g06680	Mycgr3G103459	C1	F:oxidoreductase activity	F:antioxidant activity; F:oxidoreductase activity	Acting on a peroxide as acceptor; Oxidoreductases; Acting on a peroxide as acceptor	Oxidative stress	Oxidative stress
ZtritIPO323_04g02303	Mycgr3G102996	C1	no GO terms			Unknown	Unknown
ZtritIPO323_04g03400	Mycgr3G82659	C1	no GO terms	P:ubiquitin-dependent protein catabolic process; P:protein deubiquitination; F:cysteine-type deubiquitinase activity		Peptidase activity	Peptidase activity
ZtritIPO323_04g06586	Mycgr3G103423	C1	no GO terms			Unknown	Unknown
ZtritIPO323_04g08384	Mycgr3G103968	C1	F:acyltransferase activity, transferring groups other than amino-acyl groups	F:transferase activity	Acyltransferases; Transferases; Acyltransferases	Transferase activity	Transferase activity
ZtritIPO323_04g10603	Mycgr3G100421	C1	P:response to oxidative stress; F:monooxygenase activity; F:peroxidase activity; F:iron ion binding; F:oxidoreductase activity; F:oxidoreductase activity, acting on paired donors, with incorporation or reduction of molecular oxygen; F:heme binding	F:antioxidant activity; F:oxidoreductase activity	Acting on a peroxide as acceptor; Oxidoreductases; Acting on paired donors, with incorporation or reduction of molecular oxygen. The oxygen incorporated need not be derived from O(2); Acting on a peroxide as acceptor	Metabolic process	Metabolic process
ZtritIPO323_04g02339	Mycgr3G95996	C1	no IPS match	P:regulation of transcription, DNA-templated; C:nucleus		Transcription regulation	Transcription regulation
ZtritIPO323_04g11623	Mycgr3G105173	C1	no GO terms	C:intracellular anatomical structure		Unknown	Unknown
ZtritIPO323_04g11589	Mycgr3G60749	C1	no GO terms	F:oxidoreductase activity	Oxidoreductases	Oxidoreductase activity	Oxidoreductase activity
ZtritIPO323_04g00770	Mycgr3G98369	C1	P:carbohydrate metabolic process; F:catalytic activity; F:aldehyde-lyase activity	P:carbohydrate metabolic process; F:lyase activity	Carbon-carbon lyases; Carbon-carbon lyases; Lyases	Metabolic process	Metabolic process
ZtritIPO323_04g02111	Mycgr3G107708	C1	no GO terms			Unknown	Unknown
ZtritIPO323_04g12731	Mycgr3G100990	C1	F:carbon-sulfur lyase activity	P:lipid metabolic process; F:hydrolase activity; F:lyase activity	Acting on ester bonds; Carbon-sulfur lyases; Hydrolases; Lyases; Acting on ester bonds	Metabolic process	Metabolic process
ZtritIPO323_04g02136	Mycgr3G84263	C1	no GO terms	P:cell adhesion		Unknown	Unknown
ZtritIPO323_04g06252	Mycgr3G99166	C1	no GO terms	P:small molecule metabolic process; F:catalytic activity		Catalytic activity	Catalytic activity
ZtritIPO323_04g01464	Mycgr3G102658	C1	no GO terms	P:protein folding; F:hydrolase activity; F:ATP-dependent activity; C:cytoplasm	Acting on acid anhydrides; Acting on acid anhydrides; Hydrolases	Protein modification	Protein modification
ZtritIPO323_04g02407	Mycgr3G105844	C1	no GO terms	F:oxidoreductase activity	Oxidoreductases	Oxidoreductase activity	Oxidoreductase activity
ZtritIPO323_04g10500	Mycgr3G109710	C1	no GO terms	C:extracellular region		Pathogenicity related protein	Pathogenicity related protein
ZtritIPO323_04g13305	Mycgr3G105672	C1	no GO terms			Unknown	Unknown
ZtritIPO323_04g02258	Mycgr3G33514	C1	no GO terms			Unknown	Unknown
ZtritIPO323_04g07871		C1	no IPS match			Unknown	Unknown
ZtritIPO323_04g10627	Mycgr3G109761	C1	no GO terms	C:thylakoid		Unknown	Unknown
ZtritIPO323_04g10208	Mycgr3G86225	C1	no GO terms	F:oxidoreductase activity	Oxidoreductases	Oxidoreductase activity	Oxidoreductase activity
ZtritIPO323_04g02319	Mycgr3G67654	C1	no GO terms			Unknown	Unknown
ZtritIPO323_04g07283	Mycgr3G103564	C1	no GO terms			Stress response	Stress response
ZtritIPO323_04g08711	Mycgr3G40062	C1	no GO terms	F:hydrolase activity; F:catalytic activity, acting on a protein	Acting on peptide bonds (peptidases); Hydrolases	Proteolysis activity	Proteolysis activity
ZtritIPO323_04g02632	Mycgr3G76289	C1	P:transmembrane transport; F:transmembrane transporter activity	P:transmembrane transport; F:transporter activity	Translocases	Transport	Transport
ZtritIPO323_04g00700	Mycgr3G102228	C1	P:thiamine biosynthetic process	P:vitamin metabolic process; P:sulfur compound metabolic process		Metabolic process	Metabolic process
ZtritIPO323_04g00819	Mycgr3G102276	C1	no GO terms	F:oxidoreductase activity	Oxidoreductases	Oxidoreductase activity	Oxidoreductase activity
ZtritIPO323_04g02517	Mycgr3G105887	C1	P:glutathione metabolic process; F:protein binding	P:cellular modified amino acid metabolic process; P:sulfur compound metabolic process; F:transferase activity	Transferases	Transferase activity	Transferase activity
ZtritIPO323_04g10587		C1	no GO terms			Unknown	Unknown
ZtritIPO323_04g13080	Mycgr3G105604	C1	no GO terms			Unknown	Unknown
ZtritIPO323_04g08936	Mycgr3G109129	C1	no GO terms	C:integral component of membrane		Membrane component	Membrane component
ZtritIPO323_04g08156	Mycgr3G85387	C1	P:response to oxidative stress; F:catalase activity; F:heme binding	F:antioxidant activity; F:oxidoreductase activity	Acting on a peroxide as acceptor; Oxidoreductases; Acting on a peroxide as acceptor; Catalase	Oxidative stress	Oxidative stress
ZtritIPO323_04g01183	Mycgr3G102499	C1	F:lactoylglutathione lyase activity; F:metal ion binding	P:cellular modified amino acid metabolic process; P:sulfur compound metabolic process; F:lyase activity	Lactoylglutathione lyase; Carbon-sulfur lyases; Lyases	Metabolic process	Metabolic process
ZtritIPO323_04g01594	Mycgr3G107473	C1	no GO terms	F:oxidoreductase activity	Oxidoreductases	Oxidoreductase activity	Oxidoreductase activity
ZtritIPO323_04g09401		C1	no GO terms	F:cytoskeletal motor activity; F:cytoskeletal protein binding; F:hydrolase activity; C:cytoplasm; C:cytoskeleton; C:protein-containing complex	Hydrolases	Actin binding?	Actin binding?
ZtritIPO323_04g11895	Mycgr3G110270	C1	P:transmembrane transport; F:transmembrane transporter activity	P:transmembrane transport; F:transporter activity; F:oxidoreductase activity	Acting on single donors with incorporation of molecular oxygen (oxygenases). The oxygen incorporated need not be derived from O(2); Nitronate monooxygenase; Oxidoreductases; Acting on single donors with incorporation of molecular oxygen (oxygenases). The oxygen incorporated need not be derived from O(2); Translocases	Transport	Transport
ZtritIPO323_04g08359	Mycgr3G38880	C1	no GO terms	P:cell adhesion; P:ribosome biogenesis; P:protein-containing complex assembly; F:structural molecule activity; C:cytosol; C:ribosome; C:protein-containing complex		Ribosome associated	Ribosome associated
ZtritIPO323_04g08522	Mycgr3G70646	C1	P:glutamate metabolic process; P:carboxylic acid metabolic process; F:catalytic activity; F:glutamate decarboxylase activity; F:carbon-carbon lyase activity; F:pyridoxal phosphate binding	P:cellular amino acid metabolic process; F:lyase activity	Carbon-carbon lyases; Carbon-carbon lyases; Glutamate decarboxylase; Lyases	Lyase activity	Lyase activity
ZtritIPO323_04g11679	Mycgr3G73993	C1	F:O-methyltransferase activity	F:transferase activity	Transferring one-carbon groups; Transferases; Transferring one-carbon groups	Transferase activity	Transferase activity
ZtritIPO323_04g01182	Mycgr3G89478	C1	no GO terms	F:oxidoreductase activity	Oxidoreductases	Oxidoreductase activity	Oxidoreductase activity
ZtritIPO323_04g08957	Mycgr3G92595	C1	F:lipid binding	F:lipid binding		Lipid binding	Lipid binding
ZtritIPO323_04g01463	Mycgr3G102657	C1	no GO terms	P:regulation of transcription, DNA-templated; P:regulation of transcription by RNA polymerase II; F:DNA-binding transcription factor activity, RNA polymerase II-specific; F:DNA binding; C:nucleus		Unknown	Unknown
ZtritIPO323_04g13370	Mycgr3G95637	C1	no GO terms	F:oxidoreductase activity	Oxidoreductases	Oxidoreductase activity	Oxidoreductase activity
ZtritIPO323_04g03638	Mycgr3G50425	C1	no GO terms	F:oxidoreductase activity	Oxidoreductases	Oxidoreductase activity	Oxidoreductase activity
ZtritIPO323_04g13203	Mycgr3G75286	C1	F:FMN binding; F:oxidoreductase activity	F:oxidoreductase activity; C:peroxisome	Oxidoreductases	Oxidoreductase activity	Oxidoreductase activity
ZtritIPO323_04g10687	Mycgr3G44206	C1	F:acylphosphatase activity	F:hydrolase activity	Acting on acid anhydrides; Acting on acid anhydrides; Hydrolases; Acylphosphatase	Catalytic activity	Catalytic activity
ZtritIPO323_04g00687		C1	no IPS match			Unknown	Unknown
ZtritIPO323_04g07619		C1	no GO terms	P:cytoskeleton organization; F:cytoskeletal protein binding		Actin binding	Actin binding
ZtritIPO323_04g04503	Mycgr3G51562	C1	P:transmembrane transport; F:transmembrane transporter activity	P:transmembrane transport; F:transporter activity	Translocases	Transport	Transport
ZtritIPO323_04g03684	Mycgr3G77261	C1	P:transmembrane transport; F:transmembrane transporter activity	P:transmembrane transport; F:transporter activity	Translocases	Transport	Transport
ZtritIPO323_04g08808	Mycgr3G57881	C1	no GO terms	P:transmembrane transport; F:transporter activity; F:oxidoreductase activity	Oxidoreductases; Translocases	Oxidoreductase activity	Oxidoreductase activity
ZtritIPO323_04g00071	Mycgr3G64902	C1	P:pentose-phosphate shunt; F:phosphogluconate dehydrogenase (decarboxylating) activity; F:oxidoreductase activity; F:NADP binding	P:carbohydrate metabolic process; P:generation of precursor metabolites and energy; P:carbohydrate derivative metabolic process; F:oxidoreductase activity	Phosphogluconate dehydrogenase (NADP(+)-dependent, decarboxylating); Acting on the CH-OH group of donors; Oxidoreductases; Acting on the CH-OH group of donors	Metabolic process	Metabolic process
ZtritIPO323_04g12774	Mycgr3G61690	C1	no GO terms	F:transferase activity	Transferring one-carbon groups; Transferases; Transferring one-carbon groups	Metabolic process	Metabolic process
ZtritIPO323_04g03039	Mycgr3G76652	C1	F:FMN binding; F:oxidoreductase activity	F:oxidoreductase activity; C:peroxisome	Oxidoreductases	Oxidoreductase activity	Oxidoreductase activity
ZtritIPO323_04g11630		C1	no GO terms			Metabolic process	Metabolic process
ZtritIPO323_04g08708	Mycgr3G39970	C1	no GO terms			Unknown	Unknown
ZtritIPO323_04g02648	Mycgr3G48706	C1	P:phosphatidic acid biosynthetic process; P:inositol lipid-mediated signaling; F:catalytic activity; F:phospholipase D activity	P:carbohydrate metabolic process; P:lipid metabolic process; P:signaling; F:hydrolase activity	Acting on ester bonds; Acting on ester bonds; Hydrolases; Phospholipase D; Acting on ester bonds	Metabolic process	Metabolic process
ZtritIPO323_04g11225		C1	no IPS match	P:protein glycosylation; P:lipid metabolic process		Unknown	Unknown
ZtritIPO323_04g10608	Mycgr3G29873	C1	no GO terms	F:hydrolase activity	Hydrolases	Lipid metabolic process	Lipid metabolic process
ZtritIPO323_04g10055	Mycgr3G59219	C1	F:peroxiredoxin activity	F:antioxidant activity; F:oxidoreductase activity	Acting on a peroxide as acceptor; Oxidoreductases; n/a	Metabolic process	Metabolic process
ZtritIPO323_04g02493	Mycgr3G76119	C1	no GO terms	F:calmodulin binding		Protein binding	Protein binding
ZtritIPO323_04g08516		C1	no GO terms			Unknown	Unknown
ZtritIPO323_04g04373	Mycgr3G101885	C1	F:monooxygenase activity; F:iron ion binding; F:oxidoreductase activity, acting on paired donors, with incorporation or reduction of molecular oxygen; F:heme binding	F:oxidoreductase activity	Oxidoreductases; Acting on paired donors, with incorporation or reduction of molecular oxygen. The oxygen incorporated need not be derived from O(2)	Oxidoreductase activity	Oxidoreductase activity
ZtritIPO323_04g11226	Mycgr3G110020	C1	no IPS match	P:protein glycosylation; P:lipid metabolic process		Membrane component	Membrane component
ZtritIPO323_04g00863	Mycgr3G65793	C1	no GO terms			Unknown	Unknown
ZtritIPO323_04g10341	Mycgr3G28946	C1	no GO terms			Unknown	Unknown
ZtritIPO323_04g11352	Mycgr3G100647	C1	no GO terms	F:hydrolase activity	Hydrolases	Hydrolase activity	Hydrolase activity
ZtritIPO323_04g09768	Mycgr3G109435	C1	no GO terms	C:nucleus; C:cytoplasm		Unknown	Unknown
ZtritIPO323_04g02338	Mycgr3G95995	C1	no GO terms	P:regulation of transcription, DNA-templated; P:regulation of transcription by RNA polymerase II; F:DNA-binding transcription factor activity, RNA polymerase II-specific; F:zinc ion binding; C:nucleus		Transcription regulation	Transcription regulation
ZtritIPO323_04g12781	Mycgr3G74861	C1	C:fungal-type vacuole membrane	C:integral component of membrane		Unknown	Unknown
ZtritIPO323_04g13735	Mycgr3G110861	C1	no GO terms	F:transporter activity; C:plasma membrane	Translocases	Transport	Transport
ZtritIPO323_04g03109	Mycgr3G49555	C1	no GO terms	F:phosphopantetheine binding		Amide binding	Amide binding

## Sheet: Ztrit24h-C2
geneID	JGI_geneID	Cluster	InterPro_GONames	GO_Names	Enzyme_Names	Broad Category (Fig5D)	Category Expansion
ZtritIPO323_04g10527		C2	no GO terms			Unknown	Unknown
ZtritIPO323_04g00449	Mycgr3G106897	C2	F:oxidoreductase activity, acting on single donors with incorporation of molecular oxygen, incorporation of two atoms of oxygen; F:metal ion binding	P:transmembrane transport; F:transporter activity; F:oxidoreductase activity; F:hydrolase activity	Acting on single donors with incorporation of molecular oxygen (oxygenases). The oxygen incorporated need not be derived from O(2); Acting on single donors with incorporation of molecular oxygen (oxygenases). The oxygen incorporated need not be derived from O(2); Oxidoreductases; Hydrolases; Translocases	Secondary metabolism	Secondary metabolism
ZtritIPO323_04g09762	Mycgr3G104437	C2	no GO terms	F:transferase activity	Transferring one-carbon groups; Transferases; Transferring one-carbon groups	Transferase activity	Transferase activity
ZtritIPO323_04g02669	Mycgr3G96234	C2	P:glutathione metabolic process; F:protein binding	P:cellular modified amino acid metabolic process; P:sulfur compound metabolic process; F:transferase activity	Transferases	Transferase activity	Transferase activity
ZtritIPO323_04g07327	Mycgr3G103578	C2	F:ATP binding	F:ATP binding		Transport	Transport
ZtritIPO323_04g01615	Mycgr3G102725	C2	P:regulation of transcription, DNA-templated; F:DNA-binding transcription factor activity	P:regulation of transcription, DNA-templated		Transcription regulation	Transcription regulation
ZtritIPO323_04g01193	Mycgr3G102508	C2	no IPS match	P:cell differentiation; P:anatomical structure development		Cell cycle	Cell cycle
ZtritIPO323_04g05895	Mycgr3G107968	C2	no IPS match			Unknown	Unknown
ZtritIPO323_04g11454	Mycgr3G105080	C2	F:cholinesterase activity	F:hydrolase activity	Acting on ester bonds; Hydrolases; Cholinesterase; Carboxylesterase	Lipid metabolic process	Lipid metabolic process
ZtritIPO323_04g09597	Mycgr3G104372	C2	P:regulation of transcription, DNA-templated; F:DNA-binding transcription factor activity	P:regulation of transcription, DNA-templated		Transcription regulation	Transcription regulation
ZtritIPO323_04g02689		C2	no GO terms			Unknown	Unknown
ZtritIPO323_04g12886	Mycgr3G74996	C2	P:transmembrane transport; F:ATP binding; F:ABC-type transporter activity; C:integral component of membrane	P:transmembrane transport; F:transporter activity; F:ATP-dependent activity	Translocases	Transport	Transport
ZtritIPO323_04g07579	Mycgr3G69689	C2	no GO terms	F:hydrolase activity		Catalytic activity	Catalytic activity
ZtritIPO323_04g04086	Mycgr3G106430	C2	no GO terms	P:cellular amino acid metabolic process; F:transferase activity	Transferases	Transferase activity	Transferase activity
ZtritIPO323_04g03984	Mycgr3G97167	C2	no GO terms			Lipid Metabolic process	Lipid Metabolic process
ZtritIPO323_04g00457	Mycgr3G32802	C2	F:peroxidase activity	F:antioxidant activity; F:oxidoreductase activity	Acting on a peroxide as acceptor; Oxidoreductases; Acting on a peroxide as acceptor	Cellular oxidant detoxification	Cellular oxidant detoxification
ZtritIPO323_04g07520	Mycgr3G108534	C2	no GO terms			Unknown	Unknown
ZtritIPO323_04g02831	Mycgr3G87870	C2	F:ATP binding; F:ATP hydrolysis activity	F:hydrolase activity; F:ATP-dependent activity	Acting on acid anhydrides; Acting on acid anhydrides; Hydrolases	Nuclear structure	Nuclear structure
ZtritIPO323_04g09797	Mycgr3G104459	C2	F:oxidoreductase activity, acting on the CH-CH group of donors; F:flavin adenine dinucleotide binding	F:oxidoreductase activity	Acting on the CH-CH group of donors; Oxidoreductases	Oxidoreductase activity	Oxidoreductase activity
ZtritIPO323_04g12840	Mycgr3G110524	C2	F:ATP binding; F:ATP hydrolysis activity	F:hydrolase activity; F:ATP-dependent activity; C:mitochondrion	Acting on acid anhydrides; Acting on acid anhydrides; Hydrolases	Stress response	Stress response
ZtritIPO323_04g06695	Mycgr3G103460	C2	no GO terms			Metabolic process	Metabolic process
ZtritIPO323_04g02177	Mycgr3G67486	C2	P:tRNA splicing, via endonucleolytic cleavage and ligation; F:RNA ligase (ATP) activity; F:ATP binding; F:phosphoric diester hydrolase activity; F:GTP-dependent polyribonucleotide 5'-hydroxyl-kinase activity	P:tRNA metabolic process; P:mRNA metabolic process; P:signaling; P:transmembrane transport; F:transporter activity; F:transferase activity; F:hydrolase activity; F:ligase activity; F:catalytic activity, acting on RNA; C:nuclear envelope; C:cytoplasm	Transferring phosphorus-containing groups; Acting on ester bonds; RNA ligase (ATP); Acting on ester bonds; 2',3'-cyclic-nucleotide 3'-phosphodiesterase; Transferring phosphorus-containing groups; Transferases; Hydrolases; Forming phosphoric ester bonds; Ligases; Translocases	RNA binding	RNA binding
ZtritIPO323_04g11269	Mycgr3G43593	C2	F:N-acetyltransferase activity	F:transferase activity	Acyltransferases; Transferases; Acyltransferases	Transferase activity	Transferase activity
ZtritIPO323_04g01223	Mycgr3G102520	C2	no GO terms	P:transmembrane transport; P:detoxification; F:transporter activity; C:plasma membrane	Translocases	Transport	Transport
ZtritIPO323_04g13632	Mycgr3G62547	C2	no IPS match			Unknown	Unknown
ZtritIPO323_04g04380	Mycgr3G97431	C2	no GO terms			Unknown	Unknown
ZtritIPO323_04g01136	Mycgr3G107242	C2	no GO terms	C:integral component of membrane		Cell wall	Cell wall
ZtritIPO323_04g03592		C2	no GO terms			Unknown	Unknown
ZtritIPO323_04g13502	Mycgr3G47621	C2	no GO terms	F:nucleic acid binding; F:zinc ion binding; C:nucleus; C:cytoplasm		Transcription regulation	Transcription regulation
ZtritIPO323_04g12868	Mycgr3G74970	C2	P:transmembrane transport; F:ATP binding; F:ATPase-coupled transmembrane transporter activity; F:ABC-type transporter activity; C:membrane; C:integral component of membrane	P:transmembrane transport; F:transporter activity; F:ATP-dependent activity	Translocases	Transport	Transport
ZtritIPO323_04g04326	Mycgr3G30788	C2	no GO terms	P:metabolic process; F:hydrolase activity, acting on glycosyl bonds		Unknown	Unknown
ZtritIPO323_04g05497	Mycgr3G90329	C2	F:metallopeptidase activity	F:hydrolase activity; F:catalytic activity, acting on a protein	Acting on peptide bonds (peptidases); Hydrolases	Proteolysis activity	Proteolysis activity
ZtritIPO323_04g02938	Mycgr3G27196	C2	no GO terms	F:transferase activity	Transferring one-carbon groups; Transferases; Transferring one-carbon groups	Transferase activity	Transferase activity
ZtritIPO323_04g07462		C2	no IPS match			Unknown	Unknown
ZtritIPO323_04g11596		C2	no GO terms			Unknown	Unknown
ZtritIPO323_04g11561		C2	no GO terms	F:transferase activity	Transferases	Transferase activity	Transferase activity
ZtritIPO323_04g05633	Mycgr3G67804	C2	F:N,N-dimethylaniline monooxygenase activity; F:flavin adenine dinucleotide binding; F:NADP binding	F:oxidoreductase activity	Flavin-containing monooxygenase; Oxidoreductases; Acting on paired donors, with incorporation or reduction of molecular oxygen. The oxygen incorporated need not be derived from O(2); Acting on paired donors, with incorporation or reduction of molecular oxygen. The oxygen incorporated need not be derived from O(2)	Metabolic process	Metabolic process
ZtritIPO323_04g01894	Mycgr3G34715	C2	F:sulfuric ester hydrolase activity	F:DNA binding; F:hydrolase activity	Acting on ester bonds; Acting on ester bonds; Hydrolases	Nucleic acid binding	Nucleic acid binding
ZtritIPO323_04g02416	Mycgr3G49129	C2	F:oxidoreductase activity, acting on the CH-CH group of donors; F:flavin adenine dinucleotide binding	F:oxidoreductase activity	Acting on the CH-CH group of donors; Oxidoreductases	Oxidoreductase activity	Oxidoreductase activity
ZtritIPO323_04g00123	Mycgr3G88664	C2	no GO terms	P:intracellular protein transport; P:tRNA processing; F:small GTPase binding; C:nucleus		Protein binding	Protein binding
ZtritIPO323_04g05700	Mycgr3G107889	C2	no GO terms	F:sulfotransferase activity; C:membrane; C:integral component of membrane		Unknown	Unknown
ZtritIPO323_04g01750	Mycgr3G102792	C2	no GO terms			Unknown	Unknown
ZtritIPO323_04g00714	Mycgr3G89110	C2	no GO terms	C:integral component of membrane		Nuclear structure	Nuclear structure
ZtritIPO323_04g09483	Mycgr3G109332	C2	F:protein binding			Unknown	Unknown
ZtritIPO323_04g07195		C2	no GO terms			Unknown	Unknown
ZtritIPO323_04g13116	Mycgr3G110633	C2	no GO terms	F:structural constituent of cell wall		Unknown	Unknown
ZtritIPO323_04g05555		C2	no GO terms			Unknown	Unknown
ZtritIPO323_04g01836	Mycgr3G107598	C2	no GO terms			Transcription regulation	Transcription regulation
ZtritIPO323_04g09440	Mycgr3G92924	C2	F:protein binding			Unknown	Unknown
ZtritIPO323_04g09472	Mycgr3G41969	C2	P:phospholipid catabolic process; F:phospholipase activity	P:lipid metabolic process; F:hydrolase activity	Acting on ester bonds; Hydrolases; Lysophospholipase; Acting on ester bonds; Carboxylesterase	Lipid metabolic process	Lipid metabolic process
ZtritIPO323_04g00098	Mycgr3G34808	C2	F:oxidoreductase activity, acting on paired donors, with incorporation or reduction of molecular oxygen	P:transmembrane transport; F:transporter activity; F:oxidoreductase activity; C:plasma membrane	Oxidoreductases; Acting on paired donors, with incorporation or reduction of molecular oxygen. The oxygen incorporated need not be derived from O(2); Translocases	Oxidoreductase activity	Oxidoreductase activity
ZtritIPO323_04g00655	Mycgr3G14647	C2	no GO terms	P:programmed cell death; P:protein-containing complex assembly		Cell cycle	Cell cycle
ZtritIPO323_04g04088	Mycgr3G97233	C2	no GO terms			Oxidoreductase activity	Oxidoreductase activity
ZtritIPO323_04g04239	Mycgr3G97328	C2	F:nucleic acid binding; F:RNA helicase activity; F:ATP binding	F:hydrolase activity; F:catalytic activity, acting on RNA; F:ATP-dependent activity	RNA helicase; Hydrolases	Nucleic acid binding	Nucleic acid binding
ZtritIPO323_04g01859		C2	no GO terms			Unknown	Unknown
ZtritIPO323_04g08185	Mycgr3G70343	C2	F:NADPH-hemoprotein reductase activity; F:monooxygenase activity; F:iron ion binding; F:FMN binding; F:oxidoreductase activity; F:oxidoreductase activity, acting on paired donors, with incorporation or reduction of molecular oxygen; F:heme binding; F:aromatase activity	F:oxidoreductase activity	NADPH--hemoprotein reductase; Acting on NADH or NADPH; Unspecific monooxygenase; Acting on NADH or NADPH; Oxidoreductases; Acting on paired donors, with incorporation or reduction of molecular oxygen. The oxygen incorporated need not be derived from O(2); Acting on paired donors, with incorporation or reduction of molecular oxygen. The oxygen incorporated need not be derived from O(2)	Oxidoreductase activity	Oxidoreductase activity
ZtritIPO323_04g05630	Mycgr3G11143	C2	P:proteolysis; F:metalloendopeptidase activity; F:metallopeptidase activity	F:hydrolase activity; F:catalytic activity, acting on a protein; C:mitochondrion	Acting on peptide bonds (peptidases); Acting on peptide bonds (peptidases); Hydrolases	Proteolysis activity	Proteolysis activity
ZtritIPO323_04g09215		C2	no IPS match	F:DNA binding		Unknown	Unknown
ZtritIPO323_04g09072		C2	no IPS match			Unknown	Unknown
ZtritIPO323_04g00308	Mycgr3G52069	C2	P:lipid catabolic process; F:triglyceride lipase activity	P:lipid metabolic process; F:hydrolase activity	Acting on ester bonds; Hydrolases; Acting on ester bonds; Carboxylesterase; Triacylglycerol lipase	Lipid metabolic process	Lipid metabolic process
ZtritIPO323_04g10724	Mycgr3G109795	C2	P:lipid metabolic process	P:lipid metabolic process		Lipid metabolic process	Lipid metabolic process
ZtritIPO323_04g09454	Mycgr3G71676	C2	F:catalytic activity; F:cis-stilbene-oxide hydrolase activity	F:hydrolase activity	Acting on ether bonds; Microsomal epoxide hydrolase; Acting on ether bonds; Hydrolases	Catalytic activity	Catalytic activity
ZtritIPO323_04g04241	Mycgr3G97330	C2	C:integral component of membrane	C:integral component of membrane		Transport	Transport
ZtritIPO323_04g11560	Mycgr3G44640	C2	F:monooxygenase activity; F:iron ion binding; F:oxidoreductase activity, acting on paired donors, with incorporation or reduction of molecular oxygen; F:heme binding	F:oxidoreductase activity	Oxidoreductases; Acting on paired donors, with incorporation or reduction of molecular oxygen. The oxygen incorporated need not be derived from O(2)	Oxidoreductase activity	Oxidoreductase activity
ZtritIPO323_04g01892	Mycgr3G90001	C2	F:structural constituent of cell wall; C:cell wall	F:structural molecule activity		Cell wall	Cell wall
ZtritIPO323_04g06038	Mycgr3G68282	C2	no GO terms	C:membrane; C:integral component of membrane		Secondary metabolism	Secondary metabolism
ZtritIPO323_04g11562	Mycgr3G94391	C2	F:metalloendopeptidase activity; F:metallopeptidase activity	F:hydrolase activity; F:catalytic activity, acting on a protein	Acting on peptide bonds (peptidases); Acting on peptide bonds (peptidases); Hydrolases	Proteolysis activity	Proteolysis activity
ZtritIPO323_04g03663		C2	P:double-strand break repair via homologous recombination; P:DNA recombinase assembly; P:DNA repair; P:DNA recombination; P:double-strand break repair via single-strand annealing; C:nucleus	P:DNA repair; P:DNA recombination; P:protein-containing complex assembly; C:nucleus		DNA repair	DNA repair
ZtritIPO323_04g03151	Mycgr3G96571	C2	no IPS match			Unknown	Unknown
ZtritIPO323_04g11557		C2	no GO terms			Unknown	Unknown
ZtritIPO323_04g02810	Mycgr3G101477	C2	F:transmembrane transporter activity	P:transmembrane transport; F:transporter activity	Translocases	Transport	Transport
ZtritIPO323_04g03079	Mycgr3G87954	C2	F:oxidoreductase activity	F:oxidoreductase activity	Oxidoreductases	Oxidoreductase activity	Oxidoreductase activity
ZtritIPO323_04g09988	Mycgr3G72253	C2	no GO terms	F:transferase activity	Transferring one-carbon groups; Transferases; Transferring one-carbon groups	Transferase activity	Transferase activity
ZtritIPO323_04g07726	Mycgr3G103731	C2	P:positive regulation of translational elongation; P:positive regulation of translational termination; F:RNA binding; F:translation elongation factor activity; F:ribosome binding	P:transmembrane transport; F:RNA binding; F:transporter activity; F:oxidoreductase activity; F:translation regulator activity	Acting on the CH-OH group of donors; Oxidoreductases; Acting on the CH-OH group of donors; Translocases	Ribosome associated	Ribosome associated
ZtritIPO323_04g10685	Mycgr3G72918	C2	F:alternative oxidase activity	F:oxidoreductase activity; C:mitochondrion	Acting on diphenols and related substances as donors; Oxidoreductases; Acting on diphenols and related substances as donors	Oxidoreductase activity	Oxidoreductase activity
ZtritIPO323_04g10309	Mycgr3G104658	C2	no GO terms	F:hydrolase activity	Hydrolases	Hydrolase activity	Hydrolase activity
ZtritIPO323_04g06356		C2	no GO terms			Unknown	Unknown
ZtritIPO323_04g07618		C2	no GO terms			Unknown	Unknown
ZtritIPO323_04g07546	Mycgr3G91583	C2	no IPS match	C:integral component of membrane		Unknown	Unknown
ZtritIPO323_04g06454	Mycgr3G68784	C2	P:mature ribosome assembly; F:ribosome binding	P:nucleocytoplasmic transport; P:ribosome biogenesis; P:protein-containing complex assembly; F:translation regulator activity; C:nucleolus; C:cytoplasm; C:protein-containing complex		Ribosome associated	Ribosome associated

## Sheet: AllZtrit6h
geneID	JGI_geneID	SeqDesc	Mean normalised count	L2FC	pvalue	padj	chr	cluster	signal peptide	secreted prediction	secreted prediction	InterPro IDs	InterPro GO IDs	GO IDs	Enzyme Codes	Yemelin et al., 2022 DEG Match (deltaHOG1)?	Rudd et al., 2015 DEG Match (Day1/CDB)?	Palma-Guerro et al., 2016 Match (Top Exp WT 3 dpi)
ZtritIPO323_04g09607	Mycgr3G58686	AIM2 family	464.28	-4.74	4.42e-29	4.53e-25	5	C1	#N/A	14.5	cyto	IPR029058 (G3DSA:3.40.50.GENE3D); IPR002925 (PFAM); PTHR47668 (PANTHER); IPR029058 (SUPERFAMILY)	F:GO:0016787	F:GO:0016740; F:GO:0016787	EC:2.5.1; EC:2.5.1.27; EC:2; EC:3	N	Y	N
ZtritIPO323_04g13285	Mycgr3G105661	SMY27510.1 unnamed protein product	462.98	-5.41	1.2e-28	6.12e-25	9	C1	#N/A	16	nucl	mobidb-lite (MOBIDB_LITE); mobidb-lite (MOBIDB_LITE); mobidb-lite (MOBIDB_LITE); mobidb-lite (MOBIDB_LITE); mobidb-lite (MOBIDB_LITE); mobidb-lite (MOBIDB_LITE); PTHR38703 (PANTHER)	no GO terms			Y	Y	Y
ZtritIPO323_04g06680	Mycgr3G103459	peroxiredoxin pmp20	445.68	-4.95	8.41e-26	2.87e-22	2	C1	#N/A	16	cyto	IPR013740 (PFAM); G3DSA:3.40.30.10 (GENE3D); mobidb-lite (MOBIDB_LITE); PTHR10430:SF16 (PANTHER); IPR037944 (PANTHER); IPR013766 (PROSITE_PROFILES); IPR037944 (CDD); IPR036249 (SUPERFAMILY)	F:GO:0016491	F:GO:0016209; F:GO:0016491	EC:1.11; EC:1; EC:1.11.1	N	N	Y
ZtritIPO323_04g10011	Mycgr3G104571	MOTHER of FT and TF 1	303.65	-5.35	6.14e-25	1.57e-21	5	C1	yes	25	extr	IPR008914 (PFAM); IPR036610 (G3DSA:3.90.280.GENE3D); IPR035810 (PANTHER); PTHR11362:SF82 (PANTHER); IPR035810 (CDD); IPR036610 (SUPERFAMILY)	no GO terms	P:GO:0005975; F:GO:0016740	EC:2.7.7.12; EC:2.7; EC:2; EC:2.7.7	Y	Y	N
ZtritIPO323_04g00114	Mycgr3G64923	NADP-dependent mannitol dehydrogenase	1018.7	-3.32	5.08e-17	9.68e-14	1	C1	#N/A	24.5	cyto	IPR002347 (PRINTS); IPR002347 (PRINTS); PF13561 (PFAM); G3DSA:3.40.50.720 (GENE3D); PTHR43008 (PANTHER); PTHR43008:SF3 (PANTHER); cd05352 (CDD); IPR036291 (SUPERFAMILY)	no GO terms	F:GO:0016491	EC:1	N	N	N
ZtritIPO323_04g00943	Mycgr3G89280	XP_003856220.1 hypothetical protein MYCGRDRAFT_89280	201.68	-6.57	5.67e-17	9.68e-14	1	C1	#N/A	11	cyto	no IPS match	no IPS match			Y	Y	N
ZtritIPO323_04g10527		extracellular 36-1	582.57	5.16	9.92e-17	1.45e-13	6	C2	yes	25	extr	SIGNAL_PEPTIDE (PHOBIUS); SIGNAL_PEPTIDE_C_REGION (PHOBIUS); NON_CYTOPLASMIC_DOMAIN (PHOBIUS); SIGNAL_PEPTIDE_N_REGION (PHOBIUS); SIGNAL_PEPTIDE_H_REGION (PHOBIUS); SignalP-noTM (SIGNALP_EUK); SignalP-noTM (SIGNALP_GRAM_NEGATIVE)	no GO terms			x	x	x
ZtritIPO323_04g03766	Mycgr3G77354	Glyoxalase 3	357.05	-3.82	1.59e-15	2.04e-12	12	C1	#N/A	27	cyto	IPR002818 (PFAM); IPR029062 (G3DSA:3.40.50.GENE3D); PTHR48094:SF11 (PANTHER); PTHR48094 (PANTHER); cd03141 (CDD); IPR029062 (SUPERFAMILY)	no GO terms	P:GO:0006520; F:GO:0016740	EC:2	N	Y	N
ZtritIPO323_04g03110	Mycgr3G76728	2-epi-5-epi-valiolone synthase	223.72	-4.86	5.34e-14	6.08e-11	11	C1	#N/A	10.5	cyto	IPR030960 (PFAM); G3DSA:1.20.1090.10 (GENE3D); G3DSA:3.40.50.1970 (GENE3D); mobidb-lite (MOBIDB_LITE); mobidb-lite (MOBIDB_LITE); PTHR43622 (PANTHER); PTHR43622:SF3 (PANTHER); IPR035872 (CDD); SSF56796 (SUPERFAMILY)	P:GO:0017000	F:GO:0016829	EC:4	N	N	N
ZtritIPO323_04g05590	Mycgr3G103030	XP_003855783.1 hypothetical protein MYCGRDRAFT_103030	213.22	-5.06	9.27e-14	9.5e-11	2	C1	#N/A	13.5	cyto_nucl	mobidb-lite (MOBIDB_LITE); mobidb-lite (MOBIDB_LITE)	no GO terms			N	Y	N
ZtritIPO323_04g04526	Mycgr3G106573	family A G -coupled receptor	513.62	-4.84	1.2e-13	1.11e-10	13	C1	#N/A	27	plas	IPR001425 (SMART); IPR001425 (PFAM); G3DSA:1.20.1070.10 (GENE3D); mobidb-lite (MOBIDB_LITE); IPR001425 (PANTHER); NON_CYTOPLASMIC_DOMAIN (PHOBIUS); CYTOPLASMIC_DOMAIN (PHOBIUS); TRANSMEMBRANE (PHOBIUS); CYTOPLASMIC_DOMAIN (PHOBIUS); TRANSMEMBRANE (PHOBIUS); NON_CYTOPLASMIC_DOMAIN (PHOBIUS); CYTOPLASMIC_DOMAIN (PHOBIUS); TRANSMEMBRANE (PHOBIUS); TRANSMEMBRANE (PHOBIUS); NON_CYTOPLASMIC_DOMAIN (PHO…	C:GO:0016020	P:GO:0023052; P:GO:0036211; P:GO:0055085; F:GO:0005215; F:GO:0060089	EC:7	Y	N	Y
ZtritIPO323_04g03303	Mycgr3G96677	related to oxidase	432.67	-4.09	1.84e-13	1.57e-10	11	C1	yes	24	extr	IPR000028 (PFAM); IPR036851 (G3DSA:1.10.489.GENE3D); PTHR33577 (PANTHER); PTHR33577:SF1 (PANTHER); NON_CYTOPLASMIC_DOMAIN (PHOBIUS); SIGNAL_PEPTIDE_C_REGION (PHOBIUS); SIGNAL_PEPTIDE (PHOBIUS); SIGNAL_PEPTIDE_N_REGION (PHOBIUS); SIGNAL_PEPTIDE_H_REGION (PHOBIUS); IPR000028 (PROSITE_PROFILES); SignalP-noTM (SIGNALP_GRAM_NEGATIVE); IPR036851 (SUPERFAMILY)	F:GO:0004601	P:GO:0055085; P:GO:0055086; P:GO:1901135; F:GO:0005215; F:GO:0016209; F:GO:0016491; F:GO:0016874; F:GO:0140657; C:GO:0005622; C:GO:0005886; C:GO:0032991	EC:7.1.3.1; EC:7.1.2.2; EC:1.11; EC:1; EC:6; EC:1.11.1; EC:7	Y	Y	Y
ZtritIPO323_04g07140	Mycgr3G79738	g -coupled receptor	173.13	-5.23	6.37e-13	5.02e-10	3	C1	#N/A	17.5	nucl	mobidb-lite (MOBIDB_LITE); mobidb-lite (MOBIDB_LITE)	no GO terms	F:GO:0016209; F:GO:0016491	EC:1.11; EC:1; EC:1.11.1	Y	Y	N
ZtritIPO323_04g03884	Mycgr3G111505	XP_003847964.1 hypothetical protein MYCGRDRAFT_111505	121.2	-10.13	7.01e-13	5.13e-10	12	C1	yes	26	extr	SIGNAL_PEPTIDE_H_REGION (PHOBIUS); SIGNAL_PEPTIDE_C_REGION (PHOBIUS); NON_CYTOPLASMIC_DOMAIN (PHOBIUS); SIGNAL_PEPTIDE (PHOBIUS); SIGNAL_PEPTIDE_N_REGION (PHOBIUS); SignalP-TM (SIGNALP_GRAM_POSITIVE); SignalP-noTM (SIGNALP_GRAM_NEGATIVE); SignalP-noTM (SIGNALP_EUK)	no GO terms			N	Y	N
ZtritIPO323_04g08522	Mycgr3G70646	Glutamate decarboxylase	165.31	-5.29	2.15e-12	1.47e-09	4	C1	#N/A	10	cysk	G3DSA:4.10.280.50 (GENE3D); IPR015421 (G3DSA:3.40.640.GENE3D); IPR010107 (TIGRFAM); IPR002129 (PFAM); G3DSA:3.90.1150.160 (GENE3D); mobidb-lite (MOBIDB_LITE); mobidb-lite (MOBIDB_LITE); mobidb-lite (MOBIDB_LITE); IPR010107 (PANTHER); PTHR43321:SF3 (PANTHER); IPR015424 (SUPERFAMILY)	P:GO:0006536; P:GO:0019752; F:GO:0003824; F:GO:0004351; F:GO:0016830; F:GO:0030170	P:GO:0006520; F:GO:0016829	EC:4.1.1; EC:4.1; EC:4.1.1.15; EC:4	N	N	N
ZtritIPO323_04g02407	Mycgr3G105844	aryl-alcohol dehydrogenase Aad14	388.03	-3.69	2.68e-12	1.72e-09	10	C1	#N/A	11	cyto	IPR036812 (G3DSA:3.20.20.GENE3D); IPR023210 (PFAM); PTHR43364:SF2 (PANTHER); PTHR43364 (PANTHER); IPR036812 (SUPERFAMILY)	no GO terms	F:GO:0016491	EC:1	N	Y	Y
ZtritIPO323_04g08424	Mycgr3G108912	Acyl- N-acyltransferase	355.85	-3.3	5.8e-12	3.49e-09	3	C1	#N/A	11.833	cyto_nucl	mobidb-lite (MOBIDB_LITE); mobidb-lite (MOBIDB_LITE); mobidb-lite (MOBIDB_LITE); PTHR38703 (PANTHER)	no GO terms			Y	Y	N
ZtritIPO323_04g08359	Mycgr3G38880	cell agglutination	393.99	-3.72	2.07e-11	1.18e-08	3	C1	yes	27	extr	IPR018871 (PFAM); G3DSA:2.60.120.1560 (GENE3D); mobidb-lite (MOBIDB_LITE); mobidb-lite (MOBIDB_LITE); mobidb-lite (MOBIDB_LITE); mobidb-lite (MOBIDB_LITE); mobidb-lite (MOBIDB_LITE); IPR037524 (PROSITE_PROFILES); IPR037524 (PROSITE_PROFILES); SSF56988 (SUPERFAMILY); SSF56988 (SUPERFAMILY)	no GO terms	P:GO:0007155; P:GO:0042254; P:GO:0065003; F:GO:0005198; C:GO:0005829; C:GO:0005840; C:GO:0032991		N	Y	Y
ZtritIPO323_04g03427	Mycgr3G50051	SMR60601.1 unnamed protein product	697.69	-4.18	1.03e-10	5.58e-08	11	C1	#N/A	9.5	nucl	IPR023352 (G3DSA:1.20.120.GENE3D); G3DSA:6.10.140.1430 (GENE3D); IPR001129 (PFAM); mobidb-lite (MOBIDB_LITE); mobidb-lite (MOBIDB_LITE); PTHR35371 (PANTHER); PTHR35371:SF1 (PANTHER); IPR023352 (SUPERFAMILY)	C:GO:0016021	C:GO:0016021		N	Y	N
ZtritIPO323_04g07298	Mycgr3G69330	acid trehalase	179.12	-3.62	1.55e-10	7.97e-08	3	C1	yes	27	extr	IPR005194 (PFAM); G3DSA:2.60.420.10 (GENE3D); IPR005195 (PFAM); G3DSA:2.60.120.260 (GENE3D); IPR037018 (G3DSA:2.70.98.GENE3D); IPR005196 (PFAM); IPR012341 (G3DSA:1.50.10.GENE3D); PTHR11051 (PANTHER); PTHR11051:SF8 (PANTHER); IPR008928 (SUPERFAMILY); IPR011013 (SUPERFAMILY)	P:GO:0005975; F:GO:0003824; F:GO:0030246	P:GO:0005975; F:GO:0016787	EC:3.2; EC:3; EC:3.2.1.28; EC:3.2.1	N	N	N
ZtritIPO323_04g01594	Mycgr3G107473	oxidoreductase like	131.36	-4.41	3.64e-10	1.78e-07	1	C1	yes	11	mito	IPR002347 (PRINTS); G3DSA:3.40.50.720 (GENE3D); IPR002347 (PFAM); PTHR43431:SF1 (PANTHER); PTHR43431 (PANTHER); IPR036291 (SUPERFAMILY)	no GO terms	F:GO:0016491	EC:1	N	Y	N
ZtritIPO323_04g04349	Mycgr3G111657	SMQ56204.1 unnamed protein product	235.57	-3.74	3.95e-10	1.84e-07	13	C1	yes	20	plas	IPR008427 (SMART); IPR008427 (PFAM); mobidb-lite (MOBIDB_LITE); mobidb-lite (MOBIDB_LITE); mobidb-lite (MOBIDB_LITE); PTHR33048 (PANTHER); TRANSMEMBRANE (PHOBIUS); CYTOPLASMIC_DOMAIN (PHOBIUS); CYTOPLASMIC_DOMAIN (PHOBIUS); NON_CYTOPLASMIC_DOMAIN (PHOBIUS); TRANSMEMBRANE (PHOBIUS); SIGNAL_PEPTIDE_N_REGION (PHOBIUS); SIGNAL_PEPTIDE_H_REGION (PHOBIUS); TRANSMEMBRANE (PHOBIUS); TRANSMEMBRANE (PHOBIU…	no GO terms	C:GO:0016021; C:GO:0031225		Y	Y	N
ZtritIPO323_04g00819	Mycgr3G102276	nadp-dependent alcohol dehydrogenase like	238.14	-3.84	5.69e-10	2.54e-07	1	C1	#N/A	16	cyto	IPR013149 (PFAM); G3DSA:3.40.50.720 (GENE3D); G3DSA:3.90.180.10 (GENE3D); IPR013154 (PFAM); PTHR42683:SF3 (PANTHER); PTHR42683 (PANTHER); cd05283 (CDD); IPR036291 (SUPERFAMILY); IPR011032 (SUPERFAMILY)	no GO terms	F:GO:0016491	EC:1	Y	Y	Y
ZtritIPO323_04g02258	Mycgr3G33514	XP_003856877.1 hypothetical protein MYCGRDRAFT_33514	74.45	-4.35	6.61e-10	2.82e-07	1	C1	#N/A	17.5	cyto	mobidb-lite (MOBIDB_LITE)	no GO terms			N	Y	Y
ZtritIPO323_04g06454	Mycgr3G68784	eukaryotic translation initiation factor 6	634.49	3.23	1.04e-09	4.28e-07	2	C2	#N/A	10	cyto	G3DSA:3.75.10.10 (GENE3D); IPR002769 (PIRSF); IPR002769 (PFAM); IPR002769 (TIGRFAM); IPR002769 (PANTHER); IPR002769 (CDD); SSF55909 (SUPERFAMILY)	P:GO:0042256; F:GO:0043022	P:GO:0006913; P:GO:0042254; P:GO:0065003; F:GO:0045182; C:GO:0005730; C:GO:0005737; C:GO:0032991		N	Y	N
ZtritIPO323_04g09786	Mycgr3G104452	F-box WD repeat-containing 7	3216.84	-2.68	1.41e-09	5.57e-07	5	C1	#N/A	17.5	nucl	IPR020472 (PRINTS); IPR001680 (SMART); IPR001810 (SMART); IPR015943 (G3DSA:2.130.10.GENE3D); IPR015943 (G3DSA:2.130.10.GENE3D); IPR001810 (PFAM); IPR001680 (PFAM); G3DSA:1.20.1280.50 (GENE3D); mobidb-lite (MOBIDB_LITE); mobidb-lite (MOBIDB_LITE); mobidb-lite (MOBIDB_LITE); mobidb-lite (MOBIDB_LITE); mobidb-lite (MOBIDB_LITE); mobidb-lite (MOBIDB_LITE); mobidb-lite (MOBIDB_LITE); mobidb-lite (MOBI…	F:GO:0005515			N	N	Y
ZtritIPO323_04g09283	Mycgr3G71559	short-chain dehydrogenase like	124.18	-8.79	2.25e-09	8.52e-07	4	C1	#N/A	15	cyto	IPR002347 (PRINTS); IPR002347 (PRINTS); IPR002347 (PFAM); G3DSA:3.40.50.720 (GENE3D); mobidb-lite (MOBIDB_LITE); mobidb-lite (MOBIDB_LITE); PTHR43618 (PANTHER); PTHR43618:SF16 (PANTHER); cd05233 (CDD); IPR036291 (SUPERFAMILY)	no GO terms	F:GO:0016491	EC:1	Y	Y	N
ZtritIPO323_04g06586	Mycgr3G103423	XP_003855341.1 hypothetical protein MYCGRDRAFT_103423	374.43	-7.42	3.09e-09	1.1e-06	2	C1	#N/A	20	nucl	mobidb-lite (MOBIDB_LITE); mobidb-lite (MOBIDB_LITE); mobidb-lite (MOBIDB_LITE)	no GO terms			N	Y	N
ZtritIPO323_04g12886	Mycgr3G74996	ATP-dependent bile acid permease like	693.96	2.5	3.12e-09	1.1e-06	8	C2	#N/A	23	plas	IPR036640 (G3DSA:1.20.1560.GENE3D); IPR003439 (PFAM); IPR011527 (PFAM); IPR027417 (G3DSA:3.40.50.GENE3D); IPR027417 (G3DSA:3.40.50.GENE3D); IPR036640 (G3DSA:1.20.1560.GENE3D); IPR003439 (PFAM); mobidb-lite (MOBIDB_LITE); mobidb-lite (MOBIDB_LITE); mobidb-lite (MOBIDB_LITE); mobidb-lite (MOBIDB_LITE); PTHR24223 (PANTHER); PTHR24223:SF353 (PANTHER); IPR003439 (PROSITE_PROFILES); IPR011527 (PROSITE_…	P:GO:0055085; F:GO:0005524; F:GO:0140359; C:GO:0016021	P:GO:0055085; F:GO:0005215; F:GO:0140657	EC:7	N	N	N
ZtritIPO323_04g00480	Mycgr3G102136	SMR41654.1 unnamed protein product	181.68	4.44	7.23e-09	2.47e-06	1	C2	#N/A	10	nucl	mobidb-lite (MOBIDB_LITE); mobidb-lite (MOBIDB_LITE)	no GO terms			N	Y	N
ZtritIPO323_04g00341	Mycgr3G106843	XP_003857686.1 hypothetical protein MYCGRDRAFT_106843	101.62	-5.45	1.03e-08	3.41e-06	1	C1	#N/A	13	nucl	mobidb-lite (MOBIDB_LITE); mobidb-lite (MOBIDB_LITE); mobidb-lite (MOBIDB_LITE); mobidb-lite (MOBIDB_LITE)	no GO terms			Y	Y	N
ZtritIPO323_04g11344	Mycgr3G100643	glutathione S-transferase	410.73	-2.86	1.2e-08	3.84e-06	7	C1	#N/A	13	mito	IPR004046 (PFAM); G3DSA:1.20.1050.130 (GENE3D); IPR004045 (PFAM); IPR040079 (PANTHER); IPR010987 (PROSITE_PROFILES); IPR004045 (PROSITE_PROFILES); IPR036282 (SUPERFAMILY); IPR036249 (SUPERFAMILY)	P:GO:0006749; F:GO:0005515	P:GO:0006091; P:GO:0006575; P:GO:0006790; F:GO:0016491; F:GO:0016740	EC:1; EC:2	N	Y	N
ZtritIPO323_04g04086	Mycgr3G106430	DJ-1 family	1476.82	2.91	1.76e-08	5.48e-06	12	C2	#N/A	10.5	cyto	IPR029062 (G3DSA:3.40.50.GENE3D); IPR002818 (PFAM); mobidb-lite (MOBIDB_LITE); PTHR43130 (PANTHER); cd03139 (CDD); IPR029062 (SUPERFAMILY)	no GO terms	P:GO:0006520; F:GO:0016740	EC:2	N	Y	N
ZtritIPO323_04g11589	Mycgr3G60749	alcohol dehydrogenase -like domain-containing	191.09	-4.14	2.16e-08	6.52e-06	7	C1	#N/A	19	cyto	IPR013149 (PFAM); IPR013154 (PFAM); G3DSA:3.40.50.720 (GENE3D); G3DSA:3.90.180.10 (GENE3D); PTHR42940 (PANTHER); IPR036291 (SUPERFAMILY); IPR011032 (SUPERFAMILY)	no GO terms	F:GO:0016491	EC:1	N	Y	N
ZtritIPO323_04g09762	Mycgr3G104437	sam-dependent methyltransferase like	680.63	3.58	2.34e-08	6.85e-06	5	C2	#N/A	9	mito	IPR029063 (G3DSA:3.40.50.GENE3D); IPR041698 (PFAM); cd02440 (CDD); IPR029063 (SUPERFAMILY)	no GO terms	F:GO:0016740	EC:2.1; EC:2; EC:2.1.1	N	Y	N
ZtritIPO323_04g08516		KJX94114.1 hypothetical protein TI39_contig4216g00004	92.75	-4.11	2.74e-08	7.81e-06	4	C1	#N/A	18	mito	mobidb-lite (MOBIDB_LITE); mobidb-lite (MOBIDB_LITE)	no GO terms			x	x	x
ZtritIPO323_04g03230	Mycgr3G63646	chaperone heat shock	155.19	-3.31	3e-08	8.31e-06	11	C1	#N/A	15.5	nucl	IPR007250 (PFAM); G3DSA:6.10.250.2440 (GENE3D); mobidb-lite (MOBIDB_LITE); mobidb-lite (MOBIDB_LITE); mobidb-lite (MOBIDB_LITE); PTHR28145:SF4 (PANTHER); IPR007250 (PANTHER)	no GO terms			Y	Y	N
ZtritIPO323_04g07327	Mycgr3G103578	ABC transporter domain-containing	883.04	3.1	3.45e-08	9.3e-06	3	C2	#N/A	14	mito	IPR027417 (G3DSA:3.40.50.GENE3D); IPR027417 (G3DSA:3.40.50.GENE3D); IPR003439 (PFAM); IPR003439 (PFAM); PTHR19211:SF14 (PANTHER); PTHR19211 (PANTHER); IPR003439 (PROSITE_PROFILES); IPR003439 (PROSITE_PROFILES); cd03221 (CDD); IPR027417 (SUPERFAMILY); IPR027417 (SUPERFAMILY)	F:GO:0005524	F:GO:0005524		N	Y	N
ZtritIPO323_04g02136	Mycgr3G84263	XP_003856926.1 hypothetical protein MYCGRDRAFT_84263	755.33	-8.17	4.67e-08	1.23e-05	1	C1	#N/A	15.333	cyto_nucl	mobidb-lite (MOBIDB_LITE); mobidb-lite (MOBIDB_LITE)	no GO terms	P:GO:0007155		N	Y	N
ZtritIPO323_04g10337	Mycgr3G109668	3-oxo-5-alpha-steroid 4-dehydrogenase	100.55	-4.15	5.22e-08	1.34e-05	5	C1	#N/A	19	plas	IPR010721 (PFAM); G3DSA:1.20.120.1630 (GENE3D); mobidb-lite (MOBIDB_LITE); mobidb-lite (MOBIDB_LITE); IPR010721 (PANTHER); PTHR32251:SF15 (PANTHER); IPR001104 (PROSITE_PROFILES)	P:GO:0006629; F:GO:0016627	P:GO:0006629; F:GO:0016491	EC:1.3; EC:1	N	N	N
ZtritIPO323_04g07232	Mycgr3G38624	short chain dehydrogenase reductase family oxidoreductase like	130.03	-3.89	6.09e-08	1.52e-05	3	C1	#N/A	10.333	cyto_nucl	IPR002347 (PRINTS); IPR002347 (PRINTS); G3DSA:3.40.50.720 (GENE3D); PIRSF000126 (PIRSF); IPR002347 (PFAM); PTHR43131 (PANTHER); cd05233 (CDD); IPR036291 (SUPERFAMILY)	no GO terms	F:GO:0016491	EC:1	Y	Y	N
ZtritIPO323_04g11630		Dimeric alpha+beta barrel like	375.48	-3.31	7.93e-08	1.93e-05	7	C1	#N/A	11.5	nucl	G3DSA:3.30.70.100 (GENE3D); IPR011008 (SUPERFAMILY)	no GO terms			x	x	x
ZtritIPO323_04g12676	Mycgr3G46866	related to spore coat SP96 precursor	953.34	-2.54	1.96e-07	4.66e-05	8	C1	yes	27	extr	G3DSA:2.70.50.70 (GENE3D); PTHR36182:SF2 (PANTHER); PTHR36182 (PANTHER); SIGNAL_PEPTIDE_H_REGION (PHOBIUS); SIGNAL_PEPTIDE_N_REGION (PHOBIUS); SIGNAL_PEPTIDE_C_REGION (PHOBIUS); SIGNAL_PEPTIDE (PHOBIUS); NON_CYTOPLASMIC_DOMAIN (PHOBIUS); SignalP-noTM (SIGNALP_EUK); SignalP-TM (SIGNALP_GRAM_POSITIVE); SignalP-noTM (SIGNALP_GRAM_NEGATIVE)	no GO terms	P:GO:0005975; P:GO:0023052; P:GO:0036211; F:GO:0016491; F:GO:0016787; F:GO:0140096; C:GO:0032991	EC:3.2; EC:3.1.3.16; EC:3.1; EC:1; EC:3; EC:3.2.1; EC:3.1.3; EC:3.2.1.4	N	Y	N
ZtritIPO323_04g01555	Mycgr3G66753	oxidoreductase bli- mitochondrial	78.54	-5.16	2.03e-07	4.72e-05	1	C1	#N/A	25.5	mito	IPR002347 (PRINTS); G3DSA:3.40.50.720 (GENE3D); IPR002347 (PFAM); PTHR24320 (PANTHER); PTHR24320:SF33 (PANTHER); IPR036291 (SUPERFAMILY)	no GO terms	F:GO:0016491	EC:1	N	Y	N
ZtritIPO323_04g00457	Mycgr3G32802	oxidase like	1253.09	3.38	2.43e-07	5.54e-05	1	C2	yes	27	extr	IPR000028 (PFAM); IPR036851 (G3DSA:1.10.489.GENE3D); PTHR33577 (PANTHER); PTHR33577:SF1 (PANTHER); IPR000028 (PROSITE_PROFILES); IPR036851 (SUPERFAMILY)	F:GO:0004601	F:GO:0016209; F:GO:0016491	EC:1.11; EC:1; EC:1.11.1	N	Y	N
ZtritIPO323_04g08391	Mycgr3G70547	MFS multidrug transporter	50.53	-6.48	4.2e-07	9.36e-05	3	C1	#N/A	25	plas	IPR011701 (PFAM); IPR036259 (G3DSA:1.20.1250.GENE3D); mobidb-lite (MOBIDB_LITE); mobidb-lite (MOBIDB_LITE); PTHR23502 (PANTHER); PTHR23502:SF130 (PANTHER); IPR020846 (PROSITE_PROFILES); cd17323 (CDD); IPR036259 (SUPERFAMILY)	P:GO:0055085; F:GO:0022857	P:GO:0055085; F:GO:0005215	EC:7	Y	Y	N
ZtritIPO323_04g13103	Mycgr3G46257	XP_003850215.1 hypothetical protein MYCGRDRAFT_46257	91.42	-3.75	5.45e-07	0.000119	8	C1	#N/A	16	nucl	mobidb-lite (MOBIDB_LITE)	no GO terms			Y	Y	N
ZtritIPO323_04g10297	Mycgr3G93498	SMY24871.1 unnamed protein product	88.16	-3.78	6.05e-07	0.000129	5	C1	yes	25	extr	no IPS match	no IPS match	P:GO:0009987		N	Y	N
ZtritIPO323_04g01715	Mycgr3G32500	alpha beta-hydrolase	324.01	-5.5	6.82e-07	0.000143	1	C1	yes	3	mito	IPR000073 (PFAM); IPR029058 (G3DSA:3.40.50.GENE3D); PTHR43139:SF50 (PANTHER); PTHR43139 (PANTHER); SIGNAL_PEPTIDE_C_REGION (PHOBIUS); SIGNAL_PEPTIDE (PHOBIUS); SIGNAL_PEPTIDE_N_REGION (PHOBIUS); NON_CYTOPLASMIC_DOMAIN (PHOBIUS); SIGNAL_PEPTIDE_H_REGION (PHOBIUS); IPR029058 (SUPERFAMILY)	no GO terms	F:GO:0016787	EC:3	Y	N	Y
ZtritIPO323_04g08711	Mycgr3G40062	RNA binding	174.72	-2.67	8.44e-07	0.00017	4	C1	#N/A	17.5	cyto	IPR019783 (PFAM); IPR036786 (G3DSA:3.30.1250.GENE3D); IPR039100 (PANTHER); PTHR10927:SF2 (PANTHER); IPR036786 (SUPERFAMILY)	no GO terms	F:GO:0016787; F:GO:0140096	EC:3.4; EC:3	N	Y	N
ZtritIPO323_04g09061	Mycgr3G58200	ABC transporter	613.57	2.48	8.39e-07	0.00017	4	C2	#N/A	26	plas	IPR003593 (SMART); IPR013525 (PFAM); IPR027417 (G3DSA:3.40.50.GENE3D); IPR043926 (PFAM); IPR003439 (PFAM); PTHR48041 (PANTHER); PTHR48041:SF47 (PANTHER); CYTOPLASMIC_DOMAIN (PHOBIUS); TRANSMEMBRANE (PHOBIUS); CYTOPLASMIC_DOMAIN (PHOBIUS); NON_CYTOPLASMIC_DOMAIN (PHOBIUS); CYTOPLASMIC_DOMAIN (PHOBIUS); TRANSMEMBRANE (PHOBIUS); TRANSMEMBRANE (PHOBIUS); TRANSMEMBRANE (PHOBIUS); NON_CYTOPLASMIC_DOMAI…	F:GO:0005524; F:GO:0140359; C:GO:0016020	P:GO:0005975; P:GO:0055085; F:GO:0005215; F:GO:0016787; F:GO:0140657	EC:3.2; EC:3.2.1.133; EC:3; EC:7; EC:3.2.1	N	Y	N
ZtritIPO323_04g01318	Mycgr3G33493	SMR44644.1 unnamed protein product	41.89	-5.4	9.1e-07	0.000179	1	C1	yes	2	nucl	G3DSA:2.70.50.70 (GENE3D); mobidb-lite (MOBIDB_LITE); mobidb-lite (MOBIDB_LITE); mobidb-lite (MOBIDB_LITE); mobidb-lite (MOBIDB_LITE); PTHR36182 (PANTHER); PTHR36182:SF1 (PANTHER); PTHR36182 (PANTHER); SIGNAL_PEPTIDE_H_REGION (PHOBIUS); SIGNAL_PEPTIDE_C_REGION (PHOBIUS); SIGNAL_PEPTIDE_N_REGION (PHOBIUS); SIGNAL_PEPTIDE (PHOBIUS); NON_CYTOPLASMIC_DOMAIN (PHOBIUS); SignalP-TM (SIGNALP_GRAM_POSITIV…	no GO terms			N	N	N
ZtritIPO323_04g00796	Mycgr3G98377	Mannose-6-phosphate isomerase	31	-7.81	1.04e-06	0.000201	1	C1	#N/A	12.5	cyto	IPR016305 (PRINTS); IPR014710 (G3DSA:2.60.120.GENE3D); G3DSA:1.10.441.10 (GENE3D); IPR016305 (PIRSF); IPR014710 (G3DSA:2.60.120.GENE3D); IPR001250 (TIGRFAM); IPR001250 (PFAM); IPR016305 (PANTHER); PTHR10309:SF4 (PANTHER); cd07011 (CDD); IPR011051 (SUPERFAMILY)	P:GO:0005975; P:GO:0009298; F:GO:0004476; F:GO:0008270	P:GO:0005975; P:GO:0055086; P:GO:1901135; F:GO:0016853	EC:5.3; EC:5; EC:5.3.1.8; EC:5.3.1	N	Y	N
ZtritIPO323_04g11551		SMQ52368.1 unnamed protein product	163.45	-4.23	1.22e-06	0.000232	7	C1	yes	15	extr	SIGNAL_PEPTIDE_N_REGION (PHOBIUS); SIGNAL_PEPTIDE_C_REGION (PHOBIUS); SIGNAL_PEPTIDE (PHOBIUS); NON_CYTOPLASMIC_DOMAIN (PHOBIUS); SIGNAL_PEPTIDE_H_REGION (PHOBIUS); SignalP-noTM (SIGNALP_GRAM_NEGATIVE); SignalP-noTM (SIGNALP_EUK)	no GO terms			x	x	x
ZtritIPO323_04g09490	Mycgr3G18625	GNAT family acetyltransferase	127.72	3.24	1.59e-06	0.000295	5	C2	#N/A	9	cyto	IPR000182 (PFAM); G3DSA:3.40.630.30 (GENE3D); PTHR43415:SF3 (PANTHER); PTHR43415 (PANTHER); IPR000182 (PROSITE_PROFILES); cd04301 (CDD); IPR016181 (SUPERFAMILY)	F:GO:0008080	F:GO:0016740	EC:2.3; EC:2; EC:2.3.1	N	Y	N
ZtritIPO323_04g01463	Mycgr3G102657	XP_003857201.1 hypothetical protein MYCGRDRAFT_102657	71.7	-4.73	1.63e-06	0.000298	1	C1	#N/A	17	nucl	mobidb-lite (MOBIDB_LITE); mobidb-lite (MOBIDB_LITE); mobidb-lite (MOBIDB_LITE); mobidb-lite (MOBIDB_LITE)	no GO terms	P:GO:0006355; P:GO:0006357; F:GO:0000981; F:GO:0003677; C:GO:0005634		Y	Y	N
ZtritIPO323_04g13370	Mycgr3G95637	3-ketoacyl-ACP reductase like	71.11	-3.87	1.76e-06	0.000316	9	C1	#N/A	17.5	cyto	IPR002347 (PRINTS); IPR002347 (PRINTS); PF13561 (PFAM); G3DSA:3.40.50.720 (GENE3D); PTHR43943 (PANTHER); PTHR43943:SF2 (PANTHER); cd05233 (CDD); IPR036291 (SUPERFAMILY)	no GO terms	F:GO:0016491	EC:1	Y	Y	N
ZtritIPO323_04g08151	Mycgr3G103891	glutathione s-transferase ii like	261.17	-3.55	1.91e-06	0.000338	3	C1	#N/A	17	cyto	G3DSA:3.40.30.10 (GENE3D); IPR004045 (PFAM); G3DSA:1.20.1050.10 (GENE3D); IPR004046 (PFAM); PTHR44051 (PANTHER); PTHR44051:SF6 (PANTHER); IPR004045 (PROSITE_PROFILES); IPR010987 (PROSITE_PROFILES); IPR036249 (SUPERFAMILY); IPR036282 (SUPERFAMILY)	P:GO:0006749; F:GO:0005515	P:GO:0006575; P:GO:0006790; F:GO:0016740	EC:2	N	Y	N
ZtritIPO323_04g08808	Mycgr3G57881	S-(hydroxymethyl)glutathione dehydrogenase alcohol dehydrogenase like	84.42	-5.11	2.19e-06	0.000381	4	C1	#N/A	15.5	cyto	G3DSA:3.40.50.720 (GENE3D); G3DSA:3.90.180.10 (GENE3D); IPR013154 (PFAM); IPR027399 (PFAM); mobidb-lite (MOBIDB_LITE); PTHR42813:SF1 (PANTHER); PTHR42813 (PANTHER); cd08283 (CDD); IPR011032 (SUPERFAMILY); IPR036291 (SUPERFAMILY)	no GO terms	P:GO:0055085; F:GO:0005215; F:GO:0016491	EC:1; EC:7	N	Y	N
ZtritIPO323_04g06248	Mycgr3G55428	nacht domain	148.52	2.67	2.77e-06	0.000473	2	C2	#N/A	16.5	nucl	IPR041664 (PFAM); IPR027417 (G3DSA:3.40.50.GENE3D); IPR011990 (G3DSA:1.25.40.GENE3D); mobidb-lite (MOBIDB_LITE); mobidb-lite (MOBIDB_LITE); PTHR10039 (PANTHER); PTHR10039:SF9 (PANTHER); IPR027417 (SUPERFAMILY)	F:GO:0005515			N	Y	N
ZtritIPO323_04g13466	Mycgr3G75537	triacylglycerol lipase like	47.94	8.64	3.09e-06	0.000518	9	C2	yes	12	extr	IPR002018 (PFAM); IPR029058 (G3DSA:3.40.50.GENE3D); PTHR11559 (PANTHER); PTHR11559:SF240 (PANTHER); SIGNAL_PEPTIDE_H_REGION (PHOBIUS); SIGNAL_PEPTIDE_N_REGION (PHOBIUS); SIGNAL_PEPTIDE (PHOBIUS); NON_CYTOPLASMIC_DOMAIN (PHOBIUS); SIGNAL_PEPTIDE_C_REGION (PHOBIUS); IPR029058 (SUPERFAMILY)	no GO terms	P:GO:0007031; F:GO:0003723; F:GO:0005198; F:GO:0016787; C:GO:0005777; C:GO:0005840; C:GO:0032991	EC:3	N	Y	N
ZtritIPO323_04g12868	Mycgr3G74970	ABC transporter	1655.63	3.02	3.54e-06	0.000586	8	C2	#N/A	26	plas	IPR043926 (PFAM); IPR027417 (G3DSA:3.40.50.GENE3D); IPR013525 (PFAM); IPR010929 (PFAM); IPR003439 (PFAM); IPR003439 (PFAM); IPR029481 (PFAM); mobidb-lite (MOBIDB_LITE); mobidb-lite (MOBIDB_LITE); mobidb-lite (MOBIDB_LITE); mobidb-lite (MOBIDB_LITE); mobidb-lite (MOBIDB_LITE); mobidb-lite (MOBIDB_LITE); PTHR19241:SF324 (PANTHER); PTHR19241 (PANTHER); IPR003439 (PROSITE_PROFILES); IPR003439 (PROSIT…	P:GO:0055085; F:GO:0005524; F:GO:0042626; F:GO:0140359; C:GO:0016020; C:GO:0016021	P:GO:0055085; F:GO:0005215; F:GO:0140657	EC:7	N	N	N
ZtritIPO323_04g04380	Mycgr3G97431	SMR64567.1 unnamed protein product	70.65	8.73	4.06e-06	0.000661	13	C2	#N/A	8.5	cyto	IPR022085 (PFAM)	no GO terms			N	N	N
ZtritIPO323_04g05895	Mycgr3G107968	XP_003855650.1 hypothetical protein MYCGRDRAFT_107968	148.74	3.4	5.45e-06	0.000872	2	C2	#N/A	9	cyto	no IPS match	no IPS match			N	Y	N
ZtritIPO323_04g02111	Mycgr3G107708	---NA---	23.11	-7.66	6.5e-06	0.00101	1	C1	#N/A	7	E.R.	mobidb-lite (MOBIDB_LITE); mobidb-lite (MOBIDB_LITE)	no GO terms			N	N	N
ZtritIPO323_04g12173	Mycgr3G74298	XP_003850971.1 hypothetical protein MYCGRDRAFT_74298	2102.83	-2.2	6.5e-06	0.00101	7	C1	yes	24	extr	IPR036851 (G3DSA:1.10.489.GENE3D); IPR000028 (PFAM); mobidb-lite (MOBIDB_LITE); mobidb-lite (MOBIDB_LITE); PTHR33577 (PANTHER); PTHR33577:SF15 (PANTHER); IPR000028 (PROSITE_PROFILES); IPR036851 (SUPERFAMILY)	F:GO:0004601	F:GO:0016209; F:GO:0016491	EC:1.11; EC:1; EC:1.11.1	Y	Y	Y
ZtritIPO323_04g11895	Mycgr3G110270	MDR multidrug transporter	126.3	-3.68	6.92e-06	0.00106	7	C1	#N/A	26	plas	IPR036259 (G3DSA:1.20.1250.GENE3D); IPR011701 (PFAM); mobidb-lite (MOBIDB_LITE); mobidb-lite (MOBIDB_LITE); mobidb-lite (MOBIDB_LITE); mobidb-lite (MOBIDB_LITE); PTHR23502 (PANTHER); PTHR23502:SF13 (PANTHER); IPR020846 (PROSITE_PROFILES); IPR036259 (SUPERFAMILY)	P:GO:0055085; F:GO:0022857	P:GO:0055085; F:GO:0005215; F:GO:0016491	EC:1.13; EC:1.13.12.16; EC:1; EC:1.13.12; EC:7	Y	Y	N
ZtritIPO323_04g09576	Mycgr3G104366	transcriptional regulatory	180.42	-3.18	9.41e-06	0.00142	5	C1	#N/A	24	nucl	IPR036864 (G3DSA:4.10.240.GENE3D); IPR001138 (PFAM); mobidb-lite (MOBIDB_LITE); mobidb-lite (MOBIDB_LITE); PTHR47785 (PANTHER); IPR001138 (PROSITE_PROFILES); IPR001138 (CDD); IPR036864 (SUPERFAMILY)	P:GO:0006355; F:GO:0000981; F:GO:0008270	P:GO:0006355; C:GO:0005634		N	Y	N
ZtritIPO323_04g00729	Mycgr3G17477	SMR44079.1 unnamed protein product	56.21	8.42	9.74e-06	0.00144	1	C2	#N/A	17	mito	IPR011333 (G3DSA:3.30.710.GENE3D); IPR000210 (PFAM); mobidb-lite (MOBIDB_LITE); mobidb-lite (MOBIDB_LITE); mobidb-lite (MOBIDB_LITE); PTHR47843:SF2 (PANTHER); PTHR47843 (PANTHER); IPR000210 (PROSITE_PROFILES); cd18186 (CDD); IPR011333 (SUPERFAMILY)	F:GO:0005515	F:GO:0016787	EC:3	N	N	N
ZtritIPO323_04g07342	Mycgr3G22994	ubiquitin-conjugating enzyme family	115.23	9.33	9.97e-06	0.00144	3	C2	yes	12	mito	IPR000608 (PFAM); IPR016135 (G3DSA:3.10.110.GENE3D); mobidb-lite (MOBIDB_LITE); PTHR24067:SF254 (PANTHER); PTHR24067 (PANTHER); IPR000608 (PROSITE_PROFILES); IPR001810 (PROSITE_PROFILES); IPR036047 (SUPERFAMILY); IPR016135 (SUPERFAMILY)	F:GO:0005515	P:GO:0036211		N	N	N
ZtritIPO323_04g12731	Mycgr3G100990	Serine threonine- kinase bur1	39.14	-6.55	9.99e-06	0.00144	8	C1	#N/A	13	nucl	G3DSA:3.90.1590.10 (GENE3D); IPR006913 (PFAM); mobidb-lite (MOBIDB_LITE); mobidb-lite (MOBIDB_LITE); mobidb-lite (MOBIDB_LITE); mobidb-lite (MOBIDB_LITE); PTHR33337:SF40 (PANTHER); PTHR33337 (PANTHER); IPR006913 (PROSITE_PROFILES); IPR011057 (SUPERFAMILY)	F:GO:0016846	P:GO:0006629; F:GO:0016787; F:GO:0016829	EC:3.1; EC:4.4; EC:3; EC:4; EC:3.1.3	Y	Y	N
ZtritIPO323_04g00208	Mycgr3G28684	SMQ45025.1 unnamed protein product	61.33	-4.27	1.04e-05	0.00148	1	C1	#N/A	24	nucl	G3DSA:1.10.10.60 (GENE3D); PF13921 (PFAM); mobidb-lite (MOBIDB_LITE); mobidb-lite (MOBIDB_LITE); mobidb-lite (MOBIDB_LITE); mobidb-lite (MOBIDB_LITE); mobidb-lite (MOBIDB_LITE); PTHR45614:SF164 (PANTHER); PTHR45614 (PANTHER); IPR001005 (PROSITE_PROFILES); IPR001005 (CDD); IPR001005 (CDD); IPR009057 (SUPERFAMILY); IPR009057 (SUPERFAMILY)	no GO terms	C:GO:0005634		N	Y	Y
ZtritIPO323_04g02831	Mycgr3G87870	SMR63136.1 unnamed protein product	3009.65	4.36	1.11e-05	0.00155	10	C2	#N/A	22	nucl	IPR027417 (G3DSA:3.40.50.GENE3D); IPR003959 (PFAM); mobidb-lite (MOBIDB_LITE); mobidb-lite (MOBIDB_LITE); mobidb-lite (MOBIDB_LITE); mobidb-lite (MOBIDB_LITE); mobidb-lite (MOBIDB_LITE); PTHR46411:SF1 (PANTHER); PTHR46411 (PANTHER); cd00009 (CDD); IPR027417 (SUPERFAMILY)	F:GO:0005524; F:GO:0016887	F:GO:0016787; F:GO:0140657	EC:3.6.1; EC:3.6; EC:3	N	Y	N
ZtritIPO323_04g12312	Mycgr3G74334	CYP-42 P450 monooxygenase	52.65	-3.85	1.12e-05	0.00155	8	C1	#N/A	11	cyto	IPR002403 (PRINTS); IPR001128 (PFAM); IPR036396 (G3DSA:1.10.630.GENE3D); PTHR46206:SF2 (PANTHER); PTHR46206 (PANTHER); IPR036396 (SUPERFAMILY)	F:GO:0004497; F:GO:0005506; F:GO:0016705; F:GO:0020037	F:GO:0016491	EC:1; EC:1.14	N	N	N
ZtritIPO323_04g12774	Mycgr3G61690	methyltransferase domain-containing	225.42	-3.64	1.13e-05	0.00155	8	C1	#N/A	12	cyto_nucl	IPR029063 (G3DSA:3.40.50.GENE3D); IPR041698 (PFAM); mobidb-lite (MOBIDB_LITE); PTHR35897 (PANTHER); IPR029063 (SUPERFAMILY)	no GO terms	F:GO:0016740	EC:2.1; EC:2; EC:2.1.1	Y	Y	Y
ZtritIPO323_04g07223	Mycgr3G39691	XP_003854640.1 hypothetical protein MYCGRDRAFT_39691	14.13	-8.04	1.31e-05	0.00175	3	C1	#N/A	16.5	nucl	mobidb-lite (MOBIDB_LITE); mobidb-lite (MOBIDB_LITE); mobidb-lite (MOBIDB_LITE)	no GO terms			N	Y	N
ZtritIPO323_04g09440	Mycgr3G92924	XP_003853193.1 hypothetical protein MYCGRDRAFT_92924	41.17	7.94	1.32e-05	0.00175	4	C2	#N/A	9	mito	G3DSA:1.20.1280.50 (GENE3D); IPR001810 (PROSITE_PROFILES); IPR036047 (SUPERFAMILY)	F:GO:0005515			N	N	N
ZtritIPO323_04g01223	Mycgr3G102520	XP_003856366.1 hypothetical protein MYCGRDRAFT_102520	209.22	5.16	1.42e-05	0.00186	1	C2	#N/A	11	cyto_nucl	G3DSA:3.30.70.2970 (GENE3D); G3DSA:3.30.110.170 (GENE3D); IPR007497 (PFAM); mobidb-lite (MOBIDB_LITE)	no GO terms	P:GO:0055085; P:GO:0098754; F:GO:0005215; C:GO:0005886	EC:7	N	Y	N
ZtritIPO323_04g13811	Mycgr3G110887	XP_003849536.1 hypothetical protein MYCGRDRAFT_110887	1188.21	-2.62	1.43e-05	0.00186	9	C1	yes	13	extr	SIGNAL_PEPTIDE_H_REGION (PHOBIUS); SIGNAL_PEPTIDE (PHOBIUS); NON_CYTOPLASMIC_DOMAIN (PHOBIUS); SIGNAL_PEPTIDE_C_REGION (PHOBIUS); SIGNAL_PEPTIDE_N_REGION (PHOBIUS); SignalP-TM (SIGNALP_GRAM_POSITIVE); SignalP-noTM (SIGNALP_EUK); SignalP-noTM (SIGNALP_GRAM_NEGATIVE)	no GO terms			N	Y	Y
ZtritIPO323_04g09063	Mycgr3G58203	Molybdenum cofactor sulfurase	290.11	3.37	1.64e-05	0.0021	4	C2	#N/A	11.5	cyto	IPR015422 (G3DSA:3.90.1150.GENE3D); IPR000192 (PFAM); IPR015421 (G3DSA:3.40.640.GENE3D); PTHR14237 (PANTHER); PTHR14237:SF67 (PANTHER)	F:GO:0003824	F:GO:0003824		N	Y	N
ZtritIPO323_04g08375	Mycgr3G99750	acyltransferase like	269.94	-2.74	1.68e-05	0.00212	3	C1	#N/A	25	plas	IPR002656 (PFAM); PTHR23028:SF125 (PANTHER); PTHR23028 (PANTHER)	F:GO:0016747	F:GO:0016740	EC:2.3; EC:2; EC:2.3.1	N	N	N
ZtritIPO323_04g03785		SMY29386.1 unnamed protein product	59.05	5.44	1.74e-05	0.00217	12	C2	yes	6	mito	SIGNAL_PEPTIDE_H_REGION (PHOBIUS); SIGNAL_PEPTIDE_N_REGION (PHOBIUS); SIGNAL_PEPTIDE_C_REGION (PHOBIUS); NON_CYTOPLASMIC_DOMAIN (PHOBIUS); SIGNAL_PEPTIDE (PHOBIUS); SignalP-noTM (SIGNALP_EUK)	no GO terms			x	x	x
ZtritIPO323_04g13502	Mycgr3G47621	C2H2 finger domain	138.8	2.95	1.93e-05	0.00238	9	C2	#N/A	24.5	nucl	IPR041661 (PFAM); mobidb-lite (MOBIDB_LITE); mobidb-lite (MOBIDB_LITE); mobidb-lite (MOBIDB_LITE); IPR040025 (PANTHER); PTHR13182:SF8 (PANTHER); IPR040025 (PANTHER); IPR036236 (SUPERFAMILY)	no GO terms	F:GO:0003676; F:GO:0008270; C:GO:0005634; C:GO:0005737		N	Y	N
ZtritIPO323_04g10627	Mycgr3G109761	XP_003851391.1 hypothetical protein MYCGRDRAFT_109761	43.91	-5.24	2.05e-05	0.0025	6	C1	#N/A	15.5	nucl	mobidb-lite (MOBIDB_LITE); mobidb-lite (MOBIDB_LITE); mobidb-lite (MOBIDB_LITE); mobidb-lite (MOBIDB_LITE); mobidb-lite (MOBIDB_LITE); mobidb-lite (MOBIDB_LITE); mobidb-lite (MOBIDB_LITE); mobidb-lite (MOBIDB_LITE); mobidb-lite (MOBIDB_LITE); mobidb-lite (MOBIDB_LITE); mobidb-lite (MOBIDB_LITE)	no GO terms	C:GO:0009579		Y	Y	Y
ZtritIPO323_04g00059	Mycgr3G14095	proline mitochondrial	150.59	2.94	2.32e-05	0.0028	1	C2	#N/A	23	mito	IPR002872 (PFAM); G3DSA:3.20.20.220 (GENE3D); mobidb-lite (MOBIDB_LITE); PTHR13914:SF6 (PANTHER); IPR015659 (PANTHER); IPR029041 (SUPERFAMILY)	P:GO:0006562; F:GO:0004657	P:GO:0006520; F:GO:0016491	EC:1.5; EC:1; EC:1.5.99.8	N	Y	N
ZtritIPO323_04g08996	Mycgr3G39898	related to channel s	479.51	-2.96	2.41e-05	0.00287	4	C1	#N/A	26	plas	IPR023271 (G3DSA:1.20.1080.GENE3D); IPR000425 (PFAM); PTHR43829 (PANTHER); CYTOPLASMIC_DOMAIN (PHOBIUS); NON_CYTOPLASMIC_DOMAIN (PHOBIUS); NON_CYTOPLASMIC_DOMAIN (PHOBIUS); TRANSMEMBRANE (PHOBIUS); TRANSMEMBRANE (PHOBIUS); TRANSMEMBRANE (PHOBIUS); NON_CYTOPLASMIC_DOMAIN (PHOBIUS); TRANSMEMBRANE (PHOBIUS); TRANSMEMBRANE (PHOBIUS); CYTOPLASMIC_DOMAIN (PHOBIUS); CYTOPLASMIC_DOMAIN (PHOBIUS); IPR0004…	P:GO:0055085; F:GO:0015267; C:GO:0016020	P:GO:0055085; F:GO:0005215	EC:7	Y	Y	Y
ZtritIPO323_04g03452	Mycgr3G96782	XP_003848442.1 hypothetical protein MYCGRDRAFT_96782	77.27	9.6	2.47e-05	0.00291	11	C2	yes	26	extr	IPR000177 (SMART); G3DSA:3.50.4.10 (GENE3D); G3DSA:3.50.4.10 (GENE3D); G3DSA:3.50.4.10 (GENE3D); G3DSA:3.50.4.10 (GENE3D); IPR003609 (PFAM); NON_CYTOPLASMIC_DOMAIN (PHOBIUS); SIGNAL_PEPTIDE_C_REGION (PHOBIUS); SIGNAL_PEPTIDE_N_REGION (PHOBIUS); SIGNAL_PEPTIDE (PHOBIUS); SIGNAL_PEPTIDE_H_REGION (PHOBIUS); IPR003609 (PROSITE_PROFILES); IPR003609 (PROSITE_PROFILES); IPR000177 (CDD); SignalP-TM (SIGN…	P:GO:0006508; F:GO:0005515; C:GO:0005576	C:GO:0005576		N	N	N
ZtritIPO323_04g00770	Mycgr3G98369	D-xylulose 5-phosphate D-fructose 6-phosphate phosphoketolase	248.77	-2.59	3.17e-05	0.00366	1	C1	#N/A	14.5	cyto	IPR009014 (G3DSA:3.40.50.GENE3D); IPR005593 (PIRSF); G3DSA:3.40.50.970 (GENE3D); G3DSA:3.40.50.970 (GENE3D); IPR018970 (PFAM); IPR005593 (PFAM); IPR018969 (PFAM); IPR005593 (PANTHER); PTHR31273:SF0 (PANTHER); cd02011 (CDD); IPR029061 (SUPERFAMILY); IPR029061 (SUPERFAMILY)	P:GO:0005975; F:GO:0003824; F:GO:0016832	P:GO:0005975; F:GO:0016829	EC:4.1.2; EC:4.1; EC:4	N	Y	N
ZtritIPO323_04g06403	Mycgr3G35394	NAD-dependent epimerase dehydratase like	40.3	-4.75	3.14e-05	0.00366	2	C1	#N/A	24	cyto	IPR016040 (PFAM); G3DSA:3.40.50.720 (GENE3D); PTHR15020 (PANTHER); PTHR15020:SF38 (PANTHER); cd05243 (CDD)	no GO terms	P:GO:0044281		Y	N	N
ZtritIPO323_04g07283	Mycgr3G103564	related to stress response (Rds1)	47.34	-4.92	3.41e-05	0.00388	3	C1	yes	27	extr	PF13668 (PFAM); mobidb-lite (MOBIDB_LITE); IPR039254 (PANTHER); SIGNAL_PEPTIDE_N_REGION (PHOBIUS); SIGNAL_PEPTIDE_H_REGION (PHOBIUS); SIGNAL_PEPTIDE_C_REGION (PHOBIUS); SIGNAL_PEPTIDE (PHOBIUS); NON_CYTOPLASMIC_DOMAIN (PHOBIUS); SignalP-noTM (SIGNALP_EUK); SignalP-TM (SIGNALP_GRAM_POSITIVE); SignalP-noTM (SIGNALP_GRAM_NEGATIVE)	no GO terms			N	Y	N
ZtritIPO323_04g03802	Mycgr3G111470	mediator of RNA polymerase II transcription subunit 18 like	51.53	4.44	3.53e-05	0.00397	12	C2	#N/A	11.5	mito	G3DSA:2.40.320.10 (GENE3D); IPR019095 (PFAM); mobidb-lite (MOBIDB_LITE)	P:GO:0006357; F:GO:0003712; C:GO:0016592	P:GO:0006355; F:GO:0003723; C:GO:0005634; C:GO:0032991		N	N	N
ZtritIPO323_04g02177	Mycgr3G67486	trna ligase like	1695.62	4.04	4.43e-05	0.00493	1	C2	#N/A	11.5	cyto_nucl	IPR015966 (PFAM); IPR015965 (PFAM); IPR019039 (PFAM); IPR027417 (G3DSA:3.40.50.GENE3D); IPR012387 (PIRSF); mobidb-lite (MOBIDB_LITE); PTHR32004 (PANTHER); IPR027417 (SUPERFAMILY)	P:GO:0006388; F:GO:0003972; F:GO:0005524; F:GO:0008081; F:GO:0051730	P:GO:0006399; P:GO:0016071; P:GO:0023052; P:GO:0055085; F:GO:0005215; F:GO:0016740; F:GO:0016787; F:GO:0016874; F:GO:0140098; C:GO:0005635; C:GO:0005737	EC:2.7.1; EC:3.1.4; EC:6.5.1.3; EC:3.1; EC:3.1.4.37; EC:2.7; EC:2; EC:3; EC:6.5; EC:6; EC:7	N	Y	N
ZtritIPO323_04g10603	Mycgr3G100421	linoleate diol synthase	473.25	-2.31	5.4e-05	0.00595	6	C1	#N/A	14	mito	IPR036396 (G3DSA:1.10.630.GENE3D); IPR019791 (PFAM); IPR001128 (PFAM); IPR037120 (G3DSA:1.10.640.GENE3D); mobidb-lite (MOBIDB_LITE); mobidb-lite (MOBIDB_LITE); mobidb-lite (MOBIDB_LITE); PTHR11903:SF28 (PANTHER); PTHR11903 (PANTHER); IPR019791 (PROSITE_PROFILES); IPR034812 (CDD); IPR010255 (SUPERFAMILY); IPR036396 (SUPERFAMILY)	P:GO:0006979; F:GO:0004497; F:GO:0004601; F:GO:0005506; F:GO:0016491; F:GO:0016705; F:GO:0020037	F:GO:0016209; F:GO:0016491	EC:1.11; EC:1; EC:1.14; EC:1.11.1	Y	N	N
ZtritIPO323_04g08156	Mycgr3G85387	CAT1 catalase	288.65	-2.6	6.35e-05	0.00693	3	C1	#N/A	10.5	cyto	IPR018028 (PRINTS); IPR024711 (PIRSF); IPR011614 (PFAM); G3DSA:2.40.180.10 (GENE3D); IPR010582 (PFAM); mobidb-lite (MOBIDB_LITE); mobidb-lite (MOBIDB_LITE); mobidb-lite (MOBIDB_LITE); IPR018028 (PANTHER); PTHR11465:SF9 (PANTHER); IPR018028 (PROSITE_PROFILES); cd08157 (CDD); IPR020835 (SUPERFAMILY)	P:GO:0006979; F:GO:0004096; F:GO:0020037	F:GO:0016209; F:GO:0016491	EC:1.11; EC:1; EC:1.11.1; EC:1.11.1.6	N	Y	N
ZtritIPO323_04g03152	Mycgr3G49735	P450 monooxygenase	50	-4.47	6.53e-05	0.00704	11	C1	yes	5	E.R.	IPR036396 (G3DSA:1.10.630.GENE3D); IPR001128 (PFAM); PTHR24305:SF193 (PANTHER); PTHR24305 (PANTHER); NON_CYTOPLASMIC_DOMAIN (PHOBIUS); TRANSMEMBRANE (PHOBIUS); TRANSMEMBRANE (PHOBIUS); NON_CYTOPLASMIC_DOMAIN (PHOBIUS); CYTOPLASMIC_DOMAIN (PHOBIUS); SignalP-TM (SIGNALP_EUK); IPR036396 (SUPERFAMILY)	F:GO:0004497; F:GO:0005506; F:GO:0016705; F:GO:0020037	F:GO:0016491	EC:1; EC:1.14	Y	N	N
ZtritIPO323_04g03684	Mycgr3G77261	major facilitator superfamily	57.75	-3.65	6.91e-05	0.00738	12	C1	#N/A	19	plas	IPR011701 (PFAM); IPR036259 (G3DSA:1.20.1250.GENE3D); PTHR23502:SF24 (PANTHER); PTHR23502 (PANTHER); IPR020846 (PROSITE_PROFILES); cd17323 (CDD); IPR036259 (SUPERFAMILY)	P:GO:0055085; F:GO:0022857	P:GO:0055085; F:GO:0005215	EC:7	Y	Y	N
ZtritIPO323_04g01335		transport SEC61 subunit alpha	430.57	-2.67	7.37e-05	0.00779	1	C1	#N/A	6	plas	PF08592 (PFAM); NON_CYTOPLASMIC_DOMAIN (PHOBIUS); TRANSMEMBRANE (PHOBIUS); TRANSMEMBRANE (PHOBIUS); CYTOPLASMIC_DOMAIN (PHOBIUS); NON_CYTOPLASMIC_DOMAIN (PHOBIUS); CYTOPLASMIC_DOMAIN (PHOBIUS); TRANSMEMBRANE (PHOBIUS)	no GO terms	C:GO:0016021		x	x	x
ZtritIPO323_04g11408	Mycgr3G100666	SMY25876.1 unnamed protein product	56.66	4.61	7.67e-05	0.00802	7	C2	#N/A	4	extr	mobidb-lite (MOBIDB_LITE); mobidb-lite (MOBIDB_LITE); mobidb-lite (MOBIDB_LITE)	no GO terms			N	Y	N
ZtritIPO323_04g00311	Mycgr3G35016	alpha beta hydrolase	35.71	8.01	8.11e-05	0.0084	1	C2	yes	3	mito	IPR000073 (PFAM); IPR029058 (G3DSA:3.40.50.GENE3D); PTHR43433:SF5 (PANTHER); PTHR43433 (PANTHER); PTHR43433:SF5 (PANTHER); SIGNAL_PEPTIDE_C_REGION (PHOBIUS); SIGNAL_PEPTIDE (PHOBIUS); NON_CYTOPLASMIC_DOMAIN (PHOBIUS); SIGNAL_PEPTIDE_N_REGION (PHOBIUS); SIGNAL_PEPTIDE_H_REGION (PHOBIUS); SignalP-noTM (SIGNALP_EUK); SignalP-noTM (SIGNALP_GRAM_NEGATIVE); SignalP-TM (SIGNALP_GRAM_POSITIVE); IPR029058…	no GO terms	F:GO:0016787	EC:3	N	Y	N
ZtritIPO323_04g11240	Mycgr3G94167	methyltransferase domain-containing	157.51	3.93	8.21e-05	0.00841	6	C2	#N/A	11	nucl	PF13489 (PFAM); IPR029063 (G3DSA:3.40.50.GENE3D); PTHR43591 (PANTHER); PTHR43591:SF63 (PANTHER); cd02440 (CDD); IPR029063 (SUPERFAMILY)	no GO terms	F:GO:0016740	EC:2.1; EC:2; EC:2.1.1	N	Y	N
ZtritIPO323_04g05555		KJX92351.1 hypothetical protein TI39_contig5865g00012, partial	600.91	4.85	8.33e-05	0.00845	2	C2	yes	25	extr	mobidb-lite (MOBIDB_LITE); mobidb-lite (MOBIDB_LITE); mobidb-lite (MOBIDB_LITE); mobidb-lite (MOBIDB_LITE); mobidb-lite (MOBIDB_LITE); mobidb-lite (MOBIDB_LITE); SIGNAL_PEPTIDE_C_REGION (PHOBIUS); SIGNAL_PEPTIDE_H_REGION (PHOBIUS); SIGNAL_PEPTIDE_N_REGION (PHOBIUS); SIGNAL_PEPTIDE (PHOBIUS); NON_CYTOPLASMIC_DOMAIN (PHOBIUS); SignalP-noTM (SIGNALP_GRAM_NEGATIVE); SignalP-noTM (SIGNALP_EUK); Signal…	no GO terms			x	x	x
ZtritIPO323_04g11632	Mycgr3G105182	extracellular 20-2	445.65	-2.71	8.6e-05	0.00864	7	C1	yes	26	extr	SIGNAL_PEPTIDE_N_REGION (PHOBIUS); NON_CYTOPLASMIC_DOMAIN (PHOBIUS); SIGNAL_PEPTIDE_H_REGION (PHOBIUS); SIGNAL_PEPTIDE_C_REGION (PHOBIUS); SIGNAL_PEPTIDE (PHOBIUS); SignalP-noTM (SIGNALP_EUK)	no GO terms			Y	Y	Y
ZtritIPO323_04g13289	Mycgr3G75353	phosphotransferase enzyme family-domain-containing	202.28	2.84	8.83e-05	0.00879	9	C2	#N/A	15.5	nucl	IPR002575 (PFAM); mobidb-lite (MOBIDB_LITE); PTHR21310 (PANTHER); PTHR21310:SF13 (PANTHER); IPR011009 (SUPERFAMILY)	no GO terms	F:GO:0016740	EC:2.7; EC:2	N	N	N
ZtritIPO323_04g01615	Mycgr3G102725	Cross-pathway control A	1807.73	2.41	9.34e-05	0.00921	1	C2	#N/A	22	nucl	G3DSA:3.30.160.60 (GENE3D); IPR004827 (PFAM); mobidb-lite (MOBIDB_LITE); mobidb-lite (MOBIDB_LITE); mobidb-lite (MOBIDB_LITE); cd12193 (CDD); IPR046347 (SUPERFAMILY)	P:GO:0006355; F:GO:0003700	P:GO:0006355		N	Y	N
ZtritIPO323_04g01444	Mycgr3G35346	XP_003856452.1 hypothetical protein MYCGRDRAFT_35346	52.01	6.32	9.44e-05	0.00921	1	C2	#N/A	9.5	cyto	no IPS match	no IPS match			N	Y	N
ZtritIPO323_04g05633	Mycgr3G67804	flavin-binding monooxygenase like	107	3.79	9.62e-05	0.0093	2	C2	#N/A	13	plas	IPR020946 (PFAM); IPR036188 (G3DSA:3.50.50.GENE3D); IPR036188 (G3DSA:3.50.50.GENE3D); IPR036188 (G3DSA:3.50.50.GENE3D); PTHR42877 (PANTHER); PTHR42877:SF6 (PANTHER); IPR036188 (SUPERFAMILY); IPR036188 (SUPERFAMILY)	F:GO:0004499; F:GO:0050660; F:GO:0050661	F:GO:0016491	EC:1.14.13.8; EC:1; EC:1.14; EC:1.14.13	Y	Y	N
ZtritIPO323_04g07281		---NA---	12.15	-7.13	0.000116	0.011	3	C1	yes	16	extr	SIGNAL_PEPTIDE (PHOBIUS); SIGNAL_PEPTIDE_C_REGION (PHOBIUS); SIGNAL_PEPTIDE_H_REGION (PHOBIUS); NON_CYTOPLASMIC_DOMAIN (PHOBIUS); SIGNAL_PEPTIDE_N_REGION (PHOBIUS); SignalP-noTM (SIGNALP_GRAM_NEGATIVE); SignalP-TM (SIGNALP_GRAM_POSITIVE); SignalP-noTM (SIGNALP_EUK)	no GO terms			x	x	x
ZtritIPO323_04g09809	Mycgr3G109455	alpha beta-hydrolase like	57.16	-3.72	0.000115	0.011	5	C1	#N/A	10	extr	IPR013094 (PFAM); IPR029058 (G3DSA:3.40.50.GENE3D); PTHR23024 (PANTHER); PTHR23024:SF339 (PANTHER); IPR029058 (SUPERFAMILY)	F:GO:0016787	F:GO:0016787	EC:3	N	Y	N
ZtritIPO323_04g04099	Mycgr3G82936	XP_003848048.1 hypothetical protein MYCGRDRAFT_82936, partial	858.02	2.51	0.000122	0.0115	12	C2	yes	17	extr	IPR008972 (G3DSA:2.60.40.GENE3D); mobidb-lite (MOBIDB_LITE); PTHR34883:SF3 (PANTHER); PTHR34883 (PANTHER); NON_CYTOPLASMIC_DOMAIN (PHOBIUS); SIGNAL_PEPTIDE_N_REGION (PHOBIUS); SIGNAL_PEPTIDE_H_REGION (PHOBIUS); SIGNAL_PEPTIDE_C_REGION (PHOBIUS); SIGNAL_PEPTIDE (PHOBIUS); SignalP-noTM (SIGNALP_GRAM_NEGATIVE); SignalP-noTM (SIGNALP_EUK); SignalP-TM (SIGNALP_GRAM_POSITIVE); IPR008972 (SUPERFAMILY)	no GO terms	P:GO:0022900; F:GO:0005507; F:GO:0009055		N	Y	N
ZtritIPO323_04g12729		Vascular endothelial zinc finger 1	49.61	7.03	0.000127	0.0118	8	C2	#N/A	20.5	nucl	IPR013087 (SMART); G3DSA:3.30.160.60 (GENE3D); G3DSA:3.30.160.60 (GENE3D); IPR036864 (G3DSA:4.10.240.GENE3D); IPR013087 (PFAM); PTHR47660 (PANTHER); IPR013087 (PROSITE_PROFILES); IPR013087 (PROSITE_PROFILES); IPR001138 (PROSITE_PROFILES); IPR001138 (CDD); IPR036864 (SUPERFAMILY); IPR036236 (SUPERFAMILY)	P:GO:0006355; F:GO:0000981; F:GO:0008270	P:GO:0006355		x	x	x
ZtritIPO323_04g03325	Mycgr3G101603	amino acid transporter like	29.67	-5.51	0.000131	0.012	11	C1	#N/A	27	plas	IPR013057 (PFAM); G3DSA:1.20.1740.10 (GENE3D); mobidb-lite (MOBIDB_LITE); mobidb-lite (MOBIDB_LITE); PTHR22950 (PANTHER); PTHR22950:SF482 (PANTHER)	no GO terms	C:GO:0016021		N	Y	N
ZtritIPO323_04g00181	Mycgr3G106779	glycoside hydrolase family 5	223.68	-2.57	0.000139	0.0127	1	C1	yes	26	extr	IPR001547 (PFAM); G3DSA:3.20.20.80 (GENE3D); PTHR31297 (PANTHER); PTHR31297:SF1 (PANTHER); IPR017853 (SUPERFAMILY)	P:GO:0071704; F:GO:0004553	P:GO:0005975; F:GO:0016787	EC:3.2; EC:3; EC:3.2.1	Y	N	Y
ZtritIPO323_04g02688	Mycgr3G111056	SMY28376.1 unnamed protein product	77.03	3.22	0.00014	0.0127	10	C2	#N/A	9	cyto_nucl	IPR003840 (PFAM); IPR027417 (G3DSA:3.40.50.GENE3D); IPR027417 (G3DSA:3.40.50.GENE3D); IPR010285 (PFAM); mobidb-lite (MOBIDB_LITE); mobidb-lite (MOBIDB_LITE); mobidb-lite (MOBIDB_LITE); mobidb-lite (MOBIDB_LITE); mobidb-lite (MOBIDB_LITE); mobidb-lite (MOBIDB_LITE); mobidb-lite (MOBIDB_LITE); mobidb-lite (MOBIDB_LITE); PTHR23274:SF16 (PANTHER); PTHR23274 (PANTHER); cd18037 (CDD); cd18809 (CDD); IP…	P:GO:0000723; P:GO:0006281; F:GO:0003678; F:GO:0004386; F:GO:0005524	P:GO:0006281; P:GO:0006310; P:GO:0032200; F:GO:0016787; F:GO:0140097; F:GO:0140657	EC:3.6.1; EC:3.6.4.12; EC:3.6; EC:3	N	N	N
ZtritIPO323_04g09454	Mycgr3G71676	epoxide hydrolase like	476.72	2.26	0.000154	0.0139	5	C2	#N/A	10.5	cyto	IPR000639 (PRINTS); IPR016292 (PIRSF); IPR010497 (PFAM); IPR029058 (G3DSA:3.40.50.GENE3D); PTHR21661 (PANTHER); PTHR21661:SF39 (PANTHER); IPR029058 (SUPERFAMILY)	F:GO:0003824; F:GO:0033961	F:GO:0016787	EC:3.3.2; EC:3.3.2.9; EC:3.3; EC:3	N	Y	N
ZtritIPO323_04g02469	Mycgr3G76101	5 -hydroxyaverantin dehydrogenase	41.66	7.48	0.00016	0.0142	10	C2	#N/A	12.5	cyto	IPR002347 (PRINTS); G3DSA:3.40.50.720 (GENE3D); IPR002347 (PFAM); PTHR43180:SF31 (PANTHER); PTHR43180 (PANTHER); IPR036291 (SUPERFAMILY)	no GO terms	F:GO:0016491	EC:1	N	Y	N
ZtritIPO323_04g10092	Mycgr3G93368	SMY24697.1 unnamed protein product	52.44	6.81	0.000172	0.0152	5	C2	#N/A	8	extr	IPR036852 (G3DSA:3.40.50.GENE3D); IPR000209 (PFAM); PTHR43806 (PANTHER); PS51892 (PROSITE_PROFILES); cd00306 (CDD)	P:GO:0006508; F:GO:0004252; F:GO:0008236	F:GO:0016787; F:GO:0140096	EC:3.4.21; EC:3.4; EC:3	N	N	N
ZtritIPO323_04g11225		extracellular 55	98.94	-3.14	0.000184	0.0161	6	C1	yes	14	extr	no IPS match	no IPS match	P:GO:0006486; P:GO:0006629		x	x	x
ZtritIPO323_04g03111	Mycgr3G106091	SMR63433.1 unnamed protein product	126.81	-2.72	0.000194	0.0168	11	C1	#N/A	5	E.R.	G3DSA:3.40.50.20 (GENE3D); G3DSA:3.30.470.20 (GENE3D); TRANSMEMBRANE (PHOBIUS); CYTOPLASMIC_DOMAIN (PHOBIUS); NON_CYTOPLASMIC_DOMAIN (PHOBIUS); TRANSMEMBRANE (PHOBIUS); NON_CYTOPLASMIC_DOMAIN (PHOBIUS); IPR011761 (PROSITE_PROFILES); SSF56059 (SUPERFAMILY); IPR029033 (SUPERFAMILY)	F:GO:0005524; F:GO:0046872	F:GO:0005524; F:GO:0046872; C:GO:0016021		N	Y	N
ZtritIPO323_04g01372	Mycgr3G78728	XP_003856424.1 hypothetical protein MYCGRDRAFT_78728	231.08	-2.37	0.000218	0.0188	1	C1	#N/A	13	mito	IPR000612 (PFAM); IPR000612 (PANTHER); PTHR21659:SF57 (PANTHER); TRANSMEMBRANE (PHOBIUS); TRANSMEMBRANE (PHOBIUS); CYTOPLASMIC_DOMAIN (PHOBIUS); NON_CYTOPLASMIC_DOMAIN (PHOBIUS); CYTOPLASMIC_DOMAIN (PHOBIUS)	C:GO:0016021	C:GO:0016021		N	Y	Y
ZtritIPO323_04g01180	Mycgr3G89476	XP_003857326.1 hypothetical protein MYCGRDRAFT_89476	32.63	-4.45	0.000234	0.0199	1	C1	#N/A	11.5	nucl	mobidb-lite (MOBIDB_LITE); mobidb-lite (MOBIDB_LITE); mobidb-lite (MOBIDB_LITE)	no GO terms	P:GO:0098542; F:GO:0016787; C:GO:0005829; C:GO:0032991	EC:3	N	N	N
ZtritIPO323_04g12558		SMQ53237.1 unnamed protein product	29.62	6.91	0.000235	0.0199	8	C2	yes	26	extr	SIGNAL_PEPTIDE (PHOBIUS); NON_CYTOPLASMIC_DOMAIN (PHOBIUS); SIGNAL_PEPTIDE_H_REGION (PHOBIUS); SIGNAL_PEPTIDE_N_REGION (PHOBIUS); SIGNAL_PEPTIDE_C_REGION (PHOBIUS); SignalP-noTM (SIGNALP_GRAM_NEGATIVE); SignalP-noTM (SIGNALP_EUK)	no GO terms			x	x	x
ZtritIPO323_04g12862	Mycgr3G101035	WSC domain-containing	182.21	-2.5	0.000244	0.0205	8	C1	yes	23	extr	IPR018535 (PFAM); mobidb-lite (MOBIDB_LITE); mobidb-lite (MOBIDB_LITE); mobidb-lite (MOBIDB_LITE); PTHR43662:SF7 (PANTHER); PTHR43662 (PANTHER); SIGNAL_PEPTIDE_H_REGION (PHOBIUS); SIGNAL_PEPTIDE_C_REGION (PHOBIUS); NON_CYTOPLASMIC_DOMAIN (PHOBIUS); SIGNAL_PEPTIDE (PHOBIUS); SIGNAL_PEPTIDE_N_REGION (PHOBIUS); SignalP-noTM (SIGNALP_EUK)	no GO terms			N	N	Y
ZtritIPO323_04g11596		---NA---	23.66	7.35	0.000255	0.0212	7	C2	#N/A	11	nucl	mobidb-lite (MOBIDB_LITE)	no GO terms			x	x	x
ZtritIPO323_04g11679	Mycgr3G73993	probable catechol O-methyltransferase	264.07	-2.29	0.000262	0.0216	7	C1	#N/A	11.5	cyto_nucl	IPR029063 (G3DSA:3.40.50.GENE3D); IPR002935 (PFAM); mobidb-lite (MOBIDB_LITE); PTHR43836 (PANTHER); IPR002935 (PROSITE_PROFILES); IPR029063 (SUPERFAMILY)	F:GO:0008171	F:GO:0016740	EC:2.1; EC:2; EC:2.1.1	N	Y	N
ZtritIPO323_04g02689		---NA---	2180	4.46	0.000282	0.0231	10	C2	#N/A	21	nucl	mobidb-lite (MOBIDB_LITE); mobidb-lite (MOBIDB_LITE)	no GO terms			x	x	x
ZtritIPO323_04g02641		GPI anchored	20.96	6.95	0.000325	0.0264	10	C2	yes	22	extr	mobidb-lite (MOBIDB_LITE); PTHR40640 (PANTHER); PTHR40640:SF2 (PANTHER); SIGNAL_PEPTIDE_N_REGION (PHOBIUS); SIGNAL_PEPTIDE_C_REGION (PHOBIUS); NON_CYTOPLASMIC_DOMAIN (PHOBIUS); SIGNAL_PEPTIDE_H_REGION (PHOBIUS); SIGNAL_PEPTIDE (PHOBIUS); SignalP-noTM (SIGNALP_EUK)	no GO terms	C:GO:0016020; C:GO:0016021		x	x	x
ZtritIPO323_04g04039	Mycgr3G50597	branched-chain-amino-acid aminotransferase like	337.61	2.26	0.000332	0.0268	12	C2	#N/A	14	mito	IPR043132 (G3DSA:3.20.10.GENE3D); IPR001544 (PFAM); IPR043131 (G3DSA:3.30.470.GENE3D); mobidb-lite (MOBIDB_LITE); IPR005786 (PANTHER); PTHR11825:SF69 (PANTHER); IPR033939 (CDD); IPR036038 (SUPERFAMILY)	P:GO:0009081; F:GO:0003824; F:GO:0004084	P:GO:0006520; F:GO:0016740	EC:2.6.1; EC:2.6.1.6; EC:2; EC:2.6; EC:2.6.1.42	N	Y	N
ZtritIPO323_04g00432	Mycgr3G88895	XP_003856000.1 hypothetical protein MYCGRDRAFT_88895	275.44	-2.67	0.000338	0.027	1	C1	#N/A	21.5	nucl	mobidb-lite (MOBIDB_LITE); mobidb-lite (MOBIDB_LITE); mobidb-lite (MOBIDB_LITE)	no GO terms	F:GO:0016740	EC:2	N	Y	N
ZtritIPO323_04g10055	Mycgr3G59219	gamma-carboxymuconolactone decarboxylase like	169.76	-2.71	0.000373	0.0296	5	C1	#N/A	7	nucl	IPR003779 (PFAM); IPR029032 (G3DSA:1.20.1290.GENE3D); PTHR33930:SF2 (PANTHER); PTHR33930 (PANTHER); IPR029032 (SUPERFAMILY)	F:GO:0051920	F:GO:0016209; F:GO:0016491	EC:1.11; EC:1; EC:1.11.1.24	Y	Y	N
ZtritIPO323_04g13266	Mycgr3G83225	---NA---	22	7.17	0.000402	0.0315	9	C2	#N/A	18.5	nucl	no IPS match	no IPS match			N	N	Y
ZtritIPO323_04g13407	Mycgr3G87461	sh3 domain-containing	191.54	2.66	0.000403	0.0315	9	C2	#N/A	15	extr	G3DSA:2.30.30.40 (GENE3D); mobidb-lite (MOBIDB_LITE); mobidb-lite (MOBIDB_LITE); mobidb-lite (MOBIDB_LITE); mobidb-lite (MOBIDB_LITE); mobidb-lite (MOBIDB_LITE); IPR036028 (SUPERFAMILY)	F:GO:0005515	C:GO:0016021		N	Y	N
ZtritIPO323_04g12252	Mycgr3G45128	membrane-associated s in eicosanoid and glutathione metabolism	147.46	2.93	0.000407	0.0316	7	C2	#N/A	22	extr	IPR023352 (G3DSA:1.20.120.GENE3D); IPR001129 (PFAM); PTHR35814 (PANTHER)	C:GO:0016021	C:GO:0016021		N	N	N
ZtritIPO323_04g07152	Mycgr3G108392	XP_003854668.1 hypothetical protein MYCGRDRAFT_108392	173.97	6.3	0.00044	0.0339	3	C2	#N/A	10	mito	no IPS match	no IPS match	F:GO:0016491; C:GO:0005768	EC:1; EC:1.14; EC:1.14.18.1; EC:1.14.18	N	Y	N
ZtritIPO323_04g13249	Mycgr3G26564	SMY27481.1 unnamed protein product	113.16	-2.66	0.000451	0.0345	9	C1	#N/A	19	plas	IPR021460 (PFAM); PTHR35184 (PANTHER)	no GO terms	C:GO:0016021		Y	Y	N
ZtritIPO323_04g08442	Mycgr3G99766	MFS1 major facilitator superfamily transporter	466.6	2.37	0.00046	0.0349	4	C2	#N/A	19	plas	IPR003663 (PRINTS); IPR036259 (G3DSA:1.20.1250.GENE3D); IPR005828 (PFAM); PTHR48022:SF45 (PANTHER); PTHR48022 (PANTHER); IPR020846 (PROSITE_PROFILES); IPR036259 (SUPERFAMILY)	P:GO:0055085; F:GO:0022857; C:GO:0016020; C:GO:0016021	P:GO:0055085; F:GO:0005215	EC:7	N	N	N
ZtritIPO323_04g04405	Mycgr3G97449	XP_003847721.1 hypothetical protein MYCGRDRAFT_97449	73.5	4.33	0.000505	0.038	13	C2	yes	24	extr	NON_CYTOPLASMIC_DOMAIN (PHOBIUS); SIGNAL_PEPTIDE (PHOBIUS); SIGNAL_PEPTIDE_H_REGION (PHOBIUS); SIGNAL_PEPTIDE_N_REGION (PHOBIUS); SIGNAL_PEPTIDE_C_REGION (PHOBIUS); SignalP-TM (SIGNALP_GRAM_POSITIVE); SignalP-noTM (SIGNALP_EUK); SignalP-noTM (SIGNALP_GRAM_NEGATIVE)	no GO terms			N	Y	N
ZtritIPO323_04g03676	Mycgr3G82765	oxidoreductase like	17.49	6.79	0.000532	0.0398	12	C2	#N/A	14	cyto	PF13561 (PFAM); G3DSA:3.40.50.720 (GENE3D); mobidb-lite (MOBIDB_LITE); PTHR48107:SF16 (PANTHER); PTHR48107 (PANTHER); IPR036291 (SUPERFAMILY)	no GO terms	F:GO:0016491	EC:1	Y	Y	N
ZtritIPO323_04g01749	Mycgr3G34332	XP_003856599.1 hypothetical protein MYCGRDRAFT_34332	185.96	-2.41	0.000546	0.0402	1	C1	yes	22	extr	IPR015943 (G3DSA:2.130.10.GENE3D); PTHR40274 (PANTHER); SIGNAL_PEPTIDE (PHOBIUS); SIGNAL_PEPTIDE_H_REGION (PHOBIUS); NON_CYTOPLASMIC_DOMAIN (PHOBIUS); SIGNAL_PEPTIDE_C_REGION (PHOBIUS); SIGNAL_PEPTIDE_N_REGION (PHOBIUS); SignalP-noTM (SIGNALP_EUK); SSF63829 (SUPERFAMILY)	F:GO:0005515	F:GO:0070492; C:GO:0005615		N	Y	N
ZtritIPO323_04g08184	Mycgr3G108814	2,4-dienoyl- reductase like	118.91	2.75	0.000543	0.0402	3	C2	#N/A	16.5	mito	IPR013785 (G3DSA:3.20.20.GENE3D); IPR001155 (PFAM); PTHR43656 (PANTHER); cd04733 (CDD)	F:GO:0010181; F:GO:0016491	F:GO:0016491	EC:1	N	Y	N
ZtritIPO323_04g08708	Mycgr3G39970	SMQ49736.1 unnamed protein product	110.78	-2.5	0.00058	0.0425	4	C1	yes	8	extr	IPR018714 (PFAM); G3DSA:3.30.56.110 (GENE3D); IPR018714 (PANTHER); NON_CYTOPLASMIC_DOMAIN (PHOBIUS); SIGNAL_PEPTIDE_N_REGION (PHOBIUS); TRANSMEMBRANE (PHOBIUS); CYTOPLASMIC_DOMAIN (PHOBIUS); SIGNAL_PEPTIDE_C_REGION (PHOBIUS); SIGNAL_PEPTIDE_H_REGION (PHOBIUS); SIGNAL_PEPTIDE (PHOBIUS)	no GO terms			N	N	N
ZtritIPO323_04g08304	Mycgr3G70454	related to PHO11-secreted acid phosphatase	35.64	-4.39	0.000605	0.0437	3	C1	yes	19	extr	IPR029033 (G3DSA:3.40.50.GENE3D); IPR000560 (PFAM); PTHR20963 (PANTHER); PTHR20963:SF14 (PANTHER); IPR000560 (CDD); SignalP-noTM (SIGNALP_EUK); SignalP-noTM (SIGNALP_GRAM_NEGATIVE)	no GO terms	P:GO:0055086; P:GO:1901135; F:GO:0016740; F:GO:0016787; C:GO:0005829	EC:2.4.2; EC:3.1; EC:2.4; EC:2; EC:3; EC:2.4.2.7; EC:3.1.3	N	Y	N
ZtritIPO323_04g11454	Mycgr3G105080	triacylglycerol hydrolase	201.72	3.04	0.000606	0.0437	7	C2	yes	26	extr	IPR000997 (PRINTS); IPR002018 (PFAM); IPR029058 (G3DSA:3.40.50.GENE3D); PTHR43918 (PANTHER); IPR029058 (SUPERFAMILY)	F:GO:0004104	F:GO:0016787	EC:3.1; EC:3; EC:3.1.1.8; EC:3.1.1.1	Y	N	N
ZtritIPO323_04g06252	Mycgr3G99166	aldehyde reductase like	39.17	-3.59	0.000629	0.0451	2	C1	#N/A	15.5	cyto	G3DSA:3.40.50.720 (GENE3D); IPR001509 (PFAM); PTHR10366:SF562 (PANTHER); PTHR10366 (PANTHER); IPR036291 (SUPERFAMILY)	no GO terms	P:GO:0044281; F:GO:0003824		N	N	N
ZtritIPO323_04g03830	Mycgr3G14586	tat pathway signal sequence like	83.54	-2.68	0.000635	0.0452	12	C1	yes	22	extr	IPR017946 (G3DSA:3.20.20.GENE3D); mobidb-lite (MOBIDB_LITE); mobidb-lite (MOBIDB_LITE); mobidb-lite (MOBIDB_LITE); PTHR13593 (PANTHER); PTHR13593:SF74 (PANTHER); IPR017946 (SUPERFAMILY)	P:GO:0006629; F:GO:0008081	P:GO:0006629; F:GO:0016787	EC:3.1.4; EC:3.1; EC:3	N	Y	N
ZtritIPO323_04g11159	Mycgr3G94107	XP_003851725.1 hypothetical protein MYCGRDRAFT_94107	20.29	6.76	0.000652	0.0461	6	C2	yes	14	extr	SIGNAL_PEPTIDE_C_REGION (PHOBIUS); SIGNAL_PEPTIDE (PHOBIUS); SIGNAL_PEPTIDE_H_REGION (PHOBIUS); SIGNAL_PEPTIDE_N_REGION (PHOBIUS); NON_CYTOPLASMIC_DOMAIN (PHOBIUS); SignalP-noTM (SIGNALP_EUK); SignalP-noTM (SIGNALP_GRAM_NEGATIVE)	no GO terms			N	Y	N
ZtritIPO323_04g11623	Mycgr3G105173	SMR55256.1 unnamed protein product	1037.58	-2.38	0.000678	0.0476	7	C1	#N/A	17	nucl	G3DSA:3.30.160.60 (GENE3D); mobidb-lite (MOBIDB_LITE); mobidb-lite (MOBIDB_LITE); mobidb-lite (MOBIDB_LITE); IPR036236 (SUPERFAMILY)	no GO terms	C:GO:0005622		N	Y	Y
ZtritIPO323_04g00397	Mycgr3G35302	Histidine kinase NIK1	183.27	-2.04	0.000695	0.0484	1	C1	#N/A	15	cyto	IPR003594 (SMART); IPR001789 (SMART); IPR003661 (SMART); IPR003660 (SMART); IPR003661 (PFAM); G3DSA:1.10.287.130 (GENE3D); IPR003660 (PFAM); IPR003594 (PFAM); IPR036890 (G3DSA:3.30.565.GENE3D); IPR001789 (PFAM); G3DSA:1.20.120.1530 (GENE3D); G3DSA:3.40.50.2300 (GENE3D); IPR003660 (PFAM); mobidb-lite (MOBIDB_LITE); mobidb-lite (MOBIDB_LITE); PTHR45339:SF1 (PANTHER); PTHR45339:SF1 (PANTHER); PTHR45…	P:GO:0000160; P:GO:0007165; F:GO:0000155; C:GO:0016021	P:GO:0023052; P:GO:0036211; F:GO:0016740; F:GO:0140096; F:GO:0140299; C:GO:0005886	EC:2.7.1; EC:2.7; EC:2.7.3; EC:2; EC:2.7.13.3	N	N	N
ZtritIPO323_04g13232	Mycgr3G95537	XP_003849294.1 hypothetical protein MYCGRDRAFT_95537	16.13	-6.17	0.000708	0.049	9	C1	yes	26	extr	SIGNAL_PEPTIDE_C_REGION (PHOBIUS); NON_CYTOPLASMIC_DOMAIN (PHOBIUS); SIGNAL_PEPTIDE (PHOBIUS); SIGNAL_PEPTIDE_H_REGION (PHOBIUS); SIGNAL_PEPTIDE_N_REGION (PHOBIUS); SignalP-noTM (SIGNALP_GRAM_NEGATIVE); SignalP-noTM (SIGNALP_EUK); SignalP-TM (SIGNALP_GRAM_POSITIVE)	no GO terms			N	Y	N
ZtritIPO323_04g11040	Mycgr3G73347	copper amine oxidase like	328.94	2.47	0.000717	0.0493	6	C2	#N/A	14	cyto	G3DSA:3.10.450.40 (GENE3D); IPR036460 (G3DSA:2.70.98.GENE3D); IPR015798 (PFAM); G3DSA:3.10.450.40 (GENE3D); IPR015800 (PFAM); mobidb-lite (MOBIDB_LITE); mobidb-lite (MOBIDB_LITE); IPR000269 (PANTHER); PTHR10638:SF27 (PANTHER); IPR016182 (SUPERFAMILY); IPR016182 (SUPERFAMILY); IPR036460 (SUPERFAMILY)	P:GO:0009308; F:GO:0005507; F:GO:0008131; F:GO:0048038	F:GO:0016491	EC:1.4; EC:1.4.3; EC:1; EC:1.4.3.21	N	Y	N
ZtritIPO323_04g08743		SMQ49771.1 unnamed protein product	45.46	6.77	0.000735	0.0499	4	C2	yes	14	mito	SIGNAL_PEPTIDE_N_REGION (PHOBIUS); NON_CYTOPLASMIC_DOMAIN (PHOBIUS); SIGNAL_PEPTIDE_C_REGION (PHOBIUS); SIGNAL_PEPTIDE (PHOBIUS); SIGNAL_PEPTIDE_H_REGION (PHOBIUS)	no GO terms			x	x	x
ZtritIPO323_04g12647	Mycgr3G110435	dipeptidyl aminopeptidase like	72.05	3	0.000731	0.0499	8	C2	#N/A	8	extr	IPR011042 (G3DSA:2.120.10.GENE3D); IPR001375 (PFAM); IPR011659 (PFAM); IPR029058 (G3DSA:3.40.50.GENE3D); PTHR42776 (PANTHER); PTHR42776:SF4 (PANTHER); IPR029058 (SUPERFAMILY); SSF82171 (SUPERFAMILY)	P:GO:0006508; F:GO:0008236	F:GO:0016787; F:GO:0140096	EC:3.4.11; EC:3.4; EC:3	N	N	N
ZtritIPO323_04g09300	Mycgr3G109293	alpha beta hydrolase fold family	381.56	-1.87	0.00074	0.0499	4	C1	#N/A	13	mito	IPR000073 (PFAM); IPR029058 (G3DSA:3.40.50.GENE3D); PTHR43194:SF2 (PANTHER); PTHR43194 (PANTHER); IPR029058 (SUPERFAMILY)	no GO terms	F:GO:0016787	EC:3	N	Y	N

## Sheet: Ztrit6h-C1
geneID	JGI_geneID	Cluster	InterPro_GONames	GO_Names	Enzyme_Names	Broad Category (Fig5D)	Category Expansion
ZtritIPO323_04g09607	Mycgr3G58686	C1	F:hydrolase activity	F:transferase activity; F:hydrolase activity	Transferring alkyl or aryl groups, other than methyl groups; Adenylate dimethylallyltransferase (AMP-dependent); Transferases; Hydrolases	Metabolic process	Metabolic process
ZtritIPO323_04g13285	Mycgr3G105661	C1	no GO terms			Unknown	Unknown
ZtritIPO323_04g06680	Mycgr3G103459	C1	F:oxidoreductase activity	F:antioxidant activity; F:oxidoreductase activity	Acting on a peroxide as acceptor; Oxidoreductases; Acting on a peroxide as acceptor	Stress response	Oxidative stress
ZtritIPO323_04g10011	Mycgr3G104571	C1	no GO terms	P:carbohydrate metabolic process; F:transferase activity	UDP-glucose--hexose-1-phosphate uridylyltransferase; Transferring phosphorus-containing groups; Transferases; Transferring phosphorus-containing groups	Metabolic process	Metabolic process
ZtritIPO323_04g00114	Mycgr3G64923	C1	no GO terms	F:oxidoreductase activity	Oxidoreductases	Oxidoreductase activity	Oxidoreductase activity
ZtritIPO323_04g00943	Mycgr3G89280	C1	no IPS match			Unknown	Unknown
ZtritIPO323_04g03766	Mycgr3G77354	C1	no GO terms	P:cellular amino acid metabolic process; F:transferase activity	Transferases	Catalytic activity	Transferase activity
ZtritIPO323_04g03110	Mycgr3G76728	C1	P:antibiotic biosynthetic process	F:lyase activity	Lyases	Metabolic process	Metabolic process
ZtritIPO323_04g05590	Mycgr3G103030	C1	no GO terms			Unknown	Unknown
ZtritIPO323_04g04526	Mycgr3G106573	C1	C:membrane	P:signaling; P:protein modification process; P:transmembrane transport; F:transporter activity; F:molecular transducer activity	Translocases	Cell signalling	Cell signalling
ZtritIPO323_04g03303	Mycgr3G96677	C1	F:peroxidase activity	P:transmembrane transport; P:nucleobase-containing small molecule metabolic process; P:carbohydrate derivative metabolic process; F:transporter activity; F:antioxidant activity; F:oxidoreductase activity; F:ligase activity; F:ATP-dependent activity; C:intracellular anatomical structure; C:plasma membrane; C:protein-containing complex	H(+)-exporting diphosphatase; H(+)-transporting two-sector ATPase; Acting on a peroxide as acceptor; Oxidoreductases; Ligases; Acting on a peroxide as acceptor; Translocases	Stress response	Oxidative stress
ZtritIPO323_04g07140	Mycgr3G79738	C1	no GO terms	F:antioxidant activity; F:oxidoreductase activity	Acting on a peroxide as acceptor; Oxidoreductases; Acting on a peroxide as acceptor	Unknown	Unknown
ZtritIPO323_04g03884	Mycgr3G111505	C1	no GO terms			Unknown	Unknown
ZtritIPO323_04g08522	Mycgr3G70646	C1	P:glutamate metabolic process; P:carboxylic acid metabolic process; F:catalytic activity; F:glutamate decarboxylase activity; F:carbon-carbon lyase activity; F:pyridoxal phosphate binding	P:cellular amino acid metabolic process; F:lyase activity	Carbon-carbon lyases; Carbon-carbon lyases; Glutamate decarboxylase; Lyases	Catalytic activity	Lyase activity
ZtritIPO323_04g02407	Mycgr3G105844	C1	no GO terms	F:oxidoreductase activity	Oxidoreductases	Oxidoreductase activity	Oxidoreductase activity
ZtritIPO323_04g08424	Mycgr3G108912	C1	no GO terms			Unknown	Unknown
ZtritIPO323_04g08359	Mycgr3G38880	C1	no GO terms	P:cell adhesion; P:ribosome biogenesis; P:protein-containing complex assembly; F:structural molecule activity; C:cytosol; C:ribosome; C:protein-containing complex		Three or less representatives	Ribosome associated
ZtritIPO323_04g03427	Mycgr3G50051	C1	C:integral component of membrane	C:integral component of membrane		Cell wall/membrane	Membrane component
ZtritIPO323_04g07298	Mycgr3G69330	C1	P:carbohydrate metabolic process; F:catalytic activity; F:carbohydrate binding	P:carbohydrate metabolic process; F:hydrolase activity	Glycosylases; Hydrolases; Alpha,alpha-trehalase; Glycosylases	CWDE	CWDE
ZtritIPO323_04g01594	Mycgr3G107473	C1	no GO terms	F:oxidoreductase activity	Oxidoreductases	Oxidoreductase activity	Oxidoreductase activity
ZtritIPO323_04g04349	Mycgr3G111657	C1	no GO terms	C:integral component of membrane; C:anchored component of membrane		Cell wall/membrane	Cell wall
ZtritIPO323_04g00819	Mycgr3G102276	C1	no GO terms	F:oxidoreductase activity	Oxidoreductases	Oxidoreductase activity	Oxidoreductase activity
ZtritIPO323_04g02258	Mycgr3G33514	C1	no GO terms			Unknown	Unknown
ZtritIPO323_04g09786	Mycgr3G104452	C1	F:protein binding			Cell signalling	Signal transduction
ZtritIPO323_04g09283	Mycgr3G71559	C1	no GO terms	F:oxidoreductase activity	Oxidoreductases	Oxidoreductase activity	Oxidoreductase activity
ZtritIPO323_04g06586	Mycgr3G103423	C1	no GO terms			Unknown	Unknown
ZtritIPO323_04g00341	Mycgr3G106843	C1	no GO terms			Unknown	Unknown
ZtritIPO323_04g11344	Mycgr3G100643	C1	P:glutathione metabolic process; F:protein binding	P:generation of precursor metabolites and energy; P:cellular modified amino acid metabolic process; P:sulfur compound metabolic process; F:oxidoreductase activity; F:transferase activity	Oxidoreductases; Transferases	Protein modification	Transferase activity
ZtritIPO323_04g11589	Mycgr3G60749	C1	no GO terms	F:oxidoreductase activity	Oxidoreductases	Oxidoreductase activity	Oxidoreductase activity
ZtritIPO323_04g08516		C1	no GO terms			Unknown	Unknown
ZtritIPO323_04g03230	Mycgr3G63646	C1	no GO terms			Stress response	Stress response
ZtritIPO323_04g02136	Mycgr3G84263	C1	no GO terms	P:cell adhesion		Unknown	Unknown
ZtritIPO323_04g10337	Mycgr3G109668	C1	P:lipid metabolic process; F:oxidoreductase activity, acting on the CH-CH group of donors	P:lipid metabolic process; F:oxidoreductase activity	Acting on the CH-CH group of donors; Oxidoreductases	Lipid metabolic process	Lipid metabolic process
ZtritIPO323_04g07232	Mycgr3G38624	C1	no GO terms	F:oxidoreductase activity	Oxidoreductases	Oxidoreductase activity	Oxidoreductase activity
ZtritIPO323_04g11630		C1	no GO terms			Metabolic process	Metabolic process
ZtritIPO323_04g12676	Mycgr3G46866	C1	no GO terms	P:carbohydrate metabolic process; P:signaling; P:protein modification process; F:oxidoreductase activity; F:hydrolase activity; F:catalytic activity, acting on a protein; C:protein-containing complex	Glycosylases; Protein-serine/threonine phosphatase; Acting on ester bonds; Oxidoreductases; Hydrolases; Glycosylases; Acting on ester bonds; Cellulase	CWDE	CWDE
ZtritIPO323_04g01555	Mycgr3G66753	C1	no GO terms	F:oxidoreductase activity	Oxidoreductases	Oxidoreductase activity	Oxidoreductase activity
ZtritIPO323_04g08391	Mycgr3G70547	C1	P:transmembrane transport; F:transmembrane transporter activity	P:transmembrane transport; F:transporter activity	Translocases	Transport	Transport
ZtritIPO323_04g13103	Mycgr3G46257	C1	no GO terms			Unknown	Unknown
ZtritIPO323_04g10297	Mycgr3G93498	C1	no IPS match	P:cellular process		Unknown	Unknown
ZtritIPO323_04g01715	Mycgr3G32500	C1	no GO terms	F:hydrolase activity	Hydrolases	Metabolic process	Metabolic process
ZtritIPO323_04g08711	Mycgr3G40062	C1	no GO terms	F:hydrolase activity; F:catalytic activity, acting on a protein	Acting on peptide bonds (peptidases); Hydrolases	Proteolysis activity	Proteolysis activity
ZtritIPO323_04g01318	Mycgr3G33493	C1	no GO terms			Unknown	Unknown
ZtritIPO323_04g00796	Mycgr3G98377	C1	P:carbohydrate metabolic process; P:GDP-mannose biosynthetic process; F:mannose-6-phosphate isomerase activity; F:zinc ion binding	P:carbohydrate metabolic process; P:nucleobase-containing small molecule metabolic process; P:carbohydrate derivative metabolic process; F:isomerase activity	Intramolecular oxidoreductases; Isomerases; Mannose-6-phosphate isomerase; Intramolecular oxidoreductases	Metabolic process	Metabolic process
ZtritIPO323_04g11551		C1	no GO terms			Unknown	Unknown
ZtritIPO323_04g01463	Mycgr3G102657	C1	no GO terms	P:regulation of transcription, DNA-templated; P:regulation of transcription by RNA polymerase II; F:DNA-binding transcription factor activity, RNA polymerase II-specific; F:DNA binding; C:nucleus		Unknown	Unknown
ZtritIPO323_04g13370	Mycgr3G95637	C1	no GO terms	F:oxidoreductase activity	Oxidoreductases	Oxidoreductase activity	Oxidoreductase activity
ZtritIPO323_04g08151	Mycgr3G103891	C1	P:glutathione metabolic process; F:protein binding	P:cellular modified amino acid metabolic process; P:sulfur compound metabolic process; F:transferase activity	Transferases	Protein modification	Transferase activity
ZtritIPO323_04g08808	Mycgr3G57881	C1	no GO terms	P:transmembrane transport; F:transporter activity; F:oxidoreductase activity	Oxidoreductases; Translocases	Oxidoreductase activity	Oxidoreductase activity
ZtritIPO323_04g02111	Mycgr3G107708	C1	no GO terms			Unknown	Unknown
ZtritIPO323_04g12173	Mycgr3G74298	C1	F:peroxidase activity	F:antioxidant activity; F:oxidoreductase activity	Acting on a peroxide as acceptor; Oxidoreductases; Acting on a peroxide as acceptor	Stress response	Oxidative stress
ZtritIPO323_04g11895	Mycgr3G110270	C1	P:transmembrane transport; F:transmembrane transporter activity	P:transmembrane transport; F:transporter activity; F:oxidoreductase activity	Acting on single donors with incorporation of molecular oxygen (oxygenases). The oxygen incorporated need not be derived from O(2); Nitronate monooxygenase; Oxidoreductases; Acting on single donors with incorporation of molecular oxygen (oxygenases). The oxygen incorporated need not be derived from O(2); Translocases	Transport	Transport
ZtritIPO323_04g09576	Mycgr3G104366	C1	P:regulation of transcription, DNA-templated; F:DNA-binding transcription factor activity, RNA polymerase II-specific; F:zinc ion binding	P:regulation of transcription, DNA-templated; C:nucleus		Transcription regulation	Transcription regulation
ZtritIPO323_04g12731	Mycgr3G100990	C1	F:carbon-sulfur lyase activity	P:lipid metabolic process; F:hydrolase activity; F:lyase activity	Acting on ester bonds; Carbon-sulfur lyases; Hydrolases; Lyases; Acting on ester bonds	Metabolic process	Metabolic process
ZtritIPO323_04g00208	Mycgr3G28684	C1	no GO terms	C:nucleus		DNA metabolism	DNA binding
ZtritIPO323_04g12312	Mycgr3G74334	C1	F:monooxygenase activity; F:iron ion binding; F:oxidoreductase activity, acting on paired donors, with incorporation or reduction of molecular oxygen; F:heme binding	F:oxidoreductase activity	Oxidoreductases; Acting on paired donors, with incorporation or reduction of molecular oxygen. The oxygen incorporated need not be derived from O(2)	Oxidoreductase activity	Oxidoreductase activity
ZtritIPO323_04g12774	Mycgr3G61690	C1	no GO terms	F:transferase activity	Transferring one-carbon groups; Transferases; Transferring one-carbon groups	Metabolic process	Metabolic process
ZtritIPO323_04g07223	Mycgr3G39691	C1	no GO terms			Unknown	Unknown
ZtritIPO323_04g13811	Mycgr3G110887	C1	no GO terms			Unknown	Unknown
ZtritIPO323_04g08375	Mycgr3G99750	C1	F:acyltransferase activity, transferring groups other than amino-acyl groups	F:transferase activity	Acyltransferases; Transferases; Acyltransferases	Catalytic activity	Transferase activity
ZtritIPO323_04g10627	Mycgr3G109761	C1	no GO terms	C:thylakoid		Unknown	Unknown
ZtritIPO323_04g08996	Mycgr3G39898	C1	P:transmembrane transport; F:channel activity; C:membrane	P:transmembrane transport; F:transporter activity	Translocases	Transport	Transport
ZtritIPO323_04g00770	Mycgr3G98369	C1	P:carbohydrate metabolic process; F:catalytic activity; F:aldehyde-lyase activity	P:carbohydrate metabolic process; F:lyase activity	Carbon-carbon lyases; Carbon-carbon lyases; Lyases	Metabolic process	Metabolic process
ZtritIPO323_04g06403	Mycgr3G35394	C1	no GO terms	P:small molecule metabolic process		Metabolic process	Metabolic process
ZtritIPO323_04g07283	Mycgr3G103564	C1	no GO terms			Stress response	Stress response
ZtritIPO323_04g10603	Mycgr3G100421	C1	P:response to oxidative stress; F:monooxygenase activity; F:peroxidase activity; F:iron ion binding; F:oxidoreductase activity; F:oxidoreductase activity, acting on paired donors, with incorporation or reduction of molecular oxygen; F:heme binding	F:antioxidant activity; F:oxidoreductase activity	Acting on a peroxide as acceptor; Oxidoreductases; Acting on paired donors, with incorporation or reduction of molecular oxygen. The oxygen incorporated need not be derived from O(2); Acting on a peroxide as acceptor	Metabolic process	Metabolic process
ZtritIPO323_04g08156	Mycgr3G85387	C1	P:response to oxidative stress; F:catalase activity; F:heme binding	F:antioxidant activity; F:oxidoreductase activity	Acting on a peroxide as acceptor; Oxidoreductases; Acting on a peroxide as acceptor; Catalase	Stress response	Oxidative stress
ZtritIPO323_04g03152	Mycgr3G49735	C1	F:monooxygenase activity; F:iron ion binding; F:oxidoreductase activity, acting on paired donors, with incorporation or reduction of molecular oxygen; F:heme binding	F:oxidoreductase activity	Oxidoreductases; Acting on paired donors, with incorporation or reduction of molecular oxygen. The oxygen incorporated need not be derived from O(2)	Oxidoreductase activity	Oxidoreductase activity
ZtritIPO323_04g03684	Mycgr3G77261	C1	P:transmembrane transport; F:transmembrane transporter activity	P:transmembrane transport; F:transporter activity	Translocases	Transport	Transport
ZtritIPO323_04g01335		C1	no GO terms	C:integral component of membrane		Three or less representatives	Secondary metabolism
ZtritIPO323_04g11632	Mycgr3G105182	C1	no GO terms			Unknown	Unknown
ZtritIPO323_04g07281		C1	no GO terms			Unknown	Unknown
ZtritIPO323_04g09809	Mycgr3G109455	C1	F:hydrolase activity	F:hydrolase activity	Hydrolases	Metabolic process	Metabolic process
ZtritIPO323_04g03325	Mycgr3G101603	C1	no GO terms	C:integral component of membrane		Transport	Transport
ZtritIPO323_04g00181	Mycgr3G106779	C1	P:organic substance metabolic process; F:hydrolase activity, hydrolyzing O-glycosyl compounds	P:carbohydrate metabolic process; F:hydrolase activity	Glycosylases; Hydrolases; Glycosylases	CWDE	CWDE
ZtritIPO323_04g11225		C1	no IPS match	P:protein glycosylation; P:lipid metabolic process		Unknown	Unknown
ZtritIPO323_04g03111	Mycgr3G106091	C1	F:ATP binding; F:metal ion binding	F:ATP binding; F:metal ion binding; C:integral component of membrane		Three or less representatives	ATP binding
ZtritIPO323_04g01372	Mycgr3G78728	C1	C:integral component of membrane	C:integral component of membrane		Stress response	Stress response
ZtritIPO323_04g01180	Mycgr3G89476	C1	no GO terms	P:defense response to other organism; F:hydrolase activity; C:cytosol; C:protein-containing complex	Hydrolases	Cell signalling	Cytoskeleton?
ZtritIPO323_04g12862	Mycgr3G101035	C1	no GO terms			Unknown	Unknown
ZtritIPO323_04g11679	Mycgr3G73993	C1	F:O-methyltransferase activity	F:transferase activity	Transferring one-carbon groups; Transferases; Transferring one-carbon groups	Catalytic activity	Transferase activity
ZtritIPO323_04g00432	Mycgr3G88895	C1	no GO terms	F:transferase activity	Transferases	Unknown	Unknown?
ZtritIPO323_04g10055	Mycgr3G59219	C1	F:peroxiredoxin activity	F:antioxidant activity; F:oxidoreductase activity	Acting on a peroxide as acceptor; Oxidoreductases; n/a	Metabolic process	Metabolic process
ZtritIPO323_04g13249	Mycgr3G26564	C1	no GO terms	C:integral component of membrane		Unknown	Unknown
ZtritIPO323_04g01749	Mycgr3G34332	C1	F:protein binding	F:oligosaccharide binding; C:extracellular space		Three or less representatives	Carbohydrate binding
ZtritIPO323_04g08708	Mycgr3G39970	C1	no GO terms			Unknown	Unknown
ZtritIPO323_04g08304	Mycgr3G70454	C1	no GO terms	P:nucleobase-containing small molecule metabolic process; P:carbohydrate derivative metabolic process; F:transferase activity; F:hydrolase activity; C:cytosol	Glycosyltransferases; Acting on ester bonds; Glycosyltransferases; Transferases; Hydrolases; Adenine phosphoribosyltransferase; Acting on ester bonds	Metabolic process	Metabolic process
ZtritIPO323_04g06252	Mycgr3G99166	C1	no GO terms	P:small molecule metabolic process; F:catalytic activity		Catalytic activity	Catalytic activity
ZtritIPO323_04g03830	Mycgr3G14586	C1	P:lipid metabolic process; F:phosphoric diester hydrolase activity	P:lipid metabolic process; F:hydrolase activity	Acting on ester bonds; Acting on ester bonds; Hydrolases	Lipid metabolic process	Lipid metabolic process
ZtritIPO323_04g11623	Mycgr3G105173	C1	no GO terms	C:intracellular anatomical structure		Unknown	Unknown
ZtritIPO323_04g00397	Mycgr3G35302	C1	P:phosphorelay signal transduction system; P:signal transduction; F:phosphorelay sensor kinase activity; C:integral component of membrane	P:signaling; P:protein modification process; F:transferase activity; F:catalytic activity, acting on a protein; F:small molecule sensor activity; C:plasma membrane	Transferring phosphorus-containing groups; Transferring phosphorus-containing groups; Transferring phosphorus-containing groups; Transferases; Histidine kinase	Cell signalling	Signal transduction
ZtritIPO323_04g13232	Mycgr3G95537	C1	no GO terms			Unknown	Unknown
ZtritIPO323_04g09300	Mycgr3G109293	C1	no GO terms	F:hydrolase activity	Hydrolases	Metabolic process	Metabolic process

## Sheet: Ztrit6h-C2
geneID	JGI_geneID	Cluster	InterPro_GONames	GO_Names	Enzyme_Names	Broad Category (Fig5D)	Category Expansion
ZtritIPO323_04g10527		C2	no GO terms			Unknown	Unknown
ZtritIPO323_04g06454	Mycgr3G68784	C2	P:mature ribosome assembly; F:ribosome binding	P:nucleocytoplasmic transport; P:ribosome biogenesis; P:protein-containing complex assembly; F:translation regulator activity; C:nucleolus; C:cytoplasm; C:protein-containing complex		Three or less representatives	Ribosome associated
ZtritIPO323_04g12886	Mycgr3G74996	C2	P:transmembrane transport; F:ATP binding; F:ABC-type transporter activity; C:integral component of membrane	P:transmembrane transport; F:transporter activity; F:ATP-dependent activity	Translocases	Transport	Transport
ZtritIPO323_04g00480	Mycgr3G102136	C2	no GO terms			Unknown	Unknown
ZtritIPO323_04g04086	Mycgr3G106430	C2	no GO terms	P:cellular amino acid metabolic process; F:transferase activity	Transferases	Catalytic activity	Transferase activity
ZtritIPO323_04g09762	Mycgr3G104437	C2	no GO terms	F:transferase activity	Transferring one-carbon groups; Transferases; Transferring one-carbon groups	Catalytic activity	Transferase activity
ZtritIPO323_04g07327	Mycgr3G103578	C2	F:ATP binding	F:ATP binding		Transport	Transport
ZtritIPO323_04g00457	Mycgr3G32802	C2	F:peroxidase activity	F:antioxidant activity; F:oxidoreductase activity	Acting on a peroxide as acceptor; Oxidoreductases; Acting on a peroxide as acceptor	Stress response	Cellular oxidant detoxification
ZtritIPO323_04g09061	Mycgr3G58200	C2	F:ATP binding; F:ABC-type transporter activity; C:membrane	P:carbohydrate metabolic process; P:transmembrane transport; F:transporter activity; F:hydrolase activity; F:ATP-dependent activity	Glycosylases; Glucan 1,4-alpha-maltohydrolase; Hydrolases; Translocases; Glycosylases	Transport	Transport
ZtritIPO323_04g09490	Mycgr3G18625	C2	F:N-acetyltransferase activity	F:transferase activity	Acyltransferases; Transferases; Acyltransferases	Catalytic activity	Transferase activity
ZtritIPO323_04g06248	Mycgr3G55428	C2	F:protein binding			Three or less representatives	Protein binding
ZtritIPO323_04g13466	Mycgr3G75537	C2	no GO terms	P:peroxisome organization; F:RNA binding; F:structural molecule activity; F:hydrolase activity; C:peroxisome; C:ribosome; C:protein-containing complex	Hydrolases	Lipid metabolic process	Lipid metabolic process
ZtritIPO323_04g12868	Mycgr3G74970	C2	P:transmembrane transport; F:ATP binding; F:ATPase-coupled transmembrane transporter activity; F:ABC-type transporter activity; C:membrane; C:integral component of membrane	P:transmembrane transport; F:transporter activity; F:ATP-dependent activity	Translocases	Transport	Transport
ZtritIPO323_04g04380	Mycgr3G97431	C2	no GO terms			Unknown	Unknown
ZtritIPO323_04g05895	Mycgr3G107968	C2	no IPS match			Unknown	Unknown
ZtritIPO323_04g00729	Mycgr3G17477	C2	F:protein binding	F:hydrolase activity	Hydrolases	Transcription regulation	Hydrolase activity
ZtritIPO323_04g07342	Mycgr3G22994	C2	F:protein binding	P:protein modification process		Protein modification	Protein modification
ZtritIPO323_04g02831	Mycgr3G87870	C2	F:ATP binding; F:ATP hydrolysis activity	F:hydrolase activity; F:ATP-dependent activity	Acting on acid anhydrides; Acting on acid anhydrides; Hydrolases	Cell signalling	Nuclear structure
ZtritIPO323_04g09440	Mycgr3G92924	C2	F:protein binding			Unknown	Unknown
ZtritIPO323_04g01223	Mycgr3G102520	C2	no GO terms	P:transmembrane transport; P:detoxification; F:transporter activity; C:plasma membrane	Translocases	Transport	Transport
ZtritIPO323_04g09063	Mycgr3G58203	C2	F:catalytic activity	F:catalytic activity		Metabolic process	Metabolic process
ZtritIPO323_04g03785		C2	no GO terms			Unknown	Unknown
ZtritIPO323_04g13502	Mycgr3G47621	C2	no GO terms	F:nucleic acid binding; F:zinc ion binding; C:nucleus; C:cytoplasm		Transcription regulation	Transcription regulation
ZtritIPO323_04g00059	Mycgr3G14095	C2	P:proline catabolic process; F:proline dehydrogenase activity	P:cellular amino acid metabolic process; F:oxidoreductase activity	Acting on the CH-NH group of donors; Oxidoreductases; Acting on the CH-NH group of donors	Oxidoreductase activity	Oxidoreductase activity
ZtritIPO323_04g03452	Mycgr3G96782	C2	P:proteolysis; F:protein binding; C:extracellular region	C:extracellular region		Proteolysis activity	Proteolysis activity
ZtritIPO323_04g03802	Mycgr3G111470	C2	P:regulation of transcription by RNA polymerase II; F:transcription coregulator activity; C:mediator complex	P:regulation of transcription, DNA-templated; F:RNA binding; C:nucleus; C:protein-containing complex		Transcription regulation	Transcription regulation
ZtritIPO323_04g02177	Mycgr3G67486	C2	P:tRNA splicing, via endonucleolytic cleavage and ligation; F:RNA ligase (ATP) activity; F:ATP binding; F:phosphoric diester hydrolase activity; F:GTP-dependent polyribonucleotide 5'-hydroxyl-kinase activity	P:tRNA metabolic process; P:mRNA metabolic process; P:signaling; P:transmembrane transport; F:transporter activity; F:transferase activity; F:hydrolase activity; F:ligase activity; F:catalytic activity, acting on RNA; C:nuclear envelope; C:cytoplasm	Transferring phosphorus-containing groups; Acting on ester bonds; RNA ligase (ATP); Acting on ester bonds; 2',3'-cyclic-nucleotide 3'-phosphodiesterase; Transferring phosphorus-containing groups; Transferases; Hydrolases; Forming phosphoric ester bonds; Ligases; Translocases	Three or less representatives	RNA binding
ZtritIPO323_04g11408	Mycgr3G100666	C2	no GO terms			Unknown	Unknown
ZtritIPO323_04g00311	Mycgr3G35016	C2	no GO terms	F:hydrolase activity	Hydrolases	Metabolic process	Metabolic process
ZtritIPO323_04g11240	Mycgr3G94167	C2	no GO terms	F:transferase activity	Transferring one-carbon groups; Transferases; Transferring one-carbon groups	Catalytic activity	Transferase activity
ZtritIPO323_04g05555		C2	no GO terms			Unknown	Unknown
ZtritIPO323_04g13289	Mycgr3G75353	C2	no GO terms	F:transferase activity	Transferring phosphorus-containing groups; Transferases	Three or less representatives	Kinase activity
ZtritIPO323_04g01615	Mycgr3G102725	C2	P:regulation of transcription, DNA-templated; F:DNA-binding transcription factor activity	P:regulation of transcription, DNA-templated		Transcription regulation	Transcription regulation
ZtritIPO323_04g01444	Mycgr3G35346	C2	no IPS match			Unknown	Unknown
ZtritIPO323_04g05633	Mycgr3G67804	C2	F:N,N-dimethylaniline monooxygenase activity; F:flavin adenine dinucleotide binding; F:NADP binding	F:oxidoreductase activity	Flavin-containing monooxygenase; Oxidoreductases; Acting on paired donors, with incorporation or reduction of molecular oxygen. The oxygen incorporated need not be derived from O(2); Acting on paired donors, with incorporation or reduction of molecular oxygen. The oxygen incorporated need not be derived from O(2)	Metabolic process	Metabolic process
ZtritIPO323_04g04099	Mycgr3G82936	C2	no GO terms	P:electron transport chain; F:copper ion binding; F:electron transfer activity		Metabolic process	Metabolic process
ZtritIPO323_04g12729		C2	P:regulation of transcription, DNA-templated; F:DNA-binding transcription factor activity, RNA polymerase II-specific; F:zinc ion binding	P:regulation of transcription, DNA-templated		Transcription regulation	Transcription regulation
ZtritIPO323_04g02688	Mycgr3G111056	C2	P:telomere maintenance; P:DNA repair; F:DNA helicase activity; F:helicase activity; F:ATP binding	P:DNA repair; P:DNA recombination; P:telomere organization; F:hydrolase activity; F:catalytic activity, acting on DNA; F:ATP-dependent activity	Acting on acid anhydrides; DNA helicase; Acting on acid anhydrides; Hydrolases	DNA metabolism	DNA repair
ZtritIPO323_04g09454	Mycgr3G71676	C2	F:catalytic activity; F:cis-stilbene-oxide hydrolase activity	F:hydrolase activity	Acting on ether bonds; Microsomal epoxide hydrolase; Acting on ether bonds; Hydrolases	Catalytic activity	Catalytic activity
ZtritIPO323_04g02469	Mycgr3G76101	C2	no GO terms	F:oxidoreductase activity	Oxidoreductases	Oxidoreductase activity	Oxidoreductase activity
ZtritIPO323_04g10092	Mycgr3G93368	C2	P:proteolysis; F:serine-type endopeptidase activity; F:serine-type peptidase activity	F:hydrolase activity; F:catalytic activity, acting on a protein	Acting on peptide bonds (peptidases); Acting on peptide bonds (peptidases); Hydrolases	Proteolysis activity	Proteolysis activity
ZtritIPO323_04g12558		C2	no GO terms			Unknown	Unknown
ZtritIPO323_04g11596		C2	no GO terms			Unknown	Unknown
ZtritIPO323_04g02689		C2	no GO terms			Unknown	Unknown
ZtritIPO323_04g02641		C2	no GO terms	C:membrane; C:integral component of membrane		Unknown	Unknown
ZtritIPO323_04g04039	Mycgr3G50597	C2	P:branched-chain amino acid metabolic process; F:catalytic activity; F:branched-chain-amino-acid transaminase activity	P:cellular amino acid metabolic process; F:transferase activity	Transferring nitrogenous groups; Leucine transaminase; Transferases; Transferring nitrogenous groups; Branched-chain-amino-acid transaminase	Catalytic activity	Transferase activity
ZtritIPO323_04g13266	Mycgr3G83225	C2	no IPS match			Unknown	Unknown
ZtritIPO323_04g13407	Mycgr3G87461	C2	F:protein binding	C:integral component of membrane		Cell wall/membrane	Membrane component
ZtritIPO323_04g12252	Mycgr3G45128	C2	C:integral component of membrane	C:integral component of membrane		Metabolic process	Metabolic process
ZtritIPO323_04g07152	Mycgr3G108392	C2	no IPS match	F:oxidoreductase activity; C:endosome	Oxidoreductases; Acting on paired donors, with incorporation or reduction of molecular oxygen. The oxygen incorporated need not be derived from O(2); Tyrosinase; Acting on paired donors, with incorporation or reduction of molecular oxygen. The oxygen incorporated need not be derived from O(2)	Oxidoreductase activity	Oxidoreductase activity
ZtritIPO323_04g08442	Mycgr3G99766	C2	P:transmembrane transport; F:transmembrane transporter activity; C:membrane; C:integral component of membrane	P:transmembrane transport; F:transporter activity	Translocases	Transport	Transport
ZtritIPO323_04g04405	Mycgr3G97449	C2	no GO terms			Unknown	Unknown
ZtritIPO323_04g03676	Mycgr3G82765	C2	no GO terms	F:oxidoreductase activity	Oxidoreductases	Oxidoreductase activity	Oxidoreductase activity
ZtritIPO323_04g08184	Mycgr3G108814	C2	F:FMN binding; F:oxidoreductase activity	F:oxidoreductase activity	Oxidoreductases	Oxidoreductase activity	Oxidoreductase activity
ZtritIPO323_04g11454	Mycgr3G105080	C2	F:cholinesterase activity	F:hydrolase activity	Acting on ester bonds; Hydrolases; Cholinesterase; Carboxylesterase	Lipid metabolic process	Lipid metabolic process
ZtritIPO323_04g11159	Mycgr3G94107	C2	no GO terms			Unknown	Unknown
ZtritIPO323_04g11040	Mycgr3G73347	C2	P:amine metabolic process; F:copper ion binding; F:primary amine oxidase activity; F:quinone binding	F:oxidoreductase activity	Acting on the CH-NH(2) group of donors; Acting on the CH-NH(2) group of donors; Oxidoreductases; Primary-amine oxidase	Metabolic process	Metabolic process
ZtritIPO323_04g08743		C2	no GO terms			Unknown	Unknown
ZtritIPO323_04g12647	Mycgr3G110435	C2	P:proteolysis; F:serine-type peptidase activity	F:hydrolase activity; F:catalytic activity, acting on a protein	Acting on peptide bonds (peptidases); Acting on peptide bonds (peptidases); Hydrolases	Proteolysis activity	Proteolysis activity
