# Supplementary material for: Fungal plant pathogen “mutagenomics” reveals tagged and untagged mutations in Zymoseptoria tritici and identifies SSK2 as key morphogenesis and stress-responsive virulence factor
Source: Front Plant Sci. 2023 May 3;14:1140824. doi: 10.3389/fpls.2023.1140824 (PMC10190600; doi:10.3389/fpls.2023.1140824)
Supplement: Supplementary Table 2 — The differentially expressed wheat genes following early infection by WT and SSK2 mutant strains (.xls). [file Table_2.xlsx]

## Sheet: Key
	Key for columns
Sheet 1	Accession
	baseMean			Indication of expression, as calculated in featureCounts followed by variance stabilising transformed (vsd) normalisation in DESeq2
	L2FC			Log2 fold change
				Positive L2FC indicates up-regulated at 6 h compared to 24 h timepoint, and negative L2FC indicates up-regulated at 24 h compared to 6 h timepoint
	All other colums present statistical data
Sheet 2	g:Profiler g:Ost functional profiling - all results - default values with ENSEMBL Plants Triticum aestivum data										taestivum (Triticum aestivum) - version: IWGSC
	Greyed out non-statistically significant results, included for completeness of functional information
	source			GO:MF	annotations: BioMart		classes: releases/2022-07-01
				GO:CC	annotations: BioMart		classes: releases/2022-07-01
				GO:BP	annotations: BioMart		classes: releases/2022-07-01
	term_name			GO term name
	term_id			GO ID number
	padj
	negative_log10_padj
	term_size
	query_size
	intersection_size			Total number of genes matching GO term
	effective_domain_size
	intersections (matching accessions)

## Sheet: Sheet1
Accession	baseMean	L2FC	lfcSE	stat	pvalue	padj	sig	chr
TraesCS4D02G189000	698.34	4.87	0.15	25.9	6.16e-148	4e-143	FDR<0.05	4D
TraesCS1A02G215500	10721.2	-6.19	0.21	-24.76	2.5e-135	8.11e-131	FDR<0.05	1A
TraesCS7D02G540700	6843.31	-5.21	0.19	-22.73	2.05e-114	4.44e-110	FDR<0.05	7D
TraesCS5B02G414000	32738.7	-3.27	0.1	-22.63	2.05e-113	3.33e-109	FDR<0.05	5B
TraesCS7D02G475100	6385.74	-4.4	0.15	-22.14	1.31e-108	1.71e-104	FDR<0.05	7D
TraesCS7B02G478200	10788.6	-4.15	0.15	-21.29	1.41e-100	1.53e-96	FDR<0.05	7B
TraesCS1B02G422400	4681.56	-3.89	0.14	-21.15	3.05e-99	2.83e-95	FDR<0.05	1B
TraesCS5D02G068800	4917.07	6.95	0.29	20.56	6.74e-94	5.47e-90	FDR<0.05	5D
TraesCS1B02G229000	11028.5	-4.88	0.19	-20.28	1.85e-91	1.34e-87	FDR<0.05	1B
TraesCS7B02G391800	10646.8	-3.63	0.13	-19.61	1.33e-85	8.65e-82	FDR<0.05	7B
TraesCS1D02G218000	5221.25	-6.21	0.27	-19.42	5.45e-84	3.22e-80	FDR<0.05	1D
TraesCS5A02G210100	6986.41	3.17	0.11	19.34	2.26e-83	1.22e-79	FDR<0.05	5A
TraesCS2A02G323000	20108.4	-4.93	0.2	-19.32	4e-83	2e-79	FDR<0.05	2A
TraesCS5A02G048400	1853.09	4.6	0.19	19.29	6.75e-83	3.13e-79	FDR<0.05	5A
TraesCS6B02G288500	4024.67	-6.3	0.28	-19	1.71e-80	7.41e-77	FDR<0.05	6B
TraesCS2B02G359600	13438.2	-5.17	0.22	-18.97	2.92e-80	1.19e-76	FDR<0.05	2B
TraesCS5D02G354400	2230.76	4.32	0.18	18.78	1.09e-78	4.16e-75	FDR<0.05	5D
TraesCS5A02G057500	3172.04	5.44	0.24	18.45	5.34e-76	1.93e-72	FDR<0.05	5A
TraesCS5B02G275600	957.77	-7.27	0.34	-18.33	4.42e-75	1.51e-71	FDR<0.05	5B
TraesCS6A02G261100	1668.72	-7.43	0.35	-18.23	2.8e-74	9.08e-71	FDR<0.05	6A
TraesCS1A02G363800	5282.78	-3.16	0.12	-18.1	3.13e-73	9.69e-70	FDR<0.05	1A
TraesCS4D02G326500	8170.99	-4.84	0.22	-17.27	8.23e-67	2.43e-63	FDR<0.05	4D
TraesCS4D02G235500	4337.46	-3.38	0.14	-16.96	1.51e-64	4.26e-61	FDR<0.05	4D
TraesCS7B02G279400	2652.34	5.54	0.27	16.86	8.32e-64	2.25e-60	FDR<0.05	7B
TraesCS1D02G368900	10157.1	-2.64	0.1	-16.7	1.29e-62	3.35e-59	FDR<0.05	1D
TraesCS4B02G020300	31217.2	4.34	0.2	16.59	8.66e-62	2.16e-58	FDR<0.05	4B
TraesCS5D02G317100	655.17	6.05	0.31	16.37	3.16e-60	7.6e-57	FDR<0.05	5D
TraesCS5D02G317700	3616.13	5.88	0.3	16.3	9.32e-60	2.16e-56	FDR<0.05	5D
TraesCS5A02G060600	6971.54	-2.49	0.09	-16.24	2.61e-59	5.84e-56	FDR<0.05	5A
TraesCS4D02G018500	20996.8	4.38	0.22	15.55	1.56e-54	3.38e-51	FDR<0.05	4D
TraesCS7A02G488600	6276.07	-3.05	0.13	-15.54	1.91e-54	4.01e-51	FDR<0.05	7A
TraesCS7B02G188000	49087.1	-3.67	0.17	-15.51	3e-54	6.08e-51	FDR<0.05	7B
TraesCS2D02G100300	2067.33	-2.46	0.09	-15.38	2.18e-53	4.29e-50	FDR<0.05	2D
TraesCS4D02G170700	4867.29	3.61	0.17	15.28	1.12e-52	2.14e-49	FDR<0.05	4D
TraesCS2A02G424861	33023.8	5.02	0.27	14.9	3.09e-50	5.73e-47	FDR<0.05	2A
TraesCS3D02G355900	574.1	-5.07	0.27	-14.85	7.43e-50	1.34e-46	FDR<0.05	3D
TraesCS1D02G402000	9210.95	-3.53	0.17	-14.48	1.66e-47	2.91e-44	FDR<0.05	1D
TraesCS3B02G428700	2396.45	-3.97	0.21	-14.44	3.08e-47	5.26e-44	FDR<0.05	3B
TraesCS2D02G339900	11245	-4.75	0.26	-14.41	4.23e-47	7.03e-44	FDR<0.05	2D
TraesCS3B02G210300	3117.09	-2.89	0.13	-14.41	4.64e-47	7.53e-44	FDR<0.05	3B
TraesCS5B02G053400	475.42	6.09	0.35	14.35	1.04e-46	1.64e-43	FDR<0.05	5B
TraesCS1B02G444000	883.97	4.82	0.27	14.27	3.18e-46	4.92e-43	FDR<0.05	1B
TraesCS5D02G216300	6037.05	2.78	0.13	14.2	9.18e-46	1.39e-42	FDR<0.05	5D
TraesCS1A02G303600	1599.34	-3.62	0.19	-14.12	2.95e-45	4.35e-42	FDR<0.05	1A
TraesCS5B02G349300	1138.11	5.04	0.29	14.08	4.92e-45	7.1e-42	FDR<0.05	5B
TraesCS6D02G241900	1260.76	-6.09	0.36	-14.07	5.58e-45	7.87e-42	FDR<0.05	6D
TraesCS5B02G373900	3173.01	-3.95	0.21	-14.01	1.38e-44	1.9e-41	FDR<0.05	5B
TraesCS2D02G453100	1091.91	-4.22	0.23	-13.94	3.56e-44	4.82e-41	FDR<0.05	2D
TraesCS6D02G245800	3888.71	3.21	0.16	13.86	1.18e-43	1.57e-40	FDR<0.05	6D
TraesCS2D02G464200	2456.55	4.48	0.25	13.81	2.12e-43	2.76e-40	FDR<0.05	2D
TraesCS2B02G251300	646.86	-2.82	0.13	-13.81	2.37e-43	3.02e-40	FDR<0.05	2B
TraesCS5B02G059200	5937.83	5.11	0.3	13.58	5.29e-42	6.6e-39	FDR<0.05	5B
TraesCS4D02G344300	4873.59	4.16	0.23	13.48	2.07e-41	2.53e-38	FDR<0.05	4D
TraesCS5B02G150600	2048.22	-2.89	0.14	-13.37	8.49e-41	1.02e-37	FDR<0.05	5B
TraesCS3B02G287200	4228.54	-3.1	0.16	-13.33	1.61e-40	1.9e-37	FDR<0.05	3B
TraesCS5A02G409600	11407.7	-3.72	0.2	-13.27	3.6e-40	4.17e-37	FDR<0.05	5A
TraesCS6B02G275300	893.11	-3.9	0.22	-13.25	4.67e-40	5.32e-37	FDR<0.05	6B
TraesCS4A02G116800	381.26	4.04	0.23	13.19	1.05e-39	1.17e-36	FDR<0.05	4A
TraesCS5A02G371800	3951.19	-4.55	0.27	-13.17	1.29e-39	1.42e-36	FDR<0.05	5A
TraesCS3A02G116300	2106.06	3.39	0.18	13.13	2.18e-39	2.36e-36	FDR<0.05	3A
TraesCS5A02G310800	206.79	8.02	0.54	13	1.16e-38	1.24e-35	FDR<0.05	5A
TraesCS4D02G191300	605.97	3.53	0.2	12.98	1.63e-38	1.7e-35	FDR<0.05	4D
TraesCS5A02G348200	714.3	4.99	0.31	12.96	2.2e-38	2.26e-35	FDR<0.05	5A
TraesCS4B02G200000	689.29	4.08	0.24	12.8	1.59e-37	1.62e-34	FDR<0.05	4B
TraesCS2A02G565600	1017.7	3.89	0.23	12.67	8.59e-37	8.58e-34	FDR<0.05	2A
TraesCS2A02G453400	1398.66	-3.42	0.19	-12.64	1.31e-36	1.29e-33	FDR<0.05	2A
TraesCS2D02G387700	1175.88	2.43	0.11	12.62	1.72e-36	1.67e-33	FDR<0.05	2D
TraesCS3A02G397000	2441.65	-3.44	0.2	-12.47	1.06e-35	1.02e-32	FDR<0.05	3A
TraesCS6B02G287700	2865.52	-3.07	0.17	-12.41	2.23e-35	2.1e-32	FDR<0.05	6B
TraesCS3B02G293000	2349.64	3.52	0.2	12.41	2.35e-35	2.18e-32	FDR<0.05	3B
TraesCS4A02G136500	787.8	3.81	0.23	12.37	3.67e-35	3.36e-32	FDR<0.05	4A
TraesCS7D02G355900	733.68	3.74	0.22	12.35	4.67e-35	4.21e-32	FDR<0.05	7D
TraesCS5D02G381300	2339.49	-3.88	0.23	-12.35	5e-35	4.45e-32	FDR<0.05	5D
TraesCS2D02G075000	11148.6	2.87	0.15	12.29	9.91e-35	8.69e-32	FDR<0.05	2D
TraesCS3B02G096500	59031.4	3.98	0.24	12.29	1.06e-34	9.19e-32	FDR<0.05	3B
TraesCS3B02G168300	8998.84	-2.89	0.15	-12.25	1.76e-34	1.5e-31	FDR<0.05	3B
TraesCS4B02G234300	6113.66	-3.48	0.2	-12.24	1.82e-34	1.54e-31	FDR<0.05	4B
TraesCS3B02G135400	2241.81	2.92	0.16	12.21	2.64e-34	2.2e-31	FDR<0.05	3B
TraesCS4B02G187600	363.99	5.07	0.33	12.21	2.74e-34	2.26e-31	FDR<0.05	4B
TraesCS7D02G069900	1351.97	-3.18	0.18	-12.16	5.14e-34	4.17e-31	FDR<0.05	7D
TraesCS4A02G201200	7349.42	-2.69	0.14	-11.85	2.23e-32	1.79e-29	FDR<0.05	4A
TraesCS3D02G118200	1226.87	3.52	0.22	11.66	2e-31	1.59e-28	FDR<0.05	3D
TraesCS4D02G298500	578.71	3.94	0.25	11.66	2.16e-31	1.69e-28	FDR<0.05	4D
TraesCS5B02G449000	3084.45	3.57	0.22	11.62	3.23e-31	2.5e-28	FDR<0.05	5B
TraesCS4A02G078300	8188.16	-4.53	0.31	-11.53	8.88e-31	6.78e-28	FDR<0.05	4A
TraesCS4A02G094300	467.87	-6.07	0.44	-11.5	1.25e-30	9.46e-28	FDR<0.05	4A
TraesCS2B02G444500	20985.6	4.09	0.27	11.48	1.59e-30	1.18e-27	FDR<0.05	2B
TraesCS3A02G396800	20524	-3.58	0.23	-11.47	1.87e-30	1.38e-27	FDR<0.05	3A
TraesCS3B02G428800	1099.67	-3.43	0.21	-11.36	6.68e-30	4.87e-27	FDR<0.05	3B
TraesCS7D02G413500	1623.69	2.55	0.14	11.33	9.01e-30	6.5e-27	FDR<0.05	7D
TraesCS2B02G118000	2132.48	-2.17	0.1	-11.32	1.04e-29	7.42e-27	FDR<0.05	2B
TraesCS1D02G280200	15509.3	2.53	0.14	11.24	2.7e-29	1.91e-26	FDR<0.05	1D
TraesCS4D02G325200	524.86	-2.97	0.18	-11.22	3.4e-29	2.37e-26	FDR<0.05	4D
TraesCS3B02G096600	3550.53	4.25	0.29	11.15	7.37e-29	5.09e-26	FDR<0.05	3B
TraesCS3B02G455200	2617.02	4.5	0.31	11.14	7.69e-29	5.25e-26	FDR<0.05	3B
TraesCS4A02G078200	245.24	-5.86	0.44	-11.12	9.95e-29	6.73e-26	FDR<0.05	4A
TraesCS6D02G054400	6919.36	2.61	0.15	11.07	1.83e-28	1.22e-25	FDR<0.05	6D
TraesCS5A02G211600	1758.61	3.51	0.23	11.05	2.09e-28	1.38e-25	FDR<0.05	5A
TraesCS3B02G152300	9682.34	3.08	0.19	11.04	2.56e-28	1.68e-25	FDR<0.05	3B
TraesCS3D02G475800	278.95	-4.68	0.33	-10.98	4.69e-28	3.04e-25	FDR<0.05	3D
TraesCS3A02G180600	2830.84	-2.36	0.12	-10.91	1e-27	6.44e-25	FDR<0.05	3A
TraesCS7D02G295400	44887.4	-2.74	0.16	-10.9	1.1e-27	7.02e-25	FDR<0.05	7D
TraesCS3D02G246800	5732.57	-2.53	0.14	-10.87	1.64e-27	1.04e-24	FDR<0.05	3D
TraesCS7D02G374500	3239.29	3.28	0.21	10.86	1.76e-27	1.1e-24	FDR<0.05	7D
TraesCS1D02G338100	1088.55	5.25	0.39	10.85	1.94e-27	1.2e-24	FDR<0.05	1D
TraesCS5B02G113300	2002.32	2.26	0.12	10.84	2.24e-27	1.37e-24	FDR<0.05	5B
TraesCS3A02G484600	313.88	4.07	0.28	10.82	2.82e-27	1.69e-24	FDR<0.05	3A
TraesCS6D02G248800	3129.55	2.58	0.15	10.82	2.79e-27	1.69e-24	FDR<0.05	6D
TraesCS5A02G443800	2909.91	4.26	0.3	10.77	4.92e-27	2.93e-24	FDR<0.05	5A
TraesCS1A02G289800	308.19	4.82	0.36	10.75	5.7e-27	3.36e-24	FDR<0.05	1A
TraesCS3B02G394600	331.12	-3.97	0.28	-10.73	7.77e-27	4.54e-24	FDR<0.05	3B
TraesCS5A02G152000	2261.09	-2.31	0.12	-10.72	8.11e-27	4.7e-24	FDR<0.05	5A
TraesCS7D02G367700	160.17	-6.74	0.54	-10.71	8.66e-27	4.98e-24	FDR<0.05	7D
TraesCS6D02G231900	646.3	-4.67	0.34	-10.7	1.04e-26	5.9e-24	FDR<0.05	6D
TraesCS5A02G015000	60033.7	2.02	0.1	10.68	1.21e-26	6.82e-24	FDR<0.05	5A
TraesCS2B02G411700	2056.49	-3.27	0.21	-10.67	1.45e-26	8.09e-24	FDR<0.05	2B
TraesCS4B02G349500	3264.85	4.14	0.29	10.66	1.6e-26	8.89e-24	FDR<0.05	4B
TraesCS6D02G197600	377.84	-5.44	0.42	-10.65	1.78e-26	9.8e-24	FDR<0.05	6D
TraesCS5B02G516400	631.96	2.94	0.18	10.59	3.18e-26	1.74e-23	FDR<0.05	5B
TraesCS2D02G340700	15852.7	-2.9	0.18	-10.56	4.63e-26	2.51e-23	FDR<0.05	2D
TraesCS5D02G318000	398.47	4.04	0.29	10.55	4.9e-26	2.63e-23	FDR<0.05	5D
TraesCS3D02G081300	74224	3.14	0.2	10.5	8.55e-26	4.55e-23	FDR<0.05	3D
TraesCS6B02G011400	4726.76	-2.54	0.15	-10.47	1.15e-25	6.07e-23	FDR<0.05	6B
TraesCS3B02G400100	509.43	5.13	0.39	10.47	1.17e-25	6.12e-23	FDR<0.05	3B
TraesCS5D02G074300	224.4	-3.57	0.25	-10.43	1.86e-25	9.63e-23	FDR<0.05	5D
TraesCS5A02G086600	886.25	-2.66	0.16	-10.42	2.01e-25	1.04e-22	FDR<0.05	5A
TraesCS6A02G296200	821.08	-3.75	0.26	-10.41	2.19e-25	1.12e-22	FDR<0.05	6A
TraesCS2A02G424800	58687.5	3.61	0.25	10.4	2.53e-25	1.28e-22	FDR<0.05	2A
TraesCS2B02G586400	772.06	4.12	0.3	10.39	2.84e-25	1.43e-22	FDR<0.05	2B
TraesCS2D02G391600	1807.91	-3.79	0.27	-10.37	3.57e-25	1.78e-22	FDR<0.05	2D
TraesCS5B02G383500	173.14	3.73	0.26	10.35	4.21e-25	2.09e-22	FDR<0.05	5B
TraesCS1B02G159900	1581.45	2.45	0.14	10.27	9.4e-25	4.62e-22	FDR<0.05	1B
TraesCS3D02G105800	2882.53	3	0.2	10.26	1.07e-24	5.21e-22	FDR<0.05	3D
TraesCS6D02G010100	8242.53	7.12	0.6	10.22	1.58e-24	7.64e-22	FDR<0.05	6D
TraesCS4B02G244100	2247.6	3.76	0.27	10.21	1.71e-24	8.21e-22	FDR<0.05	4B
TraesCS5A02G315800	1334.97	4.26	0.32	10.21	1.77e-24	8.43e-22	FDR<0.05	5A
TraesCS3D02G390600	4149.97	-2.87	0.18	-10.19	2.25e-24	1.07e-21	FDR<0.05	3D
TraesCS5A02G338800	12481.3	-2.16	0.11	-10.18	2.36e-24	1.11e-21	FDR<0.05	5A
TraesCS2D02G396800	2034.66	-3.14	0.21	-10.17	2.68e-24	1.25e-21	FDR<0.05	2D
TraesCS7D02G131700	137.27	-5.22	0.42	-10.15	3.25e-24	1.51e-21	FDR<0.05	7D
TraesCS2A02G064900	1331.25	-3.68	0.26	-10.14	3.59e-24	1.65e-21	FDR<0.05	2A
TraesCS1A02G070200	671.7	-2.87	0.18	-10.11	5.09e-24	2.33e-21	FDR<0.05	1A
TraesCS6D02G241200	2964.05	-2.98	0.2	-10.1	5.44e-24	2.47e-21	FDR<0.05	6D
TraesCS2B02G551700	193.08	5.66	0.46	10.05	9.32e-24	4.2e-21	FDR<0.05	2B
TraesCS4D02G080600	7284.98	2.94	0.19	9.99	1.68e-23	7.53e-21	FDR<0.05	4D
TraesCS2A02G393700	1697.91	-3.07	0.21	-9.96	2.21e-23	9.84e-21	FDR<0.05	2A
TraesCS2A02G380100	3210.38	3.45	0.25	9.95	2.63e-23	1.16e-20	FDR<0.05	2A
TraesCS2A02G100800	2534.95	-2.33	0.13	-9.94	2.67e-23	1.17e-20	FDR<0.05	2A
TraesCS2D02G576000	2826.32	3.03	0.2	9.94	2.93e-23	1.27e-20	FDR<0.05	2D
TraesCS3B02G007500	479.6	5.32	0.43	9.93	3.03e-23	1.31e-20	FDR<0.05	3B
TraesCS3B02G384300	266.29	6.15	0.52	9.93	3.04e-23	1.31e-20	FDR<0.05	3B
TraesCS7A02G420400	132.36	3.15	0.22	9.93	3.12e-23	1.33e-20	FDR<0.05	7A
TraesCS2B02G118100	1212.88	-3.04	0.21	-9.9	4e-23	1.7e-20	FDR<0.05	2B
TraesCS2D02G132200	11329.4	-2.95	0.2	-9.9	4.08e-23	1.72e-20	FDR<0.05	2D
TraesCS5A02G310500	250.72	5.63	0.47	9.88	5.29e-23	2.21e-20	FDR<0.05	5A
TraesCS2A02G548200	2226.61	2.59	0.16	9.83	8.02e-23	3.34e-20	FDR<0.05	2A
TraesCS7B02G229300	413.46	-2.91	0.19	-9.79	1.23e-22	5.1e-20	FDR<0.05	7B
TraesCS4B02G189800	1415.51	4.04	0.31	9.78	1.4e-22	5.75e-20	FDR<0.05	4B
TraesCS6B02G463700	512.21	-2.97	0.2	-9.78	1.43e-22	5.86e-20	FDR<0.05	6B
TraesCS3A02G470600	317.84	3.91	0.3	9.75	1.8e-22	7.29e-20	FDR<0.05	3A
TraesCS2B02G468800	148.58	-5.4	0.45	-9.75	1.85e-22	7.46e-20	FDR<0.05	2B
TraesCS5A02G518300	2569.41	3.38	0.24	9.74	2.04e-22	8.16e-20	FDR<0.05	5A
TraesCS7A02G553800	10792.8	-3.13	0.22	-9.73	2.26e-22	8.99e-20	FDR<0.05	7A
TraesCS7B02G173600	185.42	-4.35	0.35	-9.7	3.11e-22	1.23e-19	FDR<0.05	7B
TraesCS5B02G212300	6386.14	2.99	0.21	9.68	3.78e-22	1.49e-19	FDR<0.05	5B
TraesCS7A02G277500	1699.25	-3.48	0.26	-9.68	3.85e-22	1.5e-19	FDR<0.05	7A
TraesCS2A02G420600	547.09	3.13	0.22	9.64	5.22e-22	2.03e-19	FDR<0.05	2A
TraesCS2B02G208500	1053.19	2.21	0.13	9.63	5.9e-22	2.28e-19	FDR<0.05	2B
TraesCS3A02G175700	140.39	4.55	0.37	9.6	7.75e-22	2.98e-19	FDR<0.05	3A
TraesCS5D02G419200	9480.63	-2.62	0.17	-9.59	8.59e-22	3.28e-19	FDR<0.05	5D
TraesCS6D02G016900	1175.08	7.86	0.72	9.58	9.34e-22	3.55e-19	FDR<0.05	6D
TraesCS1D02G303100	1152.78	-2.98	0.21	-9.57	1.09e-21	4.12e-19	FDR<0.05	1D
TraesCS5D02G058700	1085.15	3.88	0.3	9.56	1.2e-21	4.52e-19	FDR<0.05	5D
TraesCS4B02G235300	968.57	-2.99	0.21	-9.55	1.26e-21	4.69e-19	FDR<0.05	4B
TraesCS6D02G255200	1158.59	4.42	0.36	9.54	1.4e-21	5.2e-19	FDR<0.05	6D
TraesCS4D02G191200	1983.79	4.07	0.32	9.54	1.47e-21	5.44e-19	FDR<0.05	4D
TraesCS2D02G453200	239.65	-4.41	0.36	-9.44	3.63e-21	1.33e-18	FDR<0.05	2D
TraesCS4B02G290500	3560.81	-2.88	0.2	-9.42	4.55e-21	1.66e-18	FDR<0.05	4B
TraesCS5A02G061200	986.85	3.35	0.25	9.4	5.72e-21	2.07e-18	FDR<0.05	5A
TraesCS2B02G268000	684.11	2.5	0.16	9.35	9.16e-21	3.3e-18	FDR<0.05	2B
TraesCS4D02G236600	1372.03	-2.5	0.16	-9.34	9.93e-21	3.56e-18	FDR<0.05	4D
TraesCS7D02G325500	162.4	-3.42	0.26	-9.33	1.02e-20	3.64e-18	FDR<0.05	7D
TraesCS4A02G372600	1370.22	-2.48	0.16	-9.31	1.27e-20	4.52e-18	FDR<0.05	4A
TraesCS6A02G253300	11162.2	-3.02	0.22	-9.28	1.65e-20	5.8e-18	FDR<0.05	6A
TraesCS4B02G082100	3770.59	3.28	0.25	9.27	1.87e-20	6.55e-18	FDR<0.05	4B
TraesCS1B02G290000	5985.86	2.64	0.18	9.25	2.17e-20	7.58e-18	FDR<0.05	1B
TraesCS2D02G423500	107.9	6.54	0.6	9.25	2.3e-20	7.97e-18	FDR<0.05	2D
TraesCS5D02G321900	1690.02	3.52	0.27	9.21	3.41e-20	1.18e-17	FDR<0.05	5D
TraesCS5D02G072100	4933.48	-2.01	0.11	-9.18	4.28e-20	1.47e-17	FDR<0.05	5D
TraesCS2D02G422800	5055.36	5.45	0.49	9.16	5.35e-20	1.83e-17	FDR<0.05	2D
TraesCS7D02G531600	7927.52	-3.58	0.28	-9.16	5.41e-20	1.84e-17	FDR<0.05	7D
TraesCS1A02G299100	727.14	-4.13	0.34	-9.14	6.16e-20	2.08e-17	FDR<0.05	1A
TraesCS4D02G212100	292.37	-2.93	0.21	-9.13	6.55e-20	2.2e-17	FDR<0.05	4D
TraesCS6A02G042600	3006.98	3.25	0.25	9.1	9.26e-20	3.1e-17	FDR<0.05	6A
TraesCS1D02G444100	286.73	3.71	0.3	9.09	1.02e-19	3.38e-17	FDR<0.05	1D
TraesCS5A02G262500	647.64	-3.72	0.3	-9.09	1.02e-19	3.38e-17	FDR<0.05	5A
TraesCS4D02G289500	2560.18	-2.14	0.13	-9.07	1.21e-19	4e-17	FDR<0.05	4D
TraesCS5B02G069300	109.98	-4.31	0.37	-9.06	1.3e-19	4.25e-17	FDR<0.05	5B
TraesCS7A02G355300	552.65	-4.92	0.43	-9.06	1.3e-19	4.25e-17	FDR<0.05	7A
TraesCS5B02G006500	4161.4	5.22	0.47	9.06	1.32e-19	4.29e-17	FDR<0.05	5B
TraesCS4B02G105300	6480.39	-3.05	0.23	-9.05	1.42e-19	4.58e-17	FDR<0.05	4B
TraesCS5D02G270600	1826.46	-3.13	0.24	-8.96	3.39e-19	1.09e-16	FDR<0.05	5D
TraesCS4A02G107100	2270.77	4.12	0.35	8.95	3.54e-19	1.13e-16	FDR<0.05	4A
TraesCS2B02G267900	2519.14	3.45	0.27	8.95	3.71e-19	1.18e-16	FDR<0.05	2B
TraesCS2A02G133700	2940.08	2.99	0.22	8.94	3.83e-19	1.21e-16	FDR<0.05	2A
TraesCS5D02G451300	7535.35	3.14	0.24	8.93	4.4e-19	1.39e-16	FDR<0.05	5D
TraesCS1D02G417100	1068.78	-3.15	0.24	-8.92	4.59e-19	1.44e-16	FDR<0.05	1D
TraesCS5B02G071500	3670.73	-1.94	0.11	-8.9	5.35e-19	1.67e-16	FDR<0.05	5B
TraesCS4B02G332800	8795.74	3.37	0.27	8.9	5.76e-19	1.79e-16	FDR<0.05	4B
TraesCS6D02G315500	290.37	2.8	0.2	8.88	6.47e-19	2e-16	FDR<0.05	6D
TraesCS5D02G494800	345.8	4.42	0.39	8.86	7.78e-19	2.39e-16	FDR<0.05	5D
TraesCS1A02G309700	301.25	4.16	0.36	8.84	9.36e-19	2.87e-16	FDR<0.05	1A
TraesCS5D02G043500	339.12	-2.69	0.19	-8.84	9.53e-19	2.9e-16	FDR<0.05	5D
TraesCS2D02G438400	112.83	8.56	0.85	8.84	9.57e-19	2.9e-16	FDR<0.05	2D
TraesCS3D02G390100	4712.77	-3.93	0.33	-8.82	1.1e-18	3.33e-16	FDR<0.05	3D
TraesCS5D02G317800	79.29	6	0.57	8.82	1.19e-18	3.56e-16	FDR<0.05	5D
TraesCS3D02G361500	1566.58	3.17	0.25	8.8	1.4e-18	4.2e-16	FDR<0.05	3D
TraesCS5A02G279200	4905.82	2.44	0.16	8.79	1.43e-18	4.26e-16	FDR<0.05	5A
TraesCS5A02G190000	2442.2	2.89	0.21	8.79	1.46e-18	4.33e-16	FDR<0.05	5A
TraesCS5A02G320300	1284	3.07	0.24	8.79	1.47e-18	4.33e-16	FDR<0.05	5A
TraesCS2B02G626000	1017.32	2.5	0.17	8.77	1.73e-18	5.08e-16	FDR<0.05	2B
TraesCS3A02G279800	4855.61	-1.94	0.11	-8.71	3.15e-18	9.22e-16	FDR<0.05	3A
TraesCS6B02G058300	11457.4	3.1	0.24	8.67	4.48e-18	1.3e-15	FDR<0.05	6B
TraesCS5D02G222600	649.29	3.1	0.24	8.65	5.29e-18	1.53e-15	FDR<0.05	5D
TraesCS3A02G362800	556.16	-2.51	0.17	-8.64	5.51e-18	1.59e-15	FDR<0.05	3A
TraesCS4A02G481200	199.02	5.27	0.49	8.64	5.8e-18	1.67e-15	FDR<0.05	4A
TraesCS4B02G268100	599.09	-3.49	0.29	-8.63	6.09e-18	1.74e-15	FDR<0.05	4B
TraesCS3A02G351600	395.64	4.49	0.4	8.63	6.18e-18	1.76e-15	FDR<0.05	3A
TraesCS4B02G122300	35159.1	-2.34	0.16	-8.57	1.08e-17	3.04e-15	FDR<0.05	4B
TraesCS5A02G443900	3629.69	3.07	0.24	8.57	1.07e-17	3.04e-15	FDR<0.05	5A
TraesCS5A02G183600	184.43	-4.28	0.38	-8.56	1.16e-17	3.26e-15	FDR<0.05	5A
TraesCS1A02G409800	852.94	-3.35	0.28	-8.54	1.38e-17	3.85e-15	FDR<0.05	1A
TraesCS3D02G185500	2079.09	-2.28	0.15	-8.53	1.43e-17	3.98e-15	FDR<0.05	3D
TraesCS3A02G081300	42220.9	3.6	0.31	8.52	1.64e-17	4.54e-15	FDR<0.05	3A
TraesCS3B02G406200	600.26	3.47	0.29	8.51	1.7e-17	4.66e-15	FDR<0.05	3B
TraesCS4A02G066500	1151.7	3.61	0.31	8.51	1.7e-17	4.66e-15	FDR<0.05	4A
TraesCS5D02G451200	6588.3	3.91	0.34	8.51	1.69e-17	4.66e-15	FDR<0.05	5D
TraesCS1B02G308900	2427.72	-5.31	0.51	-8.5	1.96e-17	5.36e-15	FDR<0.05	1B
TraesCS1D02G275700	364.16	4.48	0.41	8.45	2.98e-17	8.09e-15	FDR<0.05	1D
TraesCS5A02G535300	818.18	3.23	0.26	8.44	3.05e-17	8.24e-15	FDR<0.05	5A
TraesCS7A02G015200	583.08	2.67	0.2	8.41	4.14e-17	1.12e-14	FDR<0.05	7A
TraesCS3D02G334400	375.67	-2.4	0.17	-8.4	4.38e-17	1.17e-14	FDR<0.05	3D
TraesCS5B02G448200	3093.82	4.05	0.36	8.4	4.51e-17	1.21e-14	FDR<0.05	5B
TraesCS3B02G592400	631.23	-2.24	0.15	-8.38	5.21e-17	1.39e-14	FDR<0.05	3B
TraesCS6D02G294800	2276.76	-3.89	0.35	-8.38	5.24e-17	1.39e-14	FDR<0.05	6D
TraesCS5A02G030900	9222.86	-2.32	0.16	-8.38	5.49e-17	1.45e-14	FDR<0.05	5A
TraesCS3B02G372600	56.17	-5.27	0.51	-8.36	6.08e-17	1.6e-14	FDR<0.05	3B
TraesCS4D02G267500	289.66	-4.22	0.39	-8.36	6.52e-17	1.71e-14	FDR<0.05	4D
TraesCS4A02G272600	2413.49	-1.87	0.1	-8.35	7.02e-17	1.83e-14	FDR<0.05	4A
TraesCS4A02G293000	3624.53	3.6	0.31	8.34	7.61e-17	1.98e-14	FDR<0.05	4A
TraesCS1B02G091900	1984.88	-2.48	0.18	-8.32	8.68e-17	2.25e-14	FDR<0.05	1B
TraesCS3A02G511800	782.57	2.63	0.2	8.3	9.99e-17	2.57e-14	FDR<0.05	3A
TraesCS5B02G349200	171.6	4.49	0.42	8.29	1.09e-16	2.81e-14	FDR<0.05	5B
TraesCS3A02G481000	60.05	-5.47	0.54	-8.27	1.29e-16	3.28e-14	FDR<0.05	3A
TraesCS5A02G122600	1575.42	2.34	0.16	8.25	1.57e-16	4e-14	FDR<0.05	5A
TraesCS5B02G316400	1091.65	3.52	0.31	8.24	1.69e-16	4.28e-14	FDR<0.05	5B
TraesCS6D02G100200	2064.57	-2.8	0.22	-8.23	1.83e-16	4.63e-14	FDR<0.05	6D
TraesCS3A02G277500	898.68	-2.36	0.16	-8.23	1.86e-16	4.68e-14	FDR<0.05	3A
TraesCS2A02G322400	22128.8	-2.54	0.19	-8.19	2.6e-16	6.51e-14	FDR<0.05	2A
TraesCS4A02G035400	724.9	-2.89	0.23	-8.17	3.08e-16	7.69e-14	FDR<0.05	4A
TraesCS7D02G247300	1680.15	2.25	0.15	8.16	3.43e-16	8.52e-14	FDR<0.05	7D
TraesCS7A02G189000	51.2	9.3	1.02	8.15	3.71e-16	9.18e-14	FDR<0.05	7A
TraesCS7D02G169500	112.39	3.42	0.3	8.12	4.83e-16	1.19e-13	FDR<0.05	7D
TraesCS4A02G347500	549.18	2.71	0.21	8.07	6.96e-16	1.71e-13	FDR<0.05	4A
TraesCS6D02G121900	293.96	4.5	0.43	8.07	7.06e-16	1.73e-13	FDR<0.05	6D
TraesCS1A02G262300	4368.76	-1.76	0.09	-8.05	8.02e-16	1.96e-13	FDR<0.05	1A
TraesCS4A02G298700	1916.07	3.7	0.34	8.04	8.68e-16	2.11e-13	FDR<0.05	4A
TraesCS4D02G102200	4083.26	-2.54	0.19	-8.04	8.96e-16	2.17e-13	FDR<0.05	4D
TraesCS3B02G481300	162	3.48	0.31	8.04	9.18e-16	2.22e-13	FDR<0.05	3B
TraesCS5D02G157200	1107.86	-2.81	0.23	-8.03	1e-15	2.41e-13	FDR<0.05	5D
TraesCS3A02G435200	254.41	4.03	0.38	8.02	1.04e-15	2.49e-13	FDR<0.05	3A
TraesCS7D02G451800	1372.64	2.57	0.2	7.97	1.57e-15	3.75e-13	FDR<0.05	7D
TraesCS5B02G234500	3700.24	-2.17	0.15	-7.96	1.78e-15	4.22e-13	FDR<0.05	5B
TraesCS7D02G030800	581.18	4.61	0.45	7.95	1.79e-15	4.25e-13	FDR<0.05	7D
TraesCS3A02G374000	385.64	4.3	0.42	7.94	2.07e-15	4.9e-13	FDR<0.05	3A
TraesCS5D02G241200	3481.78	2.68	0.21	7.93	2.16e-15	5.09e-13	FDR<0.05	5D
TraesCS1B02G381000	3205.83	-2.2	0.15	-7.91	2.52e-15	5.9e-13	FDR<0.05	1B
TraesCS4A02G059600	1073.62	-2.52	0.19	-7.89	2.95e-15	6.89e-13	FDR<0.05	4A
TraesCS6B02G201700	582.5	3.36	0.3	7.89	3.08e-15	7.16e-13	FDR<0.05	6B
TraesCS3A02G255300	2883.31	-2.69	0.21	-7.89	3.13e-15	7.25e-13	FDR<0.05	3A
TraesCS2B02G152300	1438.57	-3.01	0.26	-7.87	3.64e-15	8.4e-13	FDR<0.05	2B
TraesCS6B02G284300	46.65	-8.86	1	-7.85	4.02e-15	9.25e-13	FDR<0.05	6B
TraesCS7D02G395700	327.5	3.32	0.3	7.84	4.45e-15	1.02e-12	FDR<0.05	7D
TraesCS4B02G168200	91.81	4.8	0.49	7.82	5.16e-15	1.18e-12	FDR<0.05	4B
TraesCS5D02G326200	2424.14	3.05	0.26	7.82	5.2e-15	1.18e-12	FDR<0.05	5D
TraesCS3D02G084900	2463.24	-2.82	0.23	-7.82	5.25e-15	1.19e-12	FDR<0.05	3D
TraesCS6D02G202500	5373.98	-2.36	0.17	-7.82	5.32e-15	1.2e-12	FDR<0.05	6D
TraesCS2A02G100900	830.23	-3.34	0.3	-7.8	6.08e-15	1.37e-12	FDR<0.05	2A
TraesCS1D02G288700	2671.34	2.36	0.17	7.77	7.65e-15	1.72e-12	FDR<0.05	1D
TraesCS6D02G222600	59.98	-9.22	1.06	-7.77	7.88e-15	1.76e-12	FDR<0.05	6D
TraesCS2D02G456600	311.73	-3.39	0.31	-7.76	8.39e-15	1.87e-12	FDR<0.05	2D
TraesCS7B02G315300	373.34	2.79	0.23	7.76	8.65e-15	1.92e-12	FDR<0.05	7B
TraesCS5A02G503800	1703.83	2.9	0.24	7.75	8.9e-15	1.97e-12	FDR<0.05	5A
TraesCS2B02G317500	984.02	3.22	0.29	7.75	9.1e-15	2.01e-12	FDR<0.05	2B
TraesCS1D02G431100	127.54	3.41	0.31	7.73	1.04e-14	2.29e-12	FDR<0.05	1D
TraesCS3A02G053900	211.47	3.03	0.26	7.71	1.21e-14	2.66e-12	FDR<0.05	3A
TraesCS4D02G329400	8610.24	2.68	0.22	7.71	1.22e-14	2.66e-12	FDR<0.05	4D
TraesCS5D02G072700	461.97	3.94	0.38	7.71	1.24e-14	2.7e-12	FDR<0.05	5D
TraesCS4A02G357400	2651.53	2.33	0.17	7.71	1.26e-14	2.73e-12	FDR<0.05	4A
TraesCS6A02G086000	1361.07	2.68	0.22	7.7	1.38e-14	2.98e-12	FDR<0.05	6A
TraesCS2A02G107500	1280.98	3.95	0.38	7.69	1.42e-14	3.05e-12	FDR<0.05	2A
TraesCS1A02G287200	619.9	3.05	0.27	7.69	1.52e-14	3.27e-12	FDR<0.05	1A
TraesCS4A02G114200	2041.41	2.07	0.14	7.68	1.59e-14	3.41e-12	FDR<0.05	4A
TraesCS3D02G256100	3771.23	-2.7	0.22	-7.68	1.6e-14	3.41e-12	FDR<0.05	3D
TraesCS1B02G299300	979.53	2.66	0.22	7.67	1.7e-14	3.61e-12	FDR<0.05	1B
TraesCS4B02G193500	474.4	2.75	0.23	7.67	1.74e-14	3.68e-12	FDR<0.05	4B
TraesCS1A02G074400	6717.82	-1.78	0.1	-7.67	1.77e-14	3.74e-12	FDR<0.05	1A
TraesCS4B02G067500	6352.4	2.23	0.16	7.67	1.78e-14	3.74e-12	FDR<0.05	4B
TraesCS1D02G431700	595.54	3.89	0.38	7.66	1.86e-14	3.9e-12	FDR<0.05	1D
TraesCS4A02G114400	946.64	4.12	0.41	7.65	2.06e-14	4.31e-12	FDR<0.05	4A
TraesCS1D02G032600	3459.14	-1.87	0.11	-7.64	2.16e-14	4.5e-12	FDR<0.05	1D
TraesCS4D02G197700	337.51	4.27	0.43	7.64	2.23e-14	4.63e-12	FDR<0.05	4D
TraesCS1B02G470800	479.49	2.78	0.23	7.64	2.25e-14	4.67e-12	FDR<0.05	1B
TraesCS7A02G278400	1404.4	-3	0.26	-7.63	2.36e-14	4.89e-12	FDR<0.05	7A
TraesCS6B02G302400	1280.84	3.02	0.26	7.63	2.38e-14	4.91e-12	FDR<0.05	6B
TraesCS7D02G174200	888.7	2.54	0.2	7.6	2.9e-14	5.95e-12	FDR<0.05	7D
TraesCS3A02G093900	5318.72	-3.49	0.33	-7.59	3.26e-14	6.67e-12	FDR<0.05	3A
TraesCS6A02G219500	3727.47	-2.58	0.21	-7.59	3.32e-14	6.77e-12	FDR<0.05	6A
TraesCS7A02G439200	72.32	-7.01	0.79	-7.57	3.62e-14	7.38e-12	FDR<0.05	7A
TraesCS2A02G354500	1671.29	2.33	0.18	7.57	3.86e-14	7.83e-12	FDR<0.05	2A
TraesCS5A02G073700	68.54	9.72	1.15	7.55	4.22e-14	8.52e-12	FDR<0.05	5A
TraesCS3A02G210000	2316.38	-1.9	0.12	-7.53	5.18e-14	1.04e-11	FDR<0.05	3A
TraesCS2A02G440400	85.26	6.29	0.7	7.52	5.29e-14	1.06e-11	FDR<0.05	2A
TraesCS4A02G247400	7883.39	2.16	0.15	7.52	5.37e-14	1.08e-11	FDR<0.05	4A
TraesCS4A02G233600	3755.48	2.94	0.26	7.51	5.89e-14	1.18e-11	FDR<0.05	4A
TraesCS2D02G546500	19623	2.6	0.21	7.5	6.17e-14	1.23e-11	FDR<0.05	2D
TraesCS4A02G390200	1866.95	2.67	0.22	7.5	6.4e-14	1.27e-11	FDR<0.05	4A
TraesCS1D02G421400	576.59	5.38	0.58	7.49	7.02e-14	1.39e-11	FDR<0.05	1D
TraesCS7D02G012400	3101.68	2.29	0.17	7.49	7.1e-14	1.4e-11	FDR<0.05	7D
TraesCS6A02G301100	84.46	-8.01	0.94	-7.47	7.85e-14	1.54e-11	FDR<0.05	6A
TraesCS7A02G074700	1496.05	-3.15	0.29	-7.47	8.19e-14	1.61e-11	FDR<0.05	7A
TraesCS5A02G525700	210.97	-3.52	0.34	-7.46	8.66e-14	1.69e-11	FDR<0.05	5A
TraesCS7B02G101700	1151.93	-2.86	0.25	-7.45	9.66e-14	1.88e-11	FDR<0.05	7B
TraesCS4D02G084700	2251.73	-1.66	0.09	-7.44	1.01e-13	1.96e-11	FDR<0.05	4D
TraesCS3D02G390900	7907.69	-2.44	0.19	-7.43	1.08e-13	2.09e-11	FDR<0.05	3D
TraesCS6B02G282700	319.47	3.42	0.33	7.42	1.18e-13	2.28e-11	FDR<0.05	6B
TraesCS3A02G447600	427.1	2.43	0.19	7.41	1.29e-13	2.48e-11	FDR<0.05	3A
TraesCS7A02G232100	63.89	6.02	0.68	7.41	1.31e-13	2.51e-11	FDR<0.05	7A
TraesCS1D02G230000	1120.08	-2.05	0.14	-7.4	1.35e-13	2.58e-11	FDR<0.05	1D
TraesCS6B02G175500	258.58	-2.46	0.2	-7.4	1.35e-13	2.58e-11	FDR<0.05	6B
TraesCS3B02G531700	3873.57	2.57	0.21	7.39	1.49e-13	2.84e-11	FDR<0.05	3B
TraesCS6B02G019000	82.55	-4.4	0.46	-7.39	1.5e-13	2.85e-11	FDR<0.05	6B
TraesCS1D02G309200	356.55	4.27	0.44	7.38	1.53e-13	2.89e-11	FDR<0.05	1D
TraesCS2D02G227800	535.15	3.35	0.32	7.36	1.82e-13	3.43e-11	FDR<0.05	2D
TraesCS4D02G078600	121.2	3.78	0.38	7.36	1.88e-13	3.53e-11	FDR<0.05	4D
TraesCS6D02G274100	1310.36	-3.83	0.39	-7.35	1.94e-13	3.63e-11	FDR<0.05	6D
TraesCS4D02G073600	4739.41	2.74	0.24	7.35	1.95e-13	3.65e-11	FDR<0.05	4D
TraesCS3D02G366800	698.61	2.84	0.25	7.34	2.08e-13	3.88e-11	FDR<0.05	3D
TraesCS4B02G297300	537.57	3.25	0.31	7.33	2.22e-13	4.13e-11	FDR<0.05	4B
TraesCS4A02G264400	290.13	2.33	0.18	7.32	2.43e-13	4.51e-11	FDR<0.05	4A
TraesCS2B02G461217	113.45	4.52	0.48	7.32	2.46e-13	4.54e-11	FDR<0.05	2B
TraesCS2D02G260200	1726.15	-2.94	0.27	-7.32	2.55e-13	4.7e-11	FDR<0.05	2D
TraesCS6D02G333000	496.49	-3.8	0.38	-7.31	2.61e-13	4.8e-11	FDR<0.05	6D
TraesCS1B02G159800	1277.75	2.41	0.19	7.31	2.63e-13	4.82e-11	FDR<0.05	1B
TraesCS4A02G124900	327.73	2.77	0.24	7.31	2.64e-13	4.82e-11	FDR<0.05	4A
TraesCS5B02G202800	472.44	3.28	0.31	7.29	3.09e-13	5.64e-11	FDR<0.05	5B
TraesCS5D02G464500	321.37	3.24	0.31	7.29	3.1e-13	5.64e-11	FDR<0.05	5D
TraesCS6A02G141900	3857.06	3.33	0.32	7.29	3.2e-13	5.8e-11	FDR<0.05	6A
TraesCS1D02G017800	852.72	2.09	0.15	7.28	3.28e-13	5.93e-11	FDR<0.05	1D
TraesCS1D02G431200	5071.75	4.51	0.48	7.28	3.29e-13	5.93e-11	FDR<0.05	1D
TraesCS7B02G329400	868.81	2.89	0.26	7.28	3.34e-13	6.01e-11	FDR<0.05	7B
TraesCS3B02G305300	1875.61	2.79	0.25	7.27	3.5e-13	6.28e-11	FDR<0.05	3B
TraesCS4D02G296200	381.12	3.1	0.29	7.26	3.89e-13	6.95e-11	FDR<0.05	4D
TraesCS4D02G298600	9046.25	2.19	0.16	7.25	4.03e-13	7.19e-11	FDR<0.05	4D
TraesCS7D02G360700	1372.92	-3.34	0.32	-7.25	4.19e-13	7.45e-11	FDR<0.05	7D
TraesCS2D02G549300	1926.69	2.6	0.22	7.25	4.24e-13	7.51e-11	FDR<0.05	2D
TraesCS3B02G050700	289.25	-2.82	0.25	-7.24	4.5e-13	7.96e-11	FDR<0.05	3B
TraesCS6B02G122600	890.76	-3.37	0.33	-7.23	4.97e-13	8.76e-11	FDR<0.05	6B
TraesCS2B02G411500	60.58	-4.8	0.53	-7.22	5.1e-13	8.98e-11	FDR<0.05	2B
TraesCS5B02G117800	660.51	2.1	0.15	7.21	5.45e-13	9.56e-11	FDR<0.05	5B
TraesCS7A02G390400	12758.8	1.7	0.1	7.21	5.68e-13	9.94e-11	FDR<0.05	7A
TraesCS5A02G212300	1475.08	1.96	0.13	7.19	6.72e-13	1.17e-10	FDR<0.05	5A
TraesCS4A02G355700	608.97	2.4	0.2	7.18	6.93e-13	1.21e-10	FDR<0.05	4A
TraesCS2B02G197000	856.83	2.73	0.24	7.18	7.19e-13	1.25e-10	FDR<0.05	2B
TraesCS1A02G018600	1614.85	1.99	0.14	7.17	7.29e-13	1.26e-10	FDR<0.05	1A
TraesCS2A02G556100	151.01	3.96	0.41	7.17	7.5e-13	1.29e-10	FDR<0.05	2A
TraesCS5A02G295100	787.77	-2.81	0.25	-7.16	7.82e-13	1.35e-10	FDR<0.05	5A
TraesCS4B02G210100	418.49	-6.76	0.8	-7.16	7.88e-13	1.35e-10	FDR<0.05	4B
TraesCS3B02G349600	57.55	8.01	0.98	7.16	8.07e-13	1.38e-10	FDR<0.05	3B
TraesCS4B02G342900	589.57	-2.96	0.28	-7.12	1.07e-12	1.82e-10	FDR<0.05	4B
TraesCS7B02G257400	14818.7	2.79	0.25	7.12	1.07e-12	1.82e-10	FDR<0.05	7B
TraesCS5B02G448500	10207.6	2.26	0.18	7.12	1.08e-12	1.83e-10	FDR<0.05	5B
TraesCS7B02G027200	1925.7	3.05	0.29	7.11	1.12e-12	1.9e-10	FDR<0.05	7B
TraesCSU02G050600	738.14	-2.27	0.18	-7.11	1.18e-12	1.99e-10	FDR<0.05	U0
TraesCS1A02G290200	304.39	3.62	0.37	7.11	1.19e-12	2.01e-10	FDR<0.05	1A
TraesCS4D02G194800	679.92	-2.18	0.17	-7.11	1.2e-12	2.01e-10	FDR<0.05	4D
TraesCS7B02G019600	50432.1	-3.25	0.32	-7.1	1.22e-12	2.04e-10	FDR<0.05	7B
TraesCS3D02G087400	664.48	2.42	0.2	7.09	1.3e-12	2.18e-10	FDR<0.05	3D
TraesCS5D02G354300	338.49	3.33	0.33	7.08	1.43e-12	2.38e-10	FDR<0.05	5D
TraesCS4B02G091800	4298.46	2.14	0.16	7.08	1.43e-12	2.38e-10	FDR<0.05	4B
TraesCS1A02G290100	2275.88	2.37	0.19	7.07	1.52e-12	2.52e-10	FDR<0.05	1A
TraesCS7A02G183100	2843.49	-2.52	0.21	-7.05	1.78e-12	2.95e-10	FDR<0.05	7A
TraesCS2A02G176300	1135.03	-3.13	0.3	-7.02	2.15e-12	3.53e-10	FDR<0.05	2A
TraesCS3A02G396900	2844.58	-2.58	0.22	-7.03	2.14e-12	3.53e-10	FDR<0.05	3A
TraesCS6D02G302900	651.57	2.78	0.25	7.02	2.14e-12	3.53e-10	FDR<0.05	6D
TraesCS2D02G087500	2473.86	1.74	0.1	7.02	2.17e-12	3.56e-10	FDR<0.05	2D
TraesCS3A02G393900	2887.53	3.59	0.37	7.02	2.26e-12	3.69e-10	FDR<0.05	3A
TraesCS3B02G455500	29.93	8.52	1.07	7.01	2.33e-12	3.8e-10	FDR<0.05	3B
TraesCS2D02G288400	5041.72	-1.69	0.1	-7	2.59e-12	4.21e-10	FDR<0.05	2D
TraesCS3B02G015800	201.91	-4.44	0.49	-6.99	2.71e-12	4.39e-10	FDR<0.05	3B
TraesCS7D02G476200	884.38	-2.03	0.15	-6.99	2.82e-12	4.57e-10	FDR<0.05	7D
TraesCS4B02G117800	905.84	3.69	0.38	6.98	2.95e-12	4.77e-10	FDR<0.05	4B
TraesCS7A02G236400	1139.82	2.64	0.24	6.96	3.4e-12	5.47e-10	FDR<0.05	7A
TraesCS3A02G366400	690.35	2.21	0.17	6.96	3.43e-12	5.51e-10	FDR<0.05	3A
TraesCS7D02G254100	390.65	3.04	0.29	6.94	3.91e-12	6.27e-10	FDR<0.05	7D
TraesCS4A02G056500	227.38	4.7	0.53	6.93	4.07e-12	6.51e-10	FDR<0.05	4A
TraesCS3B02G369600	1949.14	2.96	0.28	6.93	4.26e-12	6.78e-10	FDR<0.05	3B
TraesCS5D02G210700	937.25	2.64	0.24	6.93	4.26e-12	6.78e-10	FDR<0.05	5D
TraesCS5D02G068700	302.43	3.5	0.36	6.93	4.28e-12	6.79e-10	FDR<0.05	5D
TraesCS4A02G235300	271.25	4.6	0.52	6.93	4.29e-12	6.8e-10	FDR<0.05	4A
TraesCS6D02G103400	555.83	8.49	1.08	6.93	4.35e-12	6.87e-10	FDR<0.05	6D
TraesCS7D02G475600	2381.19	2.86	0.27	6.92	4.38e-12	6.9e-10	FDR<0.05	7D
TraesCS5A02G377000	8827.95	-2.51	0.22	-6.92	4.44e-12	6.98e-10	FDR<0.05	5A
TraesCS1D02G219500	30.11	8.54	1.09	6.92	4.62e-12	7.24e-10	FDR<0.05	1D
TraesCS3D02G072100	380.99	2.47	0.21	6.91	4.78e-12	7.48e-10	FDR<0.05	3D
TraesCS5A02G538700	876.44	-1.77	0.11	-6.91	4.83e-12	7.53e-10	FDR<0.05	5A
TraesCS4A02G013300	3222.69	-2.18	0.17	-6.91	4.92e-12	7.66e-10	FDR<0.05	4A
TraesCS7B02G261100	1266.11	3.39	0.35	6.91	4.96e-12	7.71e-10	FDR<0.05	7B
TraesCS1A02G162800	4683.93	-1.95	0.14	-6.9	5.19e-12	8.04e-10	FDR<0.05	1A
TraesCS3D02G038000	122.09	4.72	0.54	6.9	5.29e-12	8.17e-10	FDR<0.05	3D
TraesCS7A02G330300	2168.93	2.29	0.19	6.88	5.83e-12	8.99e-10	FDR<0.05	7A
TraesCS3A02G525100	466.21	-2.46	0.21	-6.88	5.91e-12	9.09e-10	FDR<0.05	3A
TraesCS4B02G094800	480.02	-2.09	0.16	-6.88	6e-12	9.2e-10	FDR<0.05	4B
TraesCS3A02G399600	861.56	3.44	0.35	6.88	6.14e-12	9.4e-10	FDR<0.05	3A
TraesCS6D02G130500	795.7	2.23	0.18	6.88	6.17e-12	9.42e-10	FDR<0.05	6D
TraesCS3A02G132700	5139.51	-2.1	0.16	-6.87	6.54e-12	9.94e-10	FDR<0.05	3A
TraesCS7B02G349000	1916.84	-2.06	0.15	-6.87	6.52e-12	9.94e-10	FDR<0.05	7B
TraesCS4B02G353900	257.85	3.21	0.32	6.85	7.35e-12	1.11e-09	FDR<0.05	4B
TraesCS2B02G413100	37.19	7.02	0.88	6.85	7.4e-12	1.12e-09	FDR<0.05	2B
TraesCS5A02G063100	144.65	-4	0.44	-6.85	7.63e-12	1.15e-09	FDR<0.05	5A
TraesCS6D02G276500	872.55	-3.46	0.36	-6.84	7.98e-12	1.2e-09	FDR<0.05	6D
TraesCS6A02G286400	575.2	-3.35	0.34	-6.84	8.07e-12	1.21e-09	FDR<0.05	6A
TraesCS3A02G309000	4182.15	2.95	0.29	6.83	8.31e-12	1.24e-09	FDR<0.05	3A
TraesCS4A02G224300	1967.7	2.82	0.27	6.83	8.31e-12	1.24e-09	FDR<0.05	4A
TraesCS4D02G012900	837.25	4.83	0.56	6.83	8.36e-12	1.25e-09	FDR<0.05	4D
TraesCS7A02G341000	1525.47	3.53	0.37	6.83	8.42e-12	1.25e-09	FDR<0.05	7A
TraesCS1A02G339700	3169.06	-2.56	0.23	-6.83	8.6e-12	1.28e-09	FDR<0.05	1A
TraesCS1D02G367000	2471.7	-2.43	0.21	-6.82	9.1e-12	1.35e-09	FDR<0.05	1D
TraesCS4A02G093000	199.9	-4.62	0.53	-6.82	9.11e-12	1.35e-09	FDR<0.05	4A
TraesCS5A02G356300	253.04	-3.78	0.41	-6.8	1.04e-11	1.54e-09	FDR<0.05	5A
TraesCS1D02G029500	4511.12	-2.45	0.21	-6.78	1.18e-11	1.73e-09	FDR<0.05	1D
TraesCS4D02G275300	780.5	-2.39	0.21	-6.77	1.25e-11	1.83e-09	FDR<0.05	4D
TraesCS7B02G156500	370.42	-2.46	0.22	-6.77	1.28e-11	1.88e-09	FDR<0.05	7B
TraesCS2D02G557300	434.67	3.99	0.44	6.77	1.33e-11	1.94e-09	FDR<0.05	2D
TraesCS4D02G089900	389.59	2.19	0.18	6.75	1.51e-11	2.2e-09	FDR<0.05	4D
TraesCS2D02G063000	762.89	-5.21	0.62	-6.75	1.53e-11	2.23e-09	FDR<0.05	2D
TraesCS4D02G303800	728.23	1.83	0.12	6.74	1.55e-11	2.25e-09	FDR<0.05	4D
TraesCS4A02G263600	50.27	6.8	0.86	6.74	1.6e-11	2.31e-09	FDR<0.05	4A
TraesCS3D02G216600	113.03	2.98	0.29	6.73	1.73e-11	2.5e-09	FDR<0.05	3D
TraesCS3B02G096100	45.52	5.37	0.65	6.73	1.73e-11	2.5e-09	FDR<0.05	3B
TraesCS6B02G355600	59.36	6.75	0.86	6.72	1.8e-11	2.59e-09	FDR<0.05	6B
TraesCS3A02G449100	498.89	2.39	0.21	6.72	1.81e-11	2.6e-09	FDR<0.05	3A
TraesCS4A02G245100	31511.1	2.37	0.2	6.72	1.84e-11	2.64e-09	FDR<0.05	4A
TraesCS7A02G376800	5029.42	4.04	0.45	6.72	1.85e-11	2.64e-09	FDR<0.05	7A
TraesCS2B02G363000	1603.39	-1.62	0.09	-6.72	1.87e-11	2.67e-09	FDR<0.05	2B
TraesCSU02G077900	1556.27	2.54	0.23	6.7	2.05e-11	2.92e-09	FDR<0.05	U0
TraesCS6D02G015700	87.5	-4.62	0.54	-6.69	2.18e-11	3.1e-09	FDR<0.05	6D
TraesCS6D02G144600	438.79	-2.4	0.21	-6.69	2.2e-11	3.12e-09	FDR<0.05	6D
TraesCS5A02G310700	33.18	6.44	0.81	6.69	2.24e-11	3.17e-09	FDR<0.05	5A
TraesCS2D02G108500	7976.15	3.19	0.33	6.69	2.3e-11	3.24e-09	FDR<0.05	2D
TraesCS6D02G250400	542.42	-1.91	0.14	-6.68	2.32e-11	3.27e-09	FDR<0.05	6D
TraesCS6B02G189100	1278.41	-2.55	0.23	-6.68	2.41e-11	3.39e-09	FDR<0.05	6B
TraesCS6A02G288300	414.36	3.12	0.32	6.68	2.44e-11	3.42e-09	FDR<0.05	6A
TraesCS4B02G197300	1858.55	5.72	0.71	6.67	2.48e-11	3.47e-09	FDR<0.05	4B
TraesCS4D02G247900	1045.67	2.81	0.27	6.66	2.68e-11	3.75e-09	FDR<0.05	4D
TraesCS6B02G346000	841.48	-3.77	0.42	-6.66	2.71e-11	3.77e-09	FDR<0.05	6B
TraesCS7B02G078200	567.32	2.91	0.29	6.66	2.82e-11	3.92e-09	FDR<0.05	7B
TraesCS3D02G020600	1401.48	-2.36	0.21	-6.64	3.09e-11	4.29e-09	FDR<0.05	3D
TraesCS2D02G391500	46.71	-5.9	0.74	-6.63	3.3e-11	4.57e-09	FDR<0.05	2D
TraesCS7D02G244300	6795.28	-1.68	0.1	-6.62	3.52e-11	4.86e-09	FDR<0.05	7D
TraesCS5A02G152300	839.53	-3.02	0.3	-6.62	3.7e-11	5.1e-09	FDR<0.05	5A
TraesCS1B02G074300	155.68	4.16	0.48	6.6	4.09e-11	5.63e-09	FDR<0.05	1B
TraesCS3D02G333100	1283.38	2.73	0.26	6.6	4.11e-11	5.64e-09	FDR<0.05	3D
TraesCS2A02G448200	65.99	-5.14	0.63	-6.6	4.13e-11	5.66e-09	FDR<0.05	2A
TraesCS5D02G383500	44	-6.66	0.86	-6.59	4.29e-11	5.86e-09	FDR<0.05	5D
TraesCS2B02G457600	897.62	3.4	0.36	6.59	4.42e-11	6.03e-09	FDR<0.05	2B
TraesCS2B02G146000	299.59	4.41	0.52	6.59	4.45e-11	6.06e-09	FDR<0.05	2B
TraesCS7A02G323600	221.64	2.51	0.23	6.57	4.98e-11	6.76e-09	FDR<0.05	7A
TraesCSU02G196100	2150.96	-2.36	0.21	-6.57	5.02e-11	6.8e-09	FDR<0.05	U0
TraesCS4D02G143900	40.83	5.56	0.69	6.57	5.06e-11	6.84e-09	FDR<0.05	4D
TraesCS7B02G262300	833.88	-2.59	0.24	-6.56	5.46e-11	7.37e-09	FDR<0.05	7B
TraesCS7D02G514800	627.16	2.82	0.28	6.56	5.54e-11	7.46e-09	FDR<0.05	7D
TraesCS5D02G387000	10096.4	-2.83	0.28	-6.55	5.77e-11	7.76e-09	FDR<0.05	5D
TraesCS3A02G339600	1117.95	2.75	0.27	6.54	6.06e-11	8.13e-09	FDR<0.05	3A
TraesCS5A02G537300	255.33	3.55	0.39	6.53	6.47e-11	8.66e-09	FDR<0.05	5A
TraesCS5D02G516500	838.63	2.42	0.22	6.53	6.59e-11	8.8e-09	FDR<0.05	5D
TraesCS2A02G391000	1631.63	1.9	0.14	6.52	6.83e-11	9.1e-09	FDR<0.05	2A
TraesCS4A02G195200	4456.66	1.91	0.14	6.52	6.95e-11	9.25e-09	FDR<0.05	4A
TraesCS3A02G406200	1942.8	3.48	0.38	6.5	7.83e-11	1.04e-08	FDR<0.05	3A
TraesCS2B02G401800	556.21	1.98	0.15	6.5	7.99e-11	1.06e-08	FDR<0.05	2B
TraesCS6B02G270200	595.25	2.73	0.27	6.48	8.97e-11	1.19e-08	FDR<0.05	6B
TraesCS2D02G422700	80924.2	2.82	0.28	6.48	9.02e-11	1.19e-08	FDR<0.05	2D
TraesCS7D02G236600	497.94	2.71	0.26	6.48	9.02e-11	1.19e-08	FDR<0.05	7D
TraesCS1A02G358600	304.59	-3.03	0.31	-6.48	9.06e-11	1.19e-08	FDR<0.05	1A
TraesCS2D02G183700	1301.16	-3.38	0.37	-6.48	9.16e-11	1.2e-08	FDR<0.05	2D
TraesCS7D02G129000	112.31	-3.48	0.38	-6.48	9.22e-11	1.21e-08	FDR<0.05	7D
TraesCS4A02G245200	734.09	1.79	0.12	6.47	9.52e-11	1.24e-08	FDR<0.05	4A
TraesCS3D02G131200	179.05	2.72	0.27	6.47	9.63e-11	1.26e-08	FDR<0.05	3D
TraesCS4B02G213600	3008.78	3.01	0.31	6.46	1.07e-10	1.39e-08	FDR<0.05	4B
TraesCS4A02G474100	2264.07	-1.7	0.11	-6.45	1.09e-10	1.41e-08	FDR<0.05	4A
TraesCS5A02G152200	25.09	-7.96	1.08	-6.45	1.1e-10	1.43e-08	FDR<0.05	5A
TraesCS7B02G288400	947.62	-2.59	0.25	-6.45	1.11e-10	1.43e-08	FDR<0.05	7B
TraesCS2A02G072400	969.62	2.63	0.25	6.45	1.13e-10	1.46e-08	FDR<0.05	2A
TraesCS4B02G107200	401.83	-2.48	0.23	-6.44	1.21e-10	1.56e-08	FDR<0.05	4B
TraesCS2B02G600100	66.76	5.7	0.73	6.44	1.23e-10	1.58e-08	FDR<0.05	2B
TraesCS3D02G530300	371.09	-2.25	0.19	-6.42	1.39e-10	1.79e-08	FDR<0.05	3D
TraesCS3B02G370300	1067.28	-3.11	0.33	-6.41	1.44e-10	1.85e-08	FDR<0.05	3B
TraesCS4D02G203800	5955.57	2.6	0.25	6.4	1.57e-10	2.01e-08	FDR<0.05	4D
TraesCS6B02G463800	133.11	-2.7	0.27	-6.4	1.6e-10	2.03e-08	FDR<0.05	6B
TraesCS2D02G396900	124.91	-3.61	0.41	-6.39	1.62e-10	2.06e-08	FDR<0.05	2D
TraesCS1A02G156400	154.25	4.54	0.55	6.39	1.64e-10	2.08e-08	FDR<0.05	1A
TraesCS1A02G431600	182.33	4.72	0.58	6.39	1.69e-10	2.14e-08	FDR<0.05	1A
TraesCS5A02G348100	303.37	2.85	0.29	6.38	1.79e-10	2.26e-08	FDR<0.05	5A
TraesCS4B02G076400	661.77	3.66	0.42	6.38	1.81e-10	2.29e-08	FDR<0.05	4B
TraesCS4B02G193900	504.86	-1.9	0.14	-6.37	1.88e-10	2.37e-08	FDR<0.05	4B
TraesCS7D02G372300	1031.05	-1.89	0.14	-6.37	1.92e-10	2.41e-08	FDR<0.05	7D
TraesCS4D02G189200	2055.74	3.23	0.35	6.37	1.92e-10	2.42e-08	FDR<0.05	4D
TraesCS1A02G175000	371.47	2.87	0.29	6.37	1.95e-10	2.44e-08	FDR<0.05	1A
TraesCS4A02G177600	22292.3	4.01	0.47	6.36	1.99e-10	2.49e-08	FDR<0.05	4A
TraesCS6D02G049100	12185.8	2.51	0.24	6.36	2e-10	2.5e-08	FDR<0.05	6D
TraesCS5A02G029800	1231.4	-2.24	0.2	-6.36	2.06e-10	2.56e-08	FDR<0.05	5A
TraesCS2B02G568000	126.2	2.23	0.19	6.36	2.08e-10	2.59e-08	FDR<0.05	2B
TraesCS5D02G012500	513.65	3.09	0.33	6.34	2.23e-10	2.77e-08	FDR<0.05	5D
TraesCS2B02G201700	282.38	2.44	0.23	6.34	2.26e-10	2.8e-08	FDR<0.05	2B
TraesCS5A02G234400	3694.82	2.41	0.22	6.34	2.32e-10	2.87e-08	FDR<0.05	5A
TraesCS5D02G317000	20.18	7.96	1.1	6.33	2.51e-10	3.1e-08	FDR<0.05	5D
TraesCS7B02G446900	6616.01	2.49	0.24	6.33	2.51e-10	3.1e-08	FDR<0.05	7B
TraesCS5A02G007900	4685.62	4.16	0.5	6.33	2.52e-10	3.1e-08	FDR<0.05	5A
TraesCS3A02G344600	367.11	3.53	0.4	6.32	2.59e-10	3.18e-08	FDR<0.05	3A
TraesCS2B02G302300	85.39	3.01	0.32	6.32	2.61e-10	3.19e-08	FDR<0.05	2B
TraesCS3B02G406300	874.91	2.97	0.31	6.32	2.61e-10	3.19e-08	FDR<0.05	3B
TraesCS7A02G299400	29751.3	-2.03	0.16	-6.32	2.61e-10	3.19e-08	FDR<0.05	7A
TraesCS7D02G469200	137.62	-4.12	0.49	-6.32	2.63e-10	3.2e-08	FDR<0.05	7D
TraesCS2D02G203200	500.08	2.56	0.25	6.32	2.7e-10	3.28e-08	FDR<0.05	2D
TraesCS1D02G141000	683.97	2.77	0.28	6.31	2.75e-10	3.33e-08	FDR<0.05	1D
TraesCS4D02G018100	1092.85	-2.19	0.19	-6.31	2.82e-10	3.42e-08	FDR<0.05	4D
TraesCS2D02G453400	34.96	-6.29	0.84	-6.31	2.86e-10	3.46e-08	FDR<0.05	2D
TraesCS1A02G281000	4003.67	2.5	0.24	6.3	2.98e-10	3.6e-08	FDR<0.05	1A
TraesCS3D02G256200	3493.63	-1.57	0.09	-6.3	3.04e-10	3.66e-08	FDR<0.05	3D
TraesCS2A02G440300	122.17	4.74	0.59	6.29	3.1e-10	3.73e-08	FDR<0.05	2A
TraesCS3B02G425900	943.4	3.66	0.42	6.29	3.19e-10	3.83e-08	FDR<0.05	3B
TraesCS3A02G358800	117.85	-2.97	0.31	-6.29	3.2e-10	3.83e-08	FDR<0.05	3A
TraesCS4D02G066400	4316.17	2.32	0.21	6.29	3.25e-10	3.89e-08	FDR<0.05	4D
TraesCS4B02G051600	1674.54	-2.54	0.25	-6.29	3.27e-10	3.9e-08	FDR<0.05	4B
TraesCS7A02G490800	26.34	-8.03	1.12	-6.28	3.34e-10	3.98e-08	FDR<0.05	7A
TraesCS2D02G258800	332.56	-2.51	0.24	-6.28	3.4e-10	4.05e-08	FDR<0.05	2D
TraesCS3B02G372300	139.88	-3.83	0.45	-6.26	3.77e-10	4.47e-08	FDR<0.05	3B
TraesCS1A02G289900	1470.21	2.14	0.18	6.25	4.12e-10	4.88e-08	FDR<0.05	1A
TraesCS3B02G156900	1774.01	2.81	0.29	6.25	4.13e-10	4.88e-08	FDR<0.05	3B
TraesCS5B02G526500	322	4.03	0.49	6.25	4.13e-10	4.88e-08	FDR<0.05	5B
TraesCS5D02G273400	91.77	-2.65	0.26	-6.25	4.15e-10	4.89e-08	FDR<0.05	5D
TraesCS2D02G173100	213.88	-2.44	0.23	-6.24	4.41e-10	5.18e-08	FDR<0.05	2D
TraesCS2B02G360400	10685.4	-2.08	0.17	-6.24	4.48e-10	5.25e-08	FDR<0.05	2B
TraesCS2D02G372000	1903.3	-3.05	0.33	-6.24	4.48e-10	5.25e-08	FDR<0.05	2D
TraesCS5D02G222300	4903.76	1.77	0.12	6.23	4.53e-10	5.29e-08	FDR<0.05	5D
TraesCS5B02G232900	3464.46	2.4	0.22	6.23	4.63e-10	5.41e-08	FDR<0.05	5B
TraesCS3B02G233000	60672.1	2.13	0.18	6.23	4.69e-10	5.46e-08	FDR<0.05	3B
TraesCS7A02G427600	230.37	3.91	0.47	6.21	5.14e-10	5.98e-08	FDR<0.05	7A
TraesCS6D02G131200	790.98	3.37	0.38	6.21	5.18e-10	6.01e-08	FDR<0.05	6D
TraesCS1B02G403900	153.98	-2.66	0.27	-6.21	5.2e-10	6.03e-08	FDR<0.05	1B
TraesCS1B02G100700	608.22	-2.26	0.2	-6.19	5.86e-10	6.78e-08	FDR<0.05	1B
TraesCS1D02G143900	134.55	5.05	0.65	6.19	5.91e-10	6.83e-08	FDR<0.05	1D
TraesCS5D02G392200	48.43	3.07	0.33	6.19	5.93e-10	6.83e-08	FDR<0.05	5D
TraesCS4A02G005200	146.22	-2.99	0.32	-6.18	6.22e-10	7.16e-08	FDR<0.05	4A
TraesCS7B02G030600	2971.16	-2.17	0.19	-6.18	6.39e-10	7.35e-08	FDR<0.05	7B
TraesCS1A02G264900	2634.13	-2.05	0.17	-6.18	6.5e-10	7.45e-08	FDR<0.05	1A
TraesCS1B02G314000	412.52	-2.39	0.22	-6.18	6.56e-10	7.51e-08	FDR<0.05	1B
TraesCS1A02G079400	223.24	6.92	0.96	6.17	6.88e-10	7.86e-08	FDR<0.05	1A
TraesCS3A02G362200	455.19	-2.96	0.32	-6.17	7.05e-10	8.04e-08	FDR<0.05	3A
TraesCS5D02G156700	26.68	-8.05	1.14	-6.16	7.12e-10	8.11e-08	FDR<0.05	5D
TraesCS1A02G335300	20.45	7.98	1.13	6.16	7.33e-10	8.33e-08	FDR<0.05	1A
TraesCS2D02G409500	454.77	-2.54	0.25	-6.16	7.44e-10	8.44e-08	FDR<0.05	2D
TraesCS5A02G444300	466.03	2.8	0.29	6.15	7.68e-10	8.7e-08	FDR<0.05	5A
TraesCS2D02G182900	416.01	2.57	0.26	6.15	7.75e-10	8.76e-08	FDR<0.05	2D
TraesCS5B02G208100	13580.5	2.2	0.2	6.14	8.03e-10	9.07e-08	FDR<0.05	5B
TraesCS7A02G328600	93.13	-4.23	0.53	-6.14	8.42e-10	9.49e-08	FDR<0.05	7A
TraesCS3D02G441000	50.34	-3.53	0.41	-6.13	8.69e-10	9.78e-08	FDR<0.05	3D
TraesCS1D02G102900	259.31	-2.5	0.24	-6.13	8.79e-10	9.88e-08	FDR<0.05	1D
TraesCS4B02G344300	4136.94	-2.43	0.23	-6.13	8.9e-10	9.97e-08	FDR<0.05	4B
TraesCS5B02G197300	5208.88	2.18	0.19	6.13	8.98e-10	1e-07	FDR<0.05	5B
TraesCS4A02G005700	3133.06	-2.89	0.31	-6.12	9.14e-10	1.02e-07	FDR<0.05	4A
TraesCS6B02G019200	206.17	-4.15	0.51	-6.12	9.19e-10	1.02e-07	FDR<0.05	6B
TraesCS6A02G264400	882.42	2.27	0.21	6.11	9.75e-10	1.09e-07	FDR<0.05	6A
TraesCS4D02G347800	546.23	3.43	0.4	6.11	9.88e-10	1.1e-07	FDR<0.05	4D
TraesCS2B02G222900	925.9	2.23	0.2	6.11	9.92e-10	1.1e-07	FDR<0.05	2B
TraesCS4A02G065400	1606	3.2	0.36	6.11	9.95e-10	1.1e-07	FDR<0.05	4A
TraesCS4D02G361700	517.99	3.42	0.4	6.11	1.01e-09	1.12e-07	FDR<0.05	4D
TraesCS6B02G247800	1172.16	1.9	0.15	6.1	1.03e-09	1.14e-07	FDR<0.05	6B
TraesCS6B02G129800	7979.14	2.35	0.22	6.09	1.1e-09	1.21e-07	FDR<0.05	6B
TraesCS7D02G002900	95.9	2.79	0.29	6.08	1.17e-09	1.29e-07	FDR<0.05	7D
TraesCS3D02G356500	558.89	-1.94	0.16	-6.08	1.22e-09	1.34e-07	FDR<0.05	3D
TraesCS6D02G236600	1630.21	2.72	0.28	6.07	1.3e-09	1.42e-07	FDR<0.05	6D
TraesCS7B02G248500	246.41	2.71	0.28	6.07	1.3e-09	1.42e-07	FDR<0.05	7B
TraesCS7D02G339600	3410.69	-2.79	0.29	-6.07	1.31e-09	1.43e-07	FDR<0.05	7D
TraesCS6D02G391100	17.93	7.79	1.12	6.06	1.34e-09	1.46e-07	FDR<0.05	6D
TraesCS6A02G288800	194.76	-2.56	0.26	-6.06	1.35e-09	1.47e-07	FDR<0.05	6A
TraesCS4B02G054500	831.04	2.27	0.21	6.05	1.42e-09	1.54e-07	FDR<0.05	4B
TraesCSU02G093100	686.11	-2.8	0.3	-6.05	1.43e-09	1.55e-07	FDR<0.05	U0
TraesCS5D02G354200	1569.23	1.85	0.14	6.05	1.44e-09	1.57e-07	FDR<0.05	5D
TraesCS7A02G529900	28889.5	2.38	0.23	6.05	1.47e-09	1.59e-07	FDR<0.05	7A
TraesCS3B02G427600	716.04	-1.72	0.12	-6.03	1.6e-09	1.73e-07	FDR<0.05	3B
TraesCS7D02G413700	412.13	3.04	0.34	6.03	1.63e-09	1.75e-07	FDR<0.05	7D
TraesCS2D02G189700	1272.02	1.73	0.12	6.03	1.67e-09	1.8e-07	FDR<0.05	2D
TraesCS4B02G306100	4851.9	1.47	0.08	6.02	1.7e-09	1.83e-07	FDR<0.05	4B
TraesCS1A02G076900	5173.96	-1.78	0.13	-6.02	1.78e-09	1.91e-07	FDR<0.05	1A
TraesCS3B02G378500	4942.26	-1.89	0.15	-6.02	1.79e-09	1.92e-07	FDR<0.05	3B
TraesCS5A02G454900	2034.02	3.06	0.34	6.01	1.83e-09	1.96e-07	FDR<0.05	5A
TraesCS6A02G334800	1210.12	2.81	0.3	6.01	1.84e-09	1.96e-07	FDR<0.05	6A
TraesCS7B02G286700	315.19	3.15	0.36	6	1.94e-09	2.07e-07	FDR<0.05	7B
TraesCS3B02G154900	671.65	2.78	0.3	6	2.01e-09	2.14e-07	FDR<0.05	3B
TraesCS4D02G349200	1060.75	-2.42	0.24	-5.99	2.11e-09	2.25e-07	FDR<0.05	4D
TraesCS7D02G471700	2420.19	1.63	0.1	5.99	2.16e-09	2.29e-07	FDR<0.05	7D
TraesCS5B02G193100	2767.92	2.55	0.26	5.98	2.25e-09	2.38e-07	FDR<0.05	5B
TraesCS6D02G378300	1416.78	-2.1	0.18	-5.97	2.3e-09	2.43e-07	FDR<0.05	6D
TraesCS1A02G422900	7045.43	3.12	0.36	5.97	2.36e-09	2.49e-07	FDR<0.05	1A
TraesCS5A02G513200	2835.15	-3.77	0.46	-5.97	2.41e-09	2.54e-07	FDR<0.05	5A
TraesCS3D02G043900	226.21	2.53	0.26	5.95	2.71e-09	2.85e-07	FDR<0.05	3D
TraesCS4A02G170900	73.91	4.21	0.54	5.95	2.72e-09	2.86e-07	FDR<0.05	4A
TraesCS3A02G047500	969.35	2.19	0.2	5.94	2.79e-09	2.93e-07	FDR<0.05	3A
TraesCS2B02G485100	636.72	2.3	0.22	5.94	2.91e-09	3.04e-07	FDR<0.05	2B
TraesCS1B02G162100	169.72	3.96	0.5	5.93	2.95e-09	3.08e-07	FDR<0.05	1B
TraesCS5D02G218100	114.63	3.62	0.44	5.92	3.19e-09	3.33e-07	FDR<0.05	5D
TraesCS3B02G019900	5548.86	-1.64	0.11	-5.92	3.3e-09	3.44e-07	FDR<0.05	3B
TraesCS1A02G335200	121.37	9.04	1.36	5.91	3.36e-09	3.5e-07	FDR<0.05	1A
TraesCS2A02G268600	1004.04	2.01	0.17	5.91	3.48e-09	3.62e-07	FDR<0.05	2A
TraesCS2D02G107800	9103.01	4.02	0.51	5.9	3.54e-09	3.67e-07	FDR<0.05	2D
TraesCS3B02G524800	2956.22	3.01	0.34	5.9	3.58e-09	3.7e-07	FDR<0.05	3B
TraesCS3D02G176100	28.69	8.46	1.27	5.89	3.75e-09	3.88e-07	FDR<0.05	3D
TraesCS7A02G034500	962.54	3.09	0.35	5.89	3.8e-09	3.92e-07	FDR<0.05	7A
TraesCS2D02G142200	143.19	3.16	0.37	5.89	3.91e-09	4.02e-07	FDR<0.05	2D
TraesCS5D02G026000	2362.99	-2.48	0.25	-5.88	4.11e-09	4.23e-07	FDR<0.05	5D
TraesCS3D02G345800	403.49	6.71	0.97	5.88	4.16e-09	4.28e-07	FDR<0.05	3D
TraesCS6A02G173800	842.37	2.82	0.31	5.88	4.21e-09	4.31e-07	FDR<0.05	6A
TraesCSU02G115000	128.49	3.33	0.4	5.88	4.21e-09	4.31e-07	FDR<0.05	U0
TraesCS5B02G337300	2107.11	-1.73	0.12	-5.86	4.71e-09	4.81e-07	FDR<0.05	5B
TraesCS4A02G283900	9604.38	2.01	0.17	5.85	4.95e-09	5.05e-07	FDR<0.05	4A
TraesCS3A02G013800	298.91	3.09	0.36	5.84	5.12e-09	5.22e-07	FDR<0.05	3A
TraesCS5D02G020900	48347.5	1.86	0.15	5.84	5.15e-09	5.24e-07	FDR<0.05	5D
TraesCS4A02G200200	1214.89	2.28	0.22	5.83	5.49e-09	5.58e-07	FDR<0.05	4A
TraesCS4D02G298300	9142.37	-3.87	0.49	-5.83	5.53e-09	5.61e-07	FDR<0.05	4D
TraesCS4B02G031800	1838.18	2.38	0.24	5.82	5.85e-09	5.93e-07	FDR<0.05	4B
TraesCS7A02G060700	1304.08	2.05	0.18	5.82	5.87e-09	5.93e-07	FDR<0.05	7A
TraesCS1D02G279600	505.7	2.63	0.28	5.82	5.95e-09	6.01e-07	FDR<0.05	1D
TraesCS7A02G517700	7656.51	1.86	0.15	5.82	6.01e-09	6.05e-07	FDR<0.05	7A
TraesCS1D02G084500	820.94	-2.06	0.18	-5.8	6.62e-09	6.67e-07	FDR<0.05	1D
TraesCS7A02G015800	30.43	6.01	0.86	5.8	6.63e-09	6.67e-07	FDR<0.05	7A
TraesCS4B02G242800	2385.67	2.95	0.34	5.8	6.67e-09	6.69e-07	FDR<0.05	4B
TraesCS1B02G179500	9461.52	-1.8	0.14	-5.8	6.71e-09	6.72e-07	FDR<0.05	1B
TraesCS2D02G423400	271.81	3.75	0.47	5.8	6.81e-09	6.81e-07	FDR<0.05	2D
TraesCS5D02G015800	277.65	-2.46	0.25	-5.8	6.83e-09	6.82e-07	FDR<0.05	5D
TraesCS1B02G461600	4656.69	-1.78	0.13	-5.79	6.91e-09	6.89e-07	FDR<0.05	1B
TraesCS6B02G298300	191.13	2.76	0.3	5.79	7.07e-09	7.04e-07	FDR<0.05	6B
TraesCS5D02G243200	3678.59	-1.85	0.15	-5.79	7.14e-09	7.1e-07	FDR<0.05	5D
TraesCS5B02G337500	35.09	-6.74	0.99	-5.78	7.36e-09	7.31e-07	FDR<0.05	5B
TraesCS3D02G480100	3514.05	2.59	0.28	5.78	7.38e-09	7.31e-07	FDR<0.05	3D
TraesCS2D02G183500	315.79	2.54	0.27	5.78	7.6e-09	7.52e-07	FDR<0.05	2D
TraesCS4B02G269000	20.1	-7.06	1.05	-5.77	7.73e-09	7.63e-07	FDR<0.05	4B
TraesCS3A02G176000	59.51	6.56	0.96	5.77	7.8e-09	7.7e-07	FDR<0.05	3A
TraesCS2A02G393900	5900.56	-1.74	0.13	-5.76	8.44e-09	8.31e-07	FDR<0.05	2A
TraesCS7B02G237200	2169.85	1.57	0.1	5.76	8.61e-09	8.47e-07	FDR<0.05	7B
TraesCS3A02G054000	878.62	2.19	0.21	5.76	8.65e-09	8.5e-07	FDR<0.05	3A
TraesCS6A02G261000	65.46	-4.43	0.6	-5.75	8.79e-09	8.62e-07	FDR<0.05	6A
TraesCS4D02G242400	3262.51	2.86	0.32	5.75	8.87e-09	8.68e-07	FDR<0.05	4D
TraesCS5B02G114400	2186.22	1.88	0.15	5.75	8.88e-09	8.68e-07	FDR<0.05	5B
TraesCS5B02G309000	134.93	3.15	0.37	5.75	8.96e-09	8.74e-07	FDR<0.05	5B
TraesCS4D02G134900	19296.1	2.95	0.34	5.74	9.42e-09	9.18e-07	FDR<0.05	4D
TraesCS6A02G031600	43.02	5.71	0.82	5.73	9.81e-09	9.55e-07	FDR<0.05	6A
TraesCS2B02G034700	394.59	2.65	0.29	5.73	1.01e-08	9.83e-07	FDR<0.05	2B
TraesCS6A02G023200	25.7	-8	1.22	-5.73	1.03e-08	9.99e-07	FDR<0.05	6A
TraesCS6D02G145400	733.73	-1.98	0.17	-5.72	1.05e-08	1.02e-06	FDR<0.05	6D
TraesCS4B02G355800	2650.08	-1.91	0.16	-5.72	1.06e-08	1.02e-06	FDR<0.05	4B
TraesCS2D02G417300	1165.67	1.99	0.17	5.71	1.13e-08	1.09e-06	FDR<0.05	2D
TraesCS3A02G301100	620.49	2.41	0.25	5.71	1.16e-08	1.11e-06	FDR<0.05	3A
TraesCS6A02G255600	387.5	3.41	0.42	5.71	1.16e-08	1.12e-06	FDR<0.05	6A
TraesCS5D02G116600	1089.98	2	0.17	5.7	1.17e-08	1.12e-06	FDR<0.05	5D
TraesCS6B02G216900	9123.07	2.27	0.22	5.7	1.21e-08	1.16e-06	FDR<0.05	6B
TraesCS6D02G312800	1170.63	-2.39	0.24	-5.69	1.25e-08	1.2e-06	FDR<0.05	6D
TraesCS2B02G279400	391.14	2.61	0.28	5.69	1.25e-08	1.2e-06	FDR<0.05	2B
TraesCS3A02G257000	1072.35	2.12	0.2	5.69	1.3e-08	1.25e-06	FDR<0.05	3A
TraesCS6D02G008500	2453.84	-2.45	0.25	-5.68	1.34e-08	1.28e-06	FDR<0.05	6D
TraesCS6B02G093600	157.02	4.31	0.58	5.68	1.35e-08	1.28e-06	FDR<0.05	6B
TraesCS5D02G354700	1499.48	1.65	0.11	5.68	1.36e-08	1.29e-06	FDR<0.05	5D
TraesCS5D02G227400	46.22	-4.32	0.59	-5.67	1.46e-08	1.38e-06	FDR<0.05	5D
TraesCS2D02G254500	1580.55	2.13	0.2	5.65	1.57e-08	1.49e-06	FDR<0.05	2D
TraesCS1B02G454500	857.39	5.58	0.81	5.65	1.58e-08	1.5e-06	FDR<0.05	1B
TraesCS4D02G298700	568.29	-2.47	0.26	-5.65	1.62e-08	1.53e-06	FDR<0.05	4D
TraesCS1D02G127000	47.45	-4.12	0.55	-5.65	1.62e-08	1.53e-06	FDR<0.05	1D
TraesCS7A02G401900	271.76	2.9	0.34	5.65	1.64e-08	1.54e-06	FDR<0.05	7A
TraesCS4D02G268400	1031.03	-1.87	0.15	-5.65	1.65e-08	1.55e-06	FDR<0.05	4D
TraesCS3B02G349700	11.94	7.2	1.1	5.64	1.7e-08	1.6e-06	FDR<0.05	3B
TraesCS4B02G189900	414.98	2.64	0.29	5.64	1.7e-08	1.6e-06	FDR<0.05	4B
TraesCS7A02G367100	551.59	2.6	0.28	5.64	1.72e-08	1.61e-06	FDR<0.05	7A
TraesCS3A02G056400	1048.31	2.23	0.22	5.64	1.75e-08	1.64e-06	FDR<0.05	3A
TraesCS4B02G087400	2915.06	-1.65	0.12	-5.62	1.88e-08	1.76e-06	FDR<0.05	4B
TraesCS3A02G277200	2649.69	-2.04	0.18	-5.62	1.89e-08	1.76e-06	FDR<0.05	3A
TraesCS7B02G205600	167.99	3.13	0.38	5.62	1.92e-08	1.79e-06	FDR<0.05	7B
TraesCS2B02G576100	3181.27	2.33	0.24	5.61	2.06e-08	1.92e-06	FDR<0.05	2B
TraesCS7D02G327100	2382.97	2.18	0.21	5.59	2.22e-08	2.06e-06	FDR<0.05	7D
TraesCS3D02G139600	1412.27	2.82	0.33	5.59	2.24e-08	2.08e-06	FDR<0.05	3D
TraesCS6B02G400900	12.13	7.22	1.11	5.59	2.3e-08	2.13e-06	FDR<0.05	6B
TraesCS2D02G073900	67.41	-3.81	0.5	-5.59	2.34e-08	2.16e-06	FDR<0.05	2D
TraesCS4B02G385800	21.58	-6.58	1	-5.58	2.38e-08	2.2e-06	FDR<0.05	4B
TraesCS4D02G088800	5768.26	2.04	0.19	5.58	2.38e-08	2.2e-06	FDR<0.05	4D
TraesCS1B02G439800	680.89	-2.27	0.23	-5.58	2.41e-08	2.22e-06	FDR<0.05	1B
TraesCS3D02G232500	90.83	4.55	0.64	5.57	2.55e-08	2.35e-06	FDR<0.05	3D
TraesCS3B02G166900	1564.82	-1.79	0.14	-5.57	2.61e-08	2.4e-06	FDR<0.05	3B
TraesCS6B02G242900	122.27	-3.02	0.36	-5.56	2.63e-08	2.41e-06	FDR<0.05	6B
TraesCS4B02G117700	2239.4	-1.96	0.17	-5.56	2.74e-08	2.51e-06	FDR<0.05	4B
TraesCSU02G019900	1296.58	2.01	0.18	5.56	2.74e-08	2.51e-06	FDR<0.05	U0
TraesCS7D02G494000	1632.48	-2.72	0.31	-5.55	2.8e-08	2.56e-06	FDR<0.05	7D
TraesCS5A02G332300	56.57	4.82	0.69	5.55	2.89e-08	2.64e-06	FDR<0.05	5A
TraesCS5D02G387200	41.48	7.05	1.09	5.55	2.89e-08	2.64e-06	FDR<0.05	5D
TraesCS1A02G414000	388.14	4.96	0.71	5.54	2.95e-08	2.68e-06	FDR<0.05	1A
TraesCS2A02G203900	169.11	-3.41	0.44	-5.54	2.95e-08	2.68e-06	FDR<0.05	2A
TraesCS6B02G201500	2520.54	-2.26	0.23	-5.54	3.02e-08	2.74e-06	FDR<0.05	6B
TraesCS7A02G377700	2321.94	2.38	0.25	5.54	3.02e-08	2.74e-06	FDR<0.05	7A
TraesCS7A02G489200	1055.49	3.14	0.39	5.53	3.15e-08	2.85e-06	FDR<0.05	7A
TraesCS3A02G506000	858.98	-3.06	0.37	-5.53	3.25e-08	2.94e-06	FDR<0.05	3A
TraesCS4A02G216600	455.21	-2.02	0.19	-5.53	3.26e-08	2.94e-06	FDR<0.05	4A
TraesCS7D02G082700	84.67	-3.36	0.43	-5.53	3.27e-08	2.95e-06	FDR<0.05	7D
TraesCS2D02G541200	216.24	-2.85	0.34	-5.52	3.32e-08	2.99e-06	FDR<0.05	2D
TraesCS4B02G248500	630.4	3.11	0.38	5.52	3.39e-08	3.04e-06	FDR<0.05	4B
TraesCS1D02G032400	12.55	7.27	1.14	5.52	3.47e-08	3.12e-06	FDR<0.05	1D
TraesCS1A02G143300	1512.79	2.19	0.22	5.51	3.52e-08	3.16e-06	FDR<0.05	1A
TraesCS3D02G109100	251.1	-2.99	0.36	-5.51	3.54e-08	3.17e-06	FDR<0.05	3D
TraesCS4D02G326100	64.88	-5.16	0.76	-5.51	3.57e-08	3.19e-06	FDR<0.05	4D
TraesCS4A02G239800	943.17	2.24	0.23	5.5	3.72e-08	3.32e-06	FDR<0.05	4A
TraesCS2D02G594400	21.28	6.14	0.93	5.5	3.85e-08	3.43e-06	FDR<0.05	2D
TraesCS5D02G452000	885.99	2.47	0.27	5.49	3.91e-08	3.48e-06	FDR<0.05	5D
TraesCS2D02G131100	856.31	2.68	0.31	5.49	4.04e-08	3.6e-06	FDR<0.05	2D
TraesCS3B02G290000	351.86	2.07	0.19	5.49	4.06e-08	3.6e-06	FDR<0.05	3B
TraesCS1A02G223600	283.32	-2.54	0.28	-5.49	4.11e-08	3.65e-06	FDR<0.05	1A
TraesCS1A02G240100	27.92	3.57	0.47	5.48	4.29e-08	3.8e-06	FDR<0.05	1A
TraesCS2A02G101900	4487.41	-2.36	0.25	-5.47	4.38e-08	3.87e-06	FDR<0.05	2A
TraesCS3A02G368600	568.74	4.46	0.63	5.47	4.44e-08	3.92e-06	FDR<0.05	3A
TraesCS7A02G528700	11278.9	-1.66	0.12	-5.47	4.58e-08	4.04e-06	FDR<0.05	7A
TraesCS4A02G219700	3080.18	-2.58	0.29	-5.45	4.92e-08	4.33e-06	FDR<0.05	4A
TraesCS2A02G224300	239.56	2.25	0.23	5.45	4.93e-08	4.34e-06	FDR<0.05	2A
TraesCS3B02G014000	147.58	4.19	0.59	5.44	5.21e-08	4.57e-06	FDR<0.05	3B
TraesCS7A02G104800	2393.23	2.06	0.19	5.44	5.21e-08	4.57e-06	FDR<0.05	7A
TraesCS3B02G483600	344.58	2.05	0.19	5.44	5.47e-08	4.79e-06	FDR<0.05	3B
TraesCS1B02G379300	1979.64	-2.12	0.21	-5.43	5.63e-08	4.92e-06	FDR<0.05	1B
TraesCS2B02G390700	197.98	2.2	0.22	5.43	5.73e-08	5e-06	FDR<0.05	2B
TraesCS4D02G120400	31328	-1.76	0.14	-5.43	5.72e-08	5e-06	FDR<0.05	4D
TraesCS2A02G130200	3502.37	-2.63	0.3	-5.42	5.83e-08	5.08e-06	FDR<0.05	2A
TraesCS5A02G148000	1049.08	-2.33	0.25	-5.42	6.07e-08	5.28e-06	FDR<0.05	5A
TraesCS5B02G293800	20.11	-7.06	1.12	-5.41	6.18e-08	5.37e-06	FDR<0.05	5B
TraesCS6D02G031100	2057.36	2.04	0.19	5.41	6.36e-08	5.52e-06	FDR<0.05	6D
TraesCS2A02G302700	1489.8	-2.92	0.35	-5.41	6.45e-08	5.59e-06	FDR<0.05	2A
TraesCS5B02G182000	16.67	-6.79	1.07	-5.41	6.45e-08	5.59e-06	FDR<0.05	5B
TraesCS7A02G056200	258.31	2.36	0.25	5.4	6.66e-08	5.75e-06	FDR<0.05	7A
TraesCS4B02G213400	4656.32	-2	0.18	-5.4	6.69e-08	5.78e-06	FDR<0.05	4B
TraesCS1B02G255300	36.16	-7.91	1.28	-5.4	6.74e-08	5.81e-06	FDR<0.05	1B
TraesCS5B02G499700	102.76	-2.91	0.35	-5.4	6.84e-08	5.89e-06	FDR<0.05	5B
TraesCS5A02G466500	20.05	-7.64	1.23	-5.39	6.88e-08	5.92e-06	FDR<0.05	5A
TraesCS1D02G338000	298.14	5.76	0.88	5.39	7.14e-08	6.13e-06	FDR<0.05	1D
TraesCS4B02G332900	235.89	6.39	1	5.39	7.17e-08	6.15e-06	FDR<0.05	4B
TraesCS4A02G021700	77.75	5.14	0.77	5.39	7.19e-08	6.16e-06	FDR<0.05	4A
TraesCS5A02G533300	2515.47	2.26	0.23	5.38	7.28e-08	6.23e-06	FDR<0.05	5A
TraesCS2D02G587900	1052.82	-2	0.19	-5.38	7.3e-08	6.23e-06	FDR<0.05	2D
TraesCS5B02G461600	35.89	-5.02	0.75	-5.38	7.32e-08	6.25e-06	FDR<0.05	5B
TraesCS6B02G426100	60.83	-3.17	0.4	-5.38	7.37e-08	6.28e-06	FDR<0.05	6B
TraesCS4D02G350000	309.18	-2.31	0.24	-5.37	7.71e-08	6.56e-06	FDR<0.05	4D
TraesCS5B02G320500	790.61	2.33	0.25	5.37	7.77e-08	6.6e-06	FDR<0.05	5B
TraesCS4D02G030800	158.1	4.34	0.62	5.37	7.81e-08	6.63e-06	FDR<0.05	4D
TraesCS5D02G413900	287.76	-3.26	0.42	-5.37	7.84e-08	6.64e-06	FDR<0.05	5D
TraesCS2B02G624600	753.21	2.25	0.23	5.36	8.54e-08	7.23e-06	FDR<0.05	2B
TraesCS5D02G389400	43.82	5.67	0.87	5.35	8.62e-08	7.28e-06	FDR<0.05	5D
TraesCS6D02G219000	104.5	3.76	0.52	5.35	8.77e-08	7.41e-06	FDR<0.05	6D
TraesCS7B02G133500	78.38	2.73	0.32	5.35	8.97e-08	7.56e-06	FDR<0.05	7B
TraesCS3D02G334200	504.67	-2.25	0.23	-5.34	9.24e-08	7.78e-06	FDR<0.05	3D
TraesCS5D02G504600	2806.76	2.97	0.37	5.34	9.37e-08	7.88e-06	FDR<0.05	5D
TraesCS2A02G000400	106.64	-4.97	0.74	-5.34	9.39e-08	7.88e-06	FDR<0.05	2A
TraesCS3A02G406100	832.07	2.69	0.32	5.33	9.78e-08	8.2e-06	FDR<0.05	3A
TraesCS2A02G314700	34.26	-4.55	0.67	-5.33	9.84e-08	8.25e-06	FDR<0.05	2A
TraesCS2A02G462300	71.21	4.07	0.58	5.33	9.88e-08	8.26e-06	FDR<0.05	2A
TraesCS7D02G236700	4233.02	-2.43	0.27	-5.33	9.89e-08	8.26e-06	FDR<0.05	7D
TraesCS3D02G387600	2346.37	3.46	0.46	5.33	1e-07	8.37e-06	FDR<0.05	3D
TraesCS6D02G212200	4761.77	2.91	0.36	5.32	1.03e-07	8.59e-06	FDR<0.05	6D
TraesCS3A02G338700	601.96	2.51	0.28	5.32	1.05e-07	8.7e-06	FDR<0.05	3A
TraesCS1A02G297600	10.08	6.96	1.12	5.32	1.05e-07	8.71e-06	FDR<0.05	1A
TraesCS6A02G255400	3163.05	2.58	0.3	5.32	1.05e-07	8.71e-06	FDR<0.05	6A
TraesCS4B02G397500	1230.4	-2.53	0.29	-5.31	1.07e-07	8.86e-06	FDR<0.05	4B
TraesCS1D02G429600	110.7	3.04	0.38	5.31	1.07e-07	8.89e-06	FDR<0.05	1D
TraesCS5B02G421100	3791.44	-2.79	0.34	-5.31	1.1e-07	9.09e-06	FDR<0.05	5B
TraesCS2B02G474700	327.82	-3.07	0.39	-5.31	1.11e-07	9.21e-06	FDR<0.05	2B
TraesCS6D02G293900	1100.05	2.38	0.26	5.3	1.14e-07	9.37e-06	FDR<0.05	6D
TraesCS3B02G548600	1911.72	-2.66	0.31	-5.3	1.14e-07	9.4e-06	FDR<0.05	3B
TraesCS4B02G266300	646.78	1.9	0.17	5.3	1.14e-07	9.4e-06	FDR<0.05	4B
TraesCS5A02G501000	853	-2.22	0.23	-5.3	1.16e-07	9.53e-06	FDR<0.05	5A
TraesCS7D02G203200	648.12	-2.6	0.3	-5.29	1.23e-07	1.01e-05	FDR<0.05	7D
TraesCS7B02G029900	122.26	-3.69	0.51	-5.29	1.23e-07	1.01e-05	FDR<0.05	7B
TraesCS6D02G202400	1246.05	-2.09	0.21	-5.28	1.27e-07	1.04e-05	FDR<0.05	6D
TraesCS3A02G021900	99.94	-3.3	0.44	-5.28	1.28e-07	1.04e-05	FDR<0.05	3A
TraesCS3D02G390700	3901.24	-1.89	0.17	-5.28	1.28e-07	1.05e-05	FDR<0.05	3D
TraesCS2D02G249000	101.71	2.3	0.25	5.28	1.31e-07	1.07e-05	FDR<0.05	2D
TraesCS7A02G328100	669.44	2.23	0.23	5.28	1.31e-07	1.07e-05	FDR<0.05	7A
TraesCS4A02G192900	43034.1	-1.93	0.18	-5.28	1.32e-07	1.08e-05	FDR<0.05	4A
TraesCS5B02G332500	50.02	4.42	0.65	5.27	1.33e-07	1.08e-05	FDR<0.05	5B
TraesCS7A02G205200	5235.12	-1.99	0.19	-5.27	1.38e-07	1.12e-05	FDR<0.05	7A
TraesCS2A02G094500	1061.59	-2.97	0.37	-5.26	1.43e-07	1.16e-05	FDR<0.05	2A
TraesCS4B02G081200	237.47	3.21	0.42	5.26	1.43e-07	1.16e-05	FDR<0.05	4B
TraesCS6D02G223700	201.88	2.96	0.37	5.26	1.43e-07	1.16e-05	FDR<0.05	6D
TraesCS7A02G438500	1011.53	2.23	0.23	5.26	1.44e-07	1.16e-05	FDR<0.05	7A
TraesCS2A02G215900	442.61	-2.46	0.28	-5.26	1.44e-07	1.16e-05	FDR<0.05	2A
TraesCS4D02G164500	135.93	3.41	0.46	5.26	1.45e-07	1.17e-05	FDR<0.05	4D
TraesCS6A02G235100	119.89	-3.21	0.42	-5.26	1.47e-07	1.18e-05	FDR<0.05	6A
TraesCS3B02G108200	865.15	2.28	0.24	5.25	1.53e-07	1.23e-05	FDR<0.05	3B
TraesCS5A02G418200	201.51	2.93	0.37	5.24	1.6e-07	1.28e-05	FDR<0.05	5A
TraesCS6B02G139700	1995.23	-2.22	0.23	-5.24	1.64e-07	1.31e-05	FDR<0.05	6B
TraesCS5D02G013400	4585.17	3.46	0.47	5.23	1.66e-07	1.33e-05	FDR<0.05	5D
TraesCS6D02G139000	69.65	3.05	0.39	5.23	1.68e-07	1.34e-05	FDR<0.05	6D
TraesCS7A02G425200	38.87	4.91	0.75	5.23	1.69e-07	1.35e-05	FDR<0.05	7A
TraesCS7A02G529000	9284.41	-1.94	0.18	-5.23	1.72e-07	1.37e-05	FDR<0.05	7A
TraesCS5B02G076100	276.01	3.33	0.45	5.23	1.73e-07	1.38e-05	FDR<0.05	5B
TraesCS5D02G505500	15.21	-7.24	1.19	-5.22	1.75e-07	1.39e-05	FDR<0.05	5D
TraesCS3A02G134600	21442.8	-2.17	0.22	-5.22	1.76e-07	1.4e-05	FDR<0.05	3A
TraesCS3D02G494600	2975.93	-2.41	0.27	-5.22	1.78e-07	1.41e-05	FDR<0.05	3D
TraesCS6A02G023300	17.95	-7.48	1.24	-5.22	1.82e-07	1.44e-05	FDR<0.05	6A
TraesCS3D02G023700	10063.3	2.5	0.29	5.21	1.88e-07	1.49e-05	FDR<0.05	3D
TraesCS3A02G076500	722.28	2.68	0.32	5.2	1.96e-07	1.55e-05	FDR<0.05	3A
TraesCS6D02G256700	670.58	2.65	0.32	5.2	1.97e-07	1.56e-05	FDR<0.05	6D
TraesCS5B02G101400	28.68	7.05	1.16	5.2	1.98e-07	1.57e-05	FDR<0.05	5B
TraesCS2D02G174200	278.28	6.44	1.05	5.19	2.12e-07	1.67e-05	FDR<0.05	2D
TraesCS2A02G527700	76.98	7.97	1.34	5.18	2.16e-07	1.7e-05	FDR<0.05	2A
TraesCS2D02G290000	2802.06	2.33	0.26	5.18	2.17e-07	1.71e-05	FDR<0.05	2D
TraesCS6D02G305000	170.24	3.87	0.55	5.18	2.25e-07	1.77e-05	FDR<0.05	6D
TraesCS1A02G029300	3959.93	-2.19	0.23	-5.18	2.27e-07	1.78e-05	FDR<0.05	1A
TraesCS1A02G144800	285.34	3.54	0.49	5.17	2.29e-07	1.79e-05	FDR<0.05	1A
TraesCS2A02G523400	127.61	-2.24	0.24	-5.17	2.31e-07	1.81e-05	FDR<0.05	2A
TraesCS6D02G259500	337.82	2.87	0.36	5.17	2.32e-07	1.81e-05	FDR<0.05	6D
TraesCS7D02G422500	54.38	5.36	0.84	5.17	2.34e-07	1.83e-05	FDR<0.05	7D
TraesCS7A02G245800	6548.35	-1.68	0.13	-5.17	2.35e-07	1.83e-05	FDR<0.05	7A
TraesCS1B02G278300	118.51	-2.87	0.36	-5.17	2.36e-07	1.84e-05	FDR<0.05	1B
TraesCS2A02G102000	8327.23	-2.78	0.34	-5.17	2.37e-07	1.84e-05	FDR<0.05	2A
TraesCS5A02G463200	206.4	2.6	0.31	5.17	2.37e-07	1.84e-05	FDR<0.05	5A
TraesCS3D02G033600	71.77	-2.99	0.38	-5.17	2.39e-07	1.85e-05	FDR<0.05	3D
TraesCS7A02G249500	2091.45	-1.73	0.14	-5.16	2.46e-07	1.91e-05	FDR<0.05	7A
TraesCS7A02G529200	17791.1	-1.66	0.13	-5.16	2.52e-07	1.95e-05	FDR<0.05	7A
TraesCS3B02G370200	828.12	2.17	0.23	5.15	2.54e-07	1.96e-05	FDR<0.05	3B
TraesCS3D02G475100	1624.89	2.92	0.37	5.15	2.56e-07	1.97e-05	FDR<0.05	3D
TraesCS2B02G125600	132	4.49	0.68	5.15	2.56e-07	1.98e-05	FDR<0.05	2B
TraesCS2A02G010400	17.82	-6.88	1.14	-5.15	2.66e-07	2.05e-05	FDR<0.05	2A
TraesCS3D02G288700	15958.8	1.76	0.15	5.14	2.7e-07	2.08e-05	FDR<0.05	3D
TraesCS6A02G323100	481.76	2.61	0.31	5.14	2.76e-07	2.12e-05	FDR<0.05	6A
TraesCS4D02G074900	586.38	2.7	0.33	5.14	2.77e-07	2.13e-05	FDR<0.05	4D
TraesCS7A02G386300	9836.21	1.6	0.12	5.13	2.84e-07	2.18e-05	FDR<0.05	7A
TraesCS2A02G166600	110.43	4.53	0.69	5.13	2.94e-07	2.25e-05	FDR<0.05	2A
TraesCS2B02G341200	313.71	1.93	0.18	5.12	2.99e-07	2.28e-05	FDR<0.05	2B
TraesCS1B02G310300	207.82	4.08	0.6	5.12	3e-07	2.29e-05	FDR<0.05	1B
TraesCS1D02G288800	2689.62	1.62	0.12	5.12	3.03e-07	2.31e-05	FDR<0.05	1D
TraesCS2A02G562100	809.75	2.33	0.26	5.12	3.12e-07	2.38e-05	FDR<0.05	2A
TraesCS7D02G475500	142.59	3.99	0.59	5.11	3.21e-07	2.44e-05	FDR<0.05	7D
TraesCS2D02G108600	85.26	2.98	0.39	5.11	3.22e-07	2.44e-05	FDR<0.05	2D
TraesCS3A02G209400	308.23	-2.18	0.23	-5.11	3.26e-07	2.48e-05	FDR<0.05	3A
TraesCS2A02G388500	273.46	1.74	0.15	5.11	3.29e-07	2.49e-05	FDR<0.05	2A
TraesCS3B02G574000	1696.5	-2.25	0.25	-5.1	3.33e-07	2.52e-05	FDR<0.05	3B
TraesCS6B02G362400	144.91	2.4	0.27	5.1	3.38e-07	2.55e-05	FDR<0.05	6B
TraesCS3D02G393700	853.23	2.75	0.34	5.1	3.4e-07	2.57e-05	FDR<0.05	3D
TraesCS5A02G159900	559.39	-2.2	0.24	-5.1	3.43e-07	2.59e-05	FDR<0.05	5A
TraesCS4A02G298900	464.55	-2.17	0.23	-5.09	3.51e-07	2.64e-05	FDR<0.05	4A
TraesCS7B02G312800	24.83	8.26	1.43	5.09	3.61e-07	2.72e-05	FDR<0.05	7B
TraesCS2D02G364500	88.72	-4.57	0.7	-5.09	3.67e-07	2.76e-05	FDR<0.05	2D
TraesCS4A02G061800	26.13	5.94	0.97	5.09	3.67e-07	2.76e-05	FDR<0.05	4A
TraesCS6A02G047200	1654.75	2.08	0.21	5.08	3.68e-07	2.76e-05	FDR<0.05	6A
TraesCS4A02G224700	548.98	-2.07	0.21	-5.08	3.81e-07	2.86e-05	FDR<0.05	4A
TraesCS3B02G448000	5556.64	2.6	0.32	5.08	3.87e-07	2.9e-05	FDR<0.05	3B
TraesCS5A02G500000	253.31	-2.19	0.23	-5.07	3.98e-07	2.98e-05	FDR<0.05	5A
TraesCS7B02G094400	1894.62	-2.03	0.2	-5.07	4.01e-07	3e-05	FDR<0.05	7B
TraesCS2B02G202700	938.08	-2.81	0.36	-5.06	4.17e-07	3.11e-05	FDR<0.05	2B
TraesCS4B02G127100	329.62	2.75	0.35	5.06	4.22e-07	3.15e-05	FDR<0.05	4B
TraesCS1A02G405800	799.12	2.03	0.2	5.06	4.23e-07	3.15e-05	FDR<0.05	1A
TraesCS4D02G029500	2473.63	2.45	0.29	5.05	4.36e-07	3.24e-05	FDR<0.05	4D
TraesCS3D02G133200	1574.61	2.33	0.26	5.05	4.39e-07	3.26e-05	FDR<0.05	3D
TraesCS6D02G333600	156.96	-3.97	0.59	-5.05	4.39e-07	3.26e-05	FDR<0.05	6D
TraesCS5D02G295700	230.93	4.69	0.73	5.05	4.42e-07	3.27e-05	FDR<0.05	5D
TraesCS3B02G432600	1037.98	2.39	0.28	5.05	4.43e-07	3.28e-05	FDR<0.05	3B
TraesCS5A02G116500	430.94	1.97	0.19	5.05	4.45e-07	3.29e-05	FDR<0.05	5A
TraesCS2B02G287400	747.95	1.8	0.16	5.05	4.46e-07	3.29e-05	FDR<0.05	2B
TraesCS5D02G103800	288.69	2.78	0.35	5.05	4.48e-07	3.3e-05	FDR<0.05	5D
TraesCS3A02G325400	135.54	-2.67	0.33	-5.05	4.5e-07	3.31e-05	FDR<0.05	3A
TraesCS4A02G092000	10.35	7	1.19	5.04	4.56e-07	3.35e-05	FDR<0.05	4A
TraesCS7D02G277400	2601.33	-1.68	0.14	-5.04	4.56e-07	3.35e-05	FDR<0.05	7D
TraesCS2B02G451700	330.33	-2.18	0.23	-5.04	4.59e-07	3.37e-05	FDR<0.05	2B
TraesCS4A02G403400	1204.19	-2.54	0.31	-5.04	4.69e-07	3.44e-05	FDR<0.05	4A
TraesCS3A02G495400	287.9	2.47	0.29	5.04	4.76e-07	3.49e-05	FDR<0.05	3A
TraesCS7A02G345500	300.09	2.77	0.35	5.03	4.84e-07	3.54e-05	FDR<0.05	7A
TraesCS2D02G182700	726.84	1.9	0.18	5.03	4.96e-07	3.62e-05	FDR<0.05	2D
TraesCS3D02G366700	446.33	2.95	0.39	5.03	5.01e-07	3.66e-05	FDR<0.05	3D
TraesCS6A02G222900	277.7	3	0.4	5.02	5.18e-07	3.78e-05	FDR<0.05	6A
TraesCS4D02G120200	83.51	4.02	0.6	5.02	5.21e-07	3.79e-05	FDR<0.05	4D
TraesCS7B02G259700	733.96	2.55	0.31	5.02	5.28e-07	3.85e-05	FDR<0.05	7B
TraesCS5D02G404500	305.28	2.83	0.36	5.01	5.34e-07	3.88e-05	FDR<0.05	5D
TraesCS6A02G264900	36.97	-3.92	0.58	-5.01	5.41e-07	3.93e-05	FDR<0.05	6A
TraesCS2D02G317800	785.52	3.05	0.41	5.01	5.42e-07	3.93e-05	FDR<0.05	2D
TraesCS6B02G247900	602.48	2.32	0.26	5.01	5.46e-07	3.95e-05	FDR<0.05	6B
TraesCS7D02G321000	284.86	2.27	0.25	5.01	5.46e-07	3.95e-05	FDR<0.05	7D
TraesCS6D02G263600	160.21	3.02	0.4	5.01	5.47e-07	3.96e-05	FDR<0.05	6D
TraesCS3B02G100000	15.33	-6.67	1.13	-5.01	5.52e-07	3.99e-05	FDR<0.05	3B
TraesCS3D02G281900	84.06	3.53	0.5	5.01	5.56e-07	4.01e-05	FDR<0.05	3D
TraesCS2B02G124600	7476.49	3.45	0.49	5.01	5.58e-07	4.02e-05	FDR<0.05	2B
TraesCS7D02G232200	347.81	4.43	0.69	5	5.66e-07	4.07e-05	FDR<0.05	7D
TraesCS4A02G384900	443.9	-3.28	0.46	-5	5.78e-07	4.15e-05	FDR<0.05	4A
TraesCS5B02G375900	42.12	-5.24	0.85	-5	5.78e-07	4.15e-05	FDR<0.05	5B
TraesCS7D02G373100	4219.86	2.44	0.29	4.99	5.93e-07	4.26e-05	FDR<0.05	7D
TraesCS5A02G167100	782.94	-1.99	0.2	-4.99	5.95e-07	4.26e-05	FDR<0.05	5A
TraesCS4D02G212700	1742.93	-1.55	0.11	-4.99	6e-07	4.29e-05	FDR<0.05	4D
TraesCS1D02G145000	1327.76	1.99	0.2	4.99	6.1e-07	4.36e-05	FDR<0.05	1D
TraesCS2A02G560500	1742.2	-2.08	0.22	-4.98	6.24e-07	4.45e-05	FDR<0.05	2A
TraesCS4D02G118300	9031.42	1.45	0.09	4.98	6.32e-07	4.51e-05	FDR<0.05	4D
TraesCS3A02G480300	634.79	2.68	0.34	4.98	6.35e-07	4.52e-05	FDR<0.05	3A
TraesCS6D02G015600	291.03	-4.78	0.76	-4.98	6.4e-07	4.55e-05	FDR<0.05	6D
TraesCS6A02G101800	10894.5	1.98	0.2	4.97	6.68e-07	4.75e-05	FDR<0.05	6A
TraesCS7A02G429300	432.1	2.37	0.28	4.97	6.84e-07	4.85e-05	FDR<0.05	7A
TraesCS3A02G340700	179.39	-2.9	0.38	-4.96	6.88e-07	4.88e-05	FDR<0.05	3A
TraesCS2D02G069000	1106.57	-2.11	0.22	-4.96	6.92e-07	4.9e-05	FDR<0.05	2D
TraesCS6D02G090400	2496.06	2.13	0.23	4.96	6.92e-07	4.9e-05	FDR<0.05	6D
TraesCS2A02G284100	106.53	3.85	0.57	4.96	7e-07	4.95e-05	FDR<0.05	2A
TraesCS5B02G240600	6694.97	-1.6	0.12	-4.96	7.06e-07	4.99e-05	FDR<0.05	5B
TraesCS4B02G070300	44428.9	2.05	0.21	4.96	7.22e-07	5.09e-05	FDR<0.05	4B
TraesCS1A02G371600	5237.24	-1.56	0.11	-4.95	7.27e-07	5.13e-05	FDR<0.05	1A
TraesCS5A02G198800	122.96	-3.87	0.58	-4.95	7.41e-07	5.22e-05	FDR<0.05	5A
TraesCS7B02G032800	221.94	-7.06	1.22	-4.95	7.42e-07	5.22e-05	FDR<0.05	7B
TraesCS2D02G456900	18.66	-4.79	0.77	-4.95	7.44e-07	5.22e-05	FDR<0.05	2D
TraesCS4B02G032600	372.4	-2.05	0.21	-4.95	7.44e-07	5.22e-05	FDR<0.05	4B
TraesCS7A02G362300	2393.59	-1.88	0.18	-4.95	7.43e-07	5.22e-05	FDR<0.05	7A
TraesCS3B02G362000	9.65	6.89	1.19	4.95	7.49e-07	5.25e-05	FDR<0.05	3B
TraesCS4D02G115500	689.43	3.86	0.58	4.95	7.52e-07	5.26e-05	FDR<0.05	4D
TraesCS2B02G437000	101.05	-3.42	0.49	-4.95	7.6e-07	5.31e-05	FDR<0.05	2B
TraesCS2B02G247300	143.8	4.3	0.67	4.94	7.76e-07	5.42e-05	FDR<0.05	2B
TraesCS3A02G139300	2668.27	2.14	0.23	4.94	7.81e-07	5.44e-05	FDR<0.05	3A
TraesCS1B02G257400	313	2.37	0.28	4.94	7.85e-07	5.46e-05	FDR<0.05	1B
TraesCS1D02G292100	1947.94	-3.89	0.59	-4.94	7.85e-07	5.46e-05	FDR<0.05	1D
TraesCS3D02G332200	2417.15	-2.76	0.36	-4.93	8.17e-07	5.68e-05	FDR<0.05	3D
TraesCS4D02G210900	232.11	-4.93	0.8	-4.93	8.18e-07	5.68e-05	FDR<0.05	4D
TraesCS5D02G568400	193.2	-2.89	0.38	-4.93	8.18e-07	5.68e-05	FDR<0.05	5D
TraesCS6A02G412100	1642.46	-1.69	0.14	-4.93	8.28e-07	5.73e-05	FDR<0.05	6A
TraesCS6D02G090200	11660.1	1.97	0.2	4.93	8.37e-07	5.79e-05	FDR<0.05	6D
TraesCS6A02G273000	452.34	2.69	0.34	4.92	8.47e-07	5.85e-05	FDR<0.05	6A
TraesCS4B02G070100	2124.67	-2.12	0.23	-4.92	8.6e-07	5.94e-05	FDR<0.05	4B
TraesCS6B02G006500	207.07	2.84	0.37	4.92	8.71e-07	6.01e-05	FDR<0.05	6B
TraesCS3D02G181700	38.03	5.61	0.94	4.92	8.79e-07	6.06e-05	FDR<0.05	3D
TraesCS2D02G187300	52.44	5.88	0.99	4.92	8.87e-07	6.1e-05	FDR<0.05	2D
TraesCS2D02G364600	819.06	-2.16	0.24	-4.91	8.89e-07	6.11e-05	FDR<0.05	2D
TraesCS2D02G301000	9623.94	-1.58	0.12	-4.91	8.94e-07	6.14e-05	FDR<0.05	2D
TraesCS3D02G271200	2436.62	2.02	0.21	4.91	8.98e-07	6.16e-05	FDR<0.05	3D
TraesCS6A02G261200	478.35	-1.69	0.14	-4.91	9.1e-07	6.24e-05	FDR<0.05	6A
TraesCS7D02G465400	655.42	2.33	0.27	4.91	9.25e-07	6.33e-05	FDR<0.05	7D
TraesCS2A02G390800	2770.18	2.24	0.25	4.91	9.34e-07	6.39e-05	FDR<0.05	2A
TraesCS4D02G214100	4446.48	-2.09	0.22	-4.9	9.53e-07	6.51e-05	FDR<0.05	4D
TraesCS2A02G396200	415.7	-2.13	0.23	-4.9	9.59e-07	6.54e-05	FDR<0.05	2A
TraesCS6A02G219400	1089.28	-2.22	0.25	-4.9	9.77e-07	6.66e-05	FDR<0.05	6A
TraesCS6A02G243800	2305.68	-1.76	0.15	-4.9	9.82e-07	6.69e-05	FDR<0.05	6A
TraesCS2D02G583200	1166.68	2.72	0.35	4.89	9.95e-07	6.77e-05	FDR<0.05	2D
TraesCS2A02G405800	54.46	-3.76	0.56	-4.89	9.99e-07	6.79e-05	FDR<0.05	2A
TraesCS7D02G165300	443.97	-2.55	0.32	-4.89	1.01e-06	6.85e-05	FDR<0.05	7D
TraesCS3A02G165500	29.39	7.53	1.34	4.89	1.02e-06	6.9e-05	FDR<0.05	3A
TraesCS1B02G121600	11655.3	1.68	0.14	4.89	1.03e-06	6.95e-05	FDR<0.05	1B
TraesCS3A02G233600	22.63	8.12	1.46	4.88	1.06e-06	7.2e-05	FDR<0.05	3A
TraesCS6A02G338600	2276.09	-1.6	0.12	-4.88	1.07e-06	7.2e-05	FDR<0.05	6A
TraesCS7D02G531800	1727.51	-3.54	0.52	-4.87	1.1e-06	7.46e-05	FDR<0.05	7D
TraesCS2B02G474800	9.6	-6.58	1.15	-4.87	1.13e-06	7.65e-05	FDR<0.05	2B
TraesCS6B02G249000	3139.21	-1.8	0.16	-4.87	1.14e-06	7.65e-05	FDR<0.05	6B
TraesCS2B02G125800	2694.99	2.59	0.33	4.86	1.15e-06	7.74e-05	FDR<0.05	2B
TraesCS5D02G154300	1979.18	-1.61	0.13	-4.86	1.16e-06	7.79e-05	FDR<0.05	5D
TraesCS2B02G109800	1284.18	-2.29	0.26	-4.86	1.17e-06	7.83e-05	FDR<0.05	2B
TraesCS7A02G350500	707.51	2.53	0.32	4.85	1.21e-06	8.14e-05	FDR<0.05	7A
TraesCS3D02G149000	1982.66	-1.9	0.18	-4.85	1.22e-06	8.16e-05	FDR<0.05	3D
TraesCS2D02G453500	34.71	-4.68	0.76	-4.85	1.25e-06	8.4e-05	FDR<0.05	2D
TraesCS5B02G059300	901.75	2.99	0.41	4.85	1.26e-06	8.43e-05	FDR<0.05	5B
TraesCS1A02G413700	787.42	-1.67	0.14	-4.84	1.31e-06	8.75e-05	FDR<0.05	1A
TraesCS5D02G115900	717.75	2.64	0.34	4.84	1.32e-06	8.79e-05	FDR<0.05	5D
TraesCS4A02G238500	991.59	2.58	0.33	4.84	1.32e-06	8.81e-05	FDR<0.05	4A
TraesCS5B02G060200	142.07	3.27	0.47	4.84	1.32e-06	8.82e-05	FDR<0.05	5B
TraesCS2B02G576400	32.93	3.95	0.61	4.83	1.35e-06	8.99e-05	FDR<0.05	2B
TraesCS1A02G062100	2510.5	-1.52	0.11	-4.83	1.36e-06	9.07e-05	FDR<0.05	1A
TraesCS5D02G354100	1433	1.96	0.2	4.83	1.37e-06	9.09e-05	FDR<0.05	5D
TraesCS5B02G023000	376.34	1.87	0.18	4.82	1.4e-06	9.31e-05	FDR<0.05	5B
TraesCS6B02G266800	5757.98	-1.64	0.13	-4.82	1.41e-06	9.35e-05	FDR<0.05	6B
TraesCS5A02G175200	536.93	4.39	0.7	4.82	1.42e-06	9.39e-05	FDR<0.05	5A
TraesCS6A02G111600	1029.91	-2.65	0.34	-4.82	1.42e-06	9.4e-05	FDR<0.05	6A
TraesCS3A02G470300	8.79	6.26	1.09	4.82	1.42e-06	9.41e-05	FDR<0.05	3A
TraesCS7B02G392900	947.27	-2.32	0.27	-4.82	1.43e-06	9.44e-05	FDR<0.05	7B
TraesCS2A02G582300	5552.77	1.77	0.16	4.82	1.43e-06	9.46e-05	FDR<0.05	2A
TraesCS5B02G296600	20.91	-7.12	1.27	-4.82	1.45e-06	9.57e-05	FDR<0.05	5B
TraesCS2D02G006400	11.09	7.09	1.27	4.81	1.54e-06	0.000101	FDR<0.05	2D
TraesCS2B02G050600	3585.05	2.61	0.34	4.81	1.54e-06	0.000101	FDR<0.05	2B
TraesCS5A02G225200	360.28	2.44	0.3	4.8	1.55e-06	0.000102	FDR<0.05	5A
TraesCS2B02G397000	6718.98	1.74	0.15	4.8	1.57e-06	0.000103	FDR<0.05	2B
TraesCS6B02G344300	73.18	2.38	0.29	4.8	1.6e-06	0.000105	FDR<0.05	6B
TraesCS1A02G273800	141.9	-2.45	0.3	-4.79	1.64e-06	0.000108	FDR<0.05	1A
TraesCS4B02G060100	1093.76	2.34	0.28	4.79	1.65e-06	0.000108	FDR<0.05	4B
TraesCS7B02G480300	163.6	2.72	0.36	4.79	1.68e-06	0.00011	FDR<0.05	7B
TraesCS3A02G045200	341.81	-3.03	0.42	-4.79	1.69e-06	0.00011	FDR<0.05	3A
TraesCS5B02G348900	1058.87	1.88	0.18	4.79	1.69e-06	0.00011	FDR<0.05	5B
TraesCS2B02G600200	3236.71	5.28	0.9	4.78	1.72e-06	0.000112	FDR<0.05	2B
TraesCS6A02G013566	13.71	6.91	1.24	4.78	1.75e-06	0.000114	FDR<0.05	6A
TraesCS7D02G538200	178.22	3.53	0.53	4.78	1.75e-06	0.000114	FDR<0.05	7D
TraesCS7B02G246700	180.31	-2.21	0.25	-4.78	1.77e-06	0.000115	FDR<0.05	7B
TraesCS7A02G448800	1859.15	1.84	0.18	4.77	1.81e-06	0.000117	FDR<0.05	7A
TraesCS5D02G064100	412.56	2.57	0.33	4.77	1.82e-06	0.000118	FDR<0.05	5D
TraesCS1B02G455200	1109.19	2.64	0.34	4.77	1.83e-06	0.000118	FDR<0.05	1B
TraesCS3A02G349900	2198.28	-1.87	0.18	-4.77	1.84e-06	0.000119	FDR<0.05	3A
TraesCS2D02G079600	2615.49	-1.87	0.18	-4.77	1.84e-06	0.000119	FDR<0.05	2D
TraesCS6B02G116200	2892.04	1.97	0.2	4.77	1.84e-06	0.000119	FDR<0.05	6B
TraesCS3A02G222700	527.69	2.97	0.41	4.77	1.85e-06	0.00012	FDR<0.05	3A
TraesCS1B02G119300	356.64	2.12	0.24	4.76	1.94e-06	0.000125	FDR<0.05	1B
TraesCS6D02G270700	167.4	3.64	0.55	4.76	1.96e-06	0.000126	FDR<0.05	6D
TraesCS2B02G374600	804.09	1.96	0.2	4.76	1.97e-06	0.000127	FDR<0.05	2B
TraesCS3A02G217400	12.49	-6.37	1.13	-4.75	2.02e-06	0.00013	FDR<0.05	3A
TraesCS5B02G420300	969.81	1.63	0.13	4.75	2.02e-06	0.00013	FDR<0.05	5B
TraesCS2A02G175600	295.85	2.33	0.28	4.75	2.05e-06	0.000131	FDR<0.05	2A
TraesCS2D02G460800	443.57	2.82	0.38	4.75	2.05e-06	0.000131	FDR<0.05	2D
TraesCS5D02G260700	66.99	3.79	0.59	4.75	2.07e-06	0.000132	FDR<0.05	5D
TraesCS1A02G355300	1741.31	2.74	0.37	4.75	2.07e-06	0.000132	FDR<0.05	1A
TraesCS4B02G379300	1339.52	-1.58	0.12	-4.75	2.07e-06	0.000132	FDR<0.05	4B
TraesCS1D02G436500	1662.59	-1.95	0.2	-4.75	2.08e-06	0.000133	FDR<0.05	1D
TraesCS3B02G489800	15.08	7.54	1.38	4.75	2.08e-06	0.000133	FDR<0.05	3B
TraesCS5B02G486000	11.91	7.2	1.31	4.75	2.08e-06	0.000133	FDR<0.05	5B
TraesCS4A02G091700	3280.77	1.89	0.19	4.74	2.11e-06	0.000134	FDR<0.05	4A
TraesCS4B02G202900	7212.14	1.86	0.18	4.74	2.13e-06	0.000136	FDR<0.05	4B
TraesCS5B02G001100	739.27	2.27	0.27	4.74	2.17e-06	0.000138	FDR<0.05	5B
TraesCS2A02G182200	308.88	2.44	0.3	4.74	2.18e-06	0.000138	FDR<0.05	2A
TraesCS1A02G179400	509.99	2.52	0.32	4.73	2.2e-06	0.000139	FDR<0.05	1A
TraesCS2D02G586100	601.57	1.99	0.21	4.73	2.22e-06	0.000141	FDR<0.05	2D
TraesCS3B02G416000	1094.54	-1.72	0.15	-4.73	2.25e-06	0.000142	FDR<0.05	3B
TraesCS2A02G128700	824.18	1.84	0.18	4.73	2.29e-06	0.000145	FDR<0.05	2A
TraesCS5B02G349000	1045.47	1.9	0.19	4.73	2.29e-06	0.000145	FDR<0.05	5B
TraesCS7A02G196000	648.42	-2.06	0.22	-4.73	2.29e-06	0.000145	FDR<0.05	7A
TraesCS3B02G251300	45.01	3.55	0.54	4.72	2.35e-06	0.000148	FDR<0.05	3B
TraesCS4D02G209400	211.86	-2.45	0.31	-4.72	2.41e-06	0.000152	FDR<0.05	4D
TraesCS4B02G330500	25.54	-4.81	0.81	-4.71	2.44e-06	0.000154	FDR<0.05	4B
TraesCS2A02G574000	3100.49	1.74	0.16	4.71	2.47e-06	0.000155	FDR<0.05	2A
TraesCS7B02G411000	845.36	1.86	0.18	4.71	2.5e-06	0.000157	FDR<0.05	7B
TraesCS6B02G168600	284.32	2.62	0.34	4.71	2.51e-06	0.000158	FDR<0.05	6B
TraesCS5B02G139100	166.08	2.93	0.41	4.71	2.52e-06	0.000158	FDR<0.05	5B
TraesCS2D02G010800	34513.9	-1.74	0.16	-4.71	2.53e-06	0.000159	FDR<0.05	2D
TraesCS5A02G022100	150.26	2.7	0.36	4.7	2.57e-06	0.00016	FDR<0.05	5A
TraesCS4B02G029600	18151.6	1.71	0.15	4.7	2.63e-06	0.000164	FDR<0.05	4B
TraesCS5A02G478300	13.34	-6.47	1.16	-4.69	2.7e-06	0.000168	FDR<0.05	5A
TraesCS1D02G265100	4473.71	-2.03	0.22	-4.69	2.71e-06	0.000169	FDR<0.05	1D
TraesCS7A02G235200	972.07	2.12	0.24	4.69	2.72e-06	0.000169	FDR<0.05	7A
TraesCS5A02G086700	1476.91	-1.77	0.17	-4.69	2.72e-06	0.000169	FDR<0.05	5A
TraesCS6A02G333600	776.36	-2.92	0.41	-4.69	2.73e-06	0.00017	FDR<0.05	6A
TraesCS2B02G395100	1198.1	1.82	0.17	4.69	2.76e-06	0.000172	FDR<0.05	2B
TraesCS3A02G481600	292.97	3.08	0.44	4.68	2.83e-06	0.000175	FDR<0.05	3A
TraesCS1D02G079100	4111.16	-1.57	0.12	-4.68	2.85e-06	0.000177	FDR<0.05	1D
TraesCS6A02G315600	280.72	-2.79	0.38	-4.68	2.86e-06	0.000177	FDR<0.05	6A
TraesCS6D02G386900	9.79	5.92	1.05	4.68	2.88e-06	0.000178	FDR<0.05	6D
TraesCS5B02G092500	240.19	-2.31	0.28	-4.68	2.93e-06	0.000181	FDR<0.05	5B
TraesCS6A02G256900	40.06	-4.11	0.67	-4.68	2.93e-06	0.000181	FDR<0.05	6A
TraesCS6B02G326000	1531.09	-2.24	0.27	-4.68	2.94e-06	0.000181	FDR<0.05	6B
TraesCS5B02G484000	634.89	-1.81	0.17	-4.67	3e-06	0.000185	FDR<0.05	5B
TraesCS4D02G213800	8052.43	1.77	0.16	4.67	3.01e-06	0.000186	FDR<0.05	4D
TraesCS7D02G162800	41.35	5.01	0.86	4.66	3.09e-06	0.00019	FDR<0.05	7D
TraesCS7D02G218100	174.67	2.31	0.28	4.66	3.16e-06	0.000194	FDR<0.05	7D
TraesCS2A02G186700	291.48	-3.22	0.48	-4.65	3.25e-06	0.000199	FDR<0.05	2A
TraesCS6A02G306700	20.82	4.02	0.65	4.65	3.3e-06	0.000202	FDR<0.05	6A
TraesCS5D02G412400	11613.5	1.88	0.19	4.64	3.44e-06	0.000211	FDR<0.05	5D
TraesCS7A02G414600	12018.2	-1.57	0.12	-4.64	3.46e-06	0.000212	FDR<0.05	7A
TraesCS1B02G195100	7.14	6.46	1.18	4.64	3.49e-06	0.000214	FDR<0.05	1B
TraesCS6D02G126300	33.89	4.21	0.69	4.64	3.51e-06	0.000215	FDR<0.05	6D
TraesCS7A02G255700	422.64	2.27	0.27	4.64	3.52e-06	0.000215	FDR<0.05	7A
TraesCS3A02G278200	25.62	4.17	0.68	4.64	3.53e-06	0.000216	FDR<0.05	3A
TraesCS6D02G314300	529.59	2.52	0.33	4.63	3.58e-06	0.000218	FDR<0.05	6D
TraesCS3D02G385700	90.67	2.55	0.33	4.63	3.58e-06	0.000218	FDR<0.05	3D
TraesCS2A02G277100	229.94	2.43	0.31	4.63	3.61e-06	0.00022	FDR<0.05	2A
TraesCS4B02G014700	1445.75	3.41	0.52	4.63	3.64e-06	0.000221	FDR<0.05	4B
TraesCS7A02G040400	353.99	3.2	0.48	4.63	3.64e-06	0.000221	FDR<0.05	7A
TraesCS7D02G275800	43.73	-4.41	0.74	-4.63	3.64e-06	0.000221	FDR<0.05	7D
TraesCS6D02G311900	56.16	-3.65	0.57	-4.63	3.65e-06	0.000222	FDR<0.05	6D
TraesCS7A02G251100	321.49	-2.47	0.32	-4.63	3.67e-06	0.000222	FDR<0.05	7A
TraesCS2B02G271300	952.61	2.93	0.42	4.62	3.75e-06	0.000227	FDR<0.05	2B
TraesCS4D02G091600	233.81	-1.83	0.18	-4.62	3.84e-06	0.000232	FDR<0.05	4D
TraesCS5D02G049200	963.12	2.69	0.37	4.62	3.86e-06	0.000233	FDR<0.05	5D
TraesCS1B02G167200	59.2	5.08	0.88	4.62	3.88e-06	0.000234	FDR<0.05	1B
TraesCS2D02G387800	5657.76	1.9	0.2	4.62	3.88e-06	0.000234	FDR<0.05	2D
TraesCS5B02G071400	867.84	-1.68	0.15	-4.61	3.99e-06	0.00024	FDR<0.05	5B
TraesCS7B02G175200	4161.11	-1.77	0.17	-4.61	4.01e-06	0.000241	FDR<0.05	7B
TraesCS7B02G232900	362.4	-3.03	0.44	-4.61	4.03e-06	0.000242	FDR<0.05	7B
TraesCS6A02G404600	1172.43	1.9	0.19	4.6	4.14e-06	0.000249	FDR<0.05	6A
TraesCS4A02G065100	254.34	2.3	0.28	4.6	4.15e-06	0.000249	FDR<0.05	4A
TraesCS6D02G267100	187.5	-3.49	0.54	-4.6	4.21e-06	0.000252	FDR<0.05	6D
TraesCS3B02G343100	173.92	2.57	0.34	4.6	4.25e-06	0.000254	FDR<0.05	3B
TraesCS7D02G349700	2549.01	-1.91	0.2	-4.6	4.25e-06	0.000254	FDR<0.05	7D
TraesCS7A02G503900	1092.75	1.96	0.21	4.6	4.3e-06	0.000257	FDR<0.05	7A
TraesCS3A02G436000	137.09	2.16	0.25	4.6	4.31e-06	0.000257	FDR<0.05	3A
TraesCS4B02G054200	2135.27	1.72	0.16	4.59	4.39e-06	0.000262	FDR<0.05	4B
TraesCS3A02G137000	258.41	2.59	0.35	4.59	4.43e-06	0.000264	FDR<0.05	3A
TraesCS3A02G280800	93	-4.28	0.71	-4.59	4.42e-06	0.000264	FDR<0.05	3A
TraesCS4B02G356300	230.35	-2.53	0.33	-4.59	4.53e-06	0.00027	FDR<0.05	4B
TraesCS1D02G246100	174.14	2.78	0.39	4.58	4.56e-06	0.000271	FDR<0.05	1D
TraesCS6A02G329100	300.78	-2.29	0.28	-4.58	4.55e-06	0.000271	FDR<0.05	6A
TraesCS5B02G265200	128.66	-3.2	0.48	-4.58	4.57e-06	0.000271	FDR<0.05	5B
TraesCS4D02G292100	32.73	4.76	0.82	4.58	4.64e-06	0.000275	FDR<0.05	4D
TraesCS4A02G232700	38.47	2.75	0.38	4.58	4.68e-06	0.000277	FDR<0.05	4A
TraesCS1D02G279700	1092.79	1.78	0.17	4.58	4.73e-06	0.000279	FDR<0.05	1D
TraesCS2B02G522600	43.77	-6.55	1.21	-4.58	4.73e-06	0.000279	FDR<0.05	2B
TraesCS4D02G239400	721.17	2.15	0.25	4.58	4.72e-06	0.000279	FDR<0.05	4D
TraesCS3B02G111000	480.63	1.98	0.21	4.57	4.77e-06	0.000281	FDR<0.05	3B
TraesCS3B02G252600	306.78	2.84	0.4	4.57	4.77e-06	0.000281	FDR<0.05	3B
TraesCS2A02G106700	200.83	2.62	0.35	4.57	4.79e-06	0.000282	FDR<0.05	2A
TraesCS6D02G148800	53.16	-3.5	0.55	-4.57	4.81e-06	0.000283	FDR<0.05	6D
TraesCS2D02G079100	31.82	3.8	0.61	4.57	4.89e-06	0.000287	FDR<0.05	2D
TraesCS2A02G566000	282.98	-2.54	0.34	-4.57	4.91e-06	0.000288	FDR<0.05	2A
TraesCS3B02G002900	42.49	4.41	0.75	4.57	4.91e-06	0.000288	FDR<0.05	3B
TraesCSU02G040600	363.13	-1.62	0.14	-4.57	4.99e-06	0.000292	FDR<0.05	U0
TraesCS3B02G181300	15421	3.87	0.63	4.56	5.04e-06	0.000296	FDR<0.05	3B
TraesCS2B02G074100	22.86	4.18	0.7	4.56	5.06e-06	0.000296	FDR<0.05	2B
TraesCS5B02G035000	173.63	-2.48	0.32	-4.56	5.15e-06	0.000301	FDR<0.05	5B
TraesCS7B02G274200	228.47	5.96	1.09	4.56	5.16e-06	0.000302	FDR<0.05	7B
TraesCS5A02G059700	8.17	6.65	1.24	4.55	5.26e-06	0.000307	FDR<0.05	5A
TraesCS1D02G127100	18.28	-5.75	1.04	-4.55	5.31e-06	0.000309	FDR<0.05	1D
TraesCS2A02G290500	3378.27	-1.59	0.13	-4.55	5.36e-06	0.000312	FDR<0.05	2A
TraesCS2A02G254200	771.17	2.34	0.3	4.55	5.4e-06	0.000314	FDR<0.05	2A
TraesCS4A02G235800	14.14	6.01	1.1	4.55	5.42e-06	0.000314	FDR<0.05	4A
TraesCS5A02G348500	881.7	1.8	0.18	4.55	5.41e-06	0.000314	FDR<0.05	5A
TraesCS5A02G402300	5385.94	1.84	0.18	4.55	5.41e-06	0.000314	FDR<0.05	5A
TraesCS5D02G216600	26.5	5.67	1.03	4.55	5.42e-06	0.000314	FDR<0.05	5D
TraesCS4A02G017700	4373.6	-1.72	0.16	-4.55	5.47e-06	0.000317	FDR<0.05	4A
TraesCS5B02G381500	3881.15	2.27	0.28	4.54	5.55e-06	0.000322	FDR<0.05	5B
TraesCS2A02G179000	8.61	6.73	1.26	4.54	5.69e-06	0.000329	FDR<0.05	2A
TraesCS2B02G044000	134.18	-2.27	0.28	-4.54	5.7e-06	0.000329	FDR<0.05	2B
TraesCS5B02G003600	276.21	-1.93	0.21	-4.53	5.76e-06	0.000333	FDR<0.05	5B
TraesCS2D02G381000	8209.47	-2.06	0.23	-4.53	5.8e-06	0.000334	FDR<0.05	2D
TraesCS5D02G387900	1011.35	2.67	0.37	4.53	5.85e-06	0.000337	FDR<0.05	5D
TraesCS6B02G175600	903.41	-1.87	0.19	-4.53	5.9e-06	0.00034	FDR<0.05	6B
TraesCS3A02G220200	8.42	6.2	1.15	4.53	5.98e-06	0.000344	FDR<0.05	3A
TraesCS7A02G353400	330.32	3.25	0.5	4.53	5.98e-06	0.000344	FDR<0.05	7A
TraesCS5A02G386700	190.94	-3.42	0.54	-4.52	6.05e-06	0.000347	FDR<0.05	5A
TraesCS5A02G060700	179.72	-1.87	0.19	-4.52	6.09e-06	0.000349	FDR<0.05	5A
TraesCS1D02G164100	113.28	3.81	0.62	4.52	6.2e-06	0.000355	FDR<0.05	1D
TraesCS5B02G179100	175.15	-2.72	0.38	-4.52	6.2e-06	0.000355	FDR<0.05	5B
TraesCS2D02G074400	25.23	5.01	0.89	4.52	6.32e-06	0.000361	FDR<0.05	2D
TraesCS2D02G221000	145.56	2.32	0.29	4.51	6.33e-06	0.000362	FDR<0.05	2D
TraesCS4D02G246500	15.72	5.3	0.95	4.51	6.55e-06	0.000374	FDR<0.05	4D
TraesCS2D02G484200	36.61	-4.99	0.89	-4.51	6.58e-06	0.000376	FDR<0.05	2D
TraesCS2B02G478400	144.73	-5.24	0.94	-4.51	6.59e-06	0.000376	FDR<0.05	2B
TraesCS2D02G108200	11.64	7.17	1.37	4.5	6.7e-06	0.000382	FDR<0.05	2D
TraesCS1B02G065700	86.57	2.34	0.3	4.5	6.78e-06	0.000386	FDR<0.05	1B
TraesCS6D02G300100	291.33	-2	0.22	-4.5	6.85e-06	0.00039	FDR<0.05	6D
TraesCS7B02G244700	18.85	5.64	1.03	4.5	6.91e-06	0.000393	FDR<0.05	7B
TraesCS5D02G525700	16.91	7.7	1.49	4.49	7.03e-06	0.000399	FDR<0.05	5D
TraesCS7B02G235200	113.9	-3.1	0.47	-4.49	7.04e-06	0.000399	FDR<0.05	7B
TraesCS7A02G455500	10.32	6.5	1.22	4.49	7.16e-06	0.000406	FDR<0.05	7A
TraesCS4D02G334100	211	6.83	1.3	4.49	7.24e-06	0.00041	FDR<0.05	4D
TraesCS2A02G566200	130.91	-2.66	0.37	-4.48	7.29e-06	0.000413	FDR<0.05	2A
TraesCS5B02G208500	7.4	6.51	1.23	4.48	7.45e-06	0.000421	FDR<0.05	5B
TraesCS5D02G236500	82.66	-3.66	0.59	-4.48	7.56e-06	0.000427	FDR<0.05	5D
TraesCS1A02G328100	1493.39	1.68	0.15	4.48	7.6e-06	0.000429	FDR<0.05	1A
TraesCS4D02G021400	1817.74	3.25	0.5	4.47	7.65e-06	0.000431	FDR<0.05	4D
TraesCSU02G162400	892.8	-2.04	0.23	-4.47	7.73e-06	0.000436	FDR<0.05	U0
TraesCS3A02G510900	150.25	3.44	0.54	4.47	7.75e-06	0.000436	FDR<0.05	3A
TraesCS7D02G098600	3006.51	1.92	0.21	4.47	7.77e-06	0.000437	FDR<0.05	7D
TraesCS3A02G446000	184.5	2.69	0.38	4.47	7.79e-06	0.000438	FDR<0.05	3A
TraesCS5D02G179900	837.03	3.35	0.53	4.47	7.89e-06	0.000443	FDR<0.05	5D
TraesCS1B02G066900	19.56	-5.46	1	-4.47	7.95e-06	0.000446	FDR<0.05	1B
TraesCS3D02G514000	588.35	-2.6	0.36	-4.47	7.94e-06	0.000446	FDR<0.05	3D
TraesCS7B02G462700	343	1.7	0.16	4.47	7.97e-06	0.000446	FDR<0.05	7B
TraesCS2A02G319200	21.78	-5.64	1.04	-4.47	7.98e-06	0.000447	FDR<0.05	2A
TraesCS1B02G283100	23.37	-5.32	0.97	-4.46	8.05e-06	0.00045	FDR<0.05	1B
TraesCS5D02G390800	296.62	-1.9	0.2	-4.46	8.15e-06	0.000455	FDR<0.05	5D
TraesCS7B02G438200	3055.47	-1.39	0.09	-4.46	8.16e-06	0.000456	FDR<0.05	7B
TraesCS7A02G383400	471.07	2.38	0.31	4.46	8.18e-06	0.000456	FDR<0.05	7A
TraesCS6B02G359800	190.99	-2.37	0.31	-4.46	8.39e-06	0.000467	FDR<0.05	6B
TraesCS3A02G107200	4356.27	2.24	0.28	4.45	8.57e-06	0.000477	FDR<0.05	3A
TraesCS7B02G134500	330.73	2.3	0.29	4.45	8.59e-06	0.000478	FDR<0.05	7B
TraesCS7B02G272500	272.15	-6.18	1.16	-4.45	8.65e-06	0.000481	FDR<0.05	7B
TraesCS6A02G116400	1226.5	-2.26	0.28	-4.44	8.8e-06	0.000489	FDR<0.05	6A
TraesCS1D02G260800	58.7	3.01	0.45	4.44	8.86e-06	0.000492	FDR<0.05	1D
TraesCS5B02G216300	20.96	4.61	0.81	4.44	8.96e-06	0.000497	FDR<0.05	5B
TraesCS1D02G002900	672.03	2.31	0.3	4.44	9.02e-06	0.0005	FDR<0.05	1D
TraesCS6B02G227900	104.14	6.04	1.14	4.44	9.15e-06	0.000506	FDR<0.05	6B
TraesCS7B02G394600	216.02	2.12	0.25	4.43	9.27e-06	0.000512	FDR<0.05	7B
TraesCS7D02G504600	1064.74	-2.31	0.29	-4.43	9.31e-06	0.000514	FDR<0.05	7D
TraesCS7A02G129900	55.48	-2.68	0.38	-4.43	9.42e-06	0.00052	FDR<0.05	7A
TraesCS6B02G117300	952.52	2.13	0.26	4.43	9.45e-06	0.000521	FDR<0.05	6B
TraesCS2A02G229200	150.61	-2.22	0.28	-4.43	9.56e-06	0.000527	FDR<0.05	2A
TraesCS5D02G086000	108.74	2.64	0.37	4.43	9.59e-06	0.000528	FDR<0.05	5D
TraesCS5D02G505300	118.68	-2.77	0.4	-4.43	9.64e-06	0.00053	FDR<0.05	5D
TraesCS3D02G230400	1227.45	2.23	0.28	4.42	9.66e-06	0.000531	FDR<0.05	3D
TraesCS4B02G278100	588.79	-2.21	0.27	-4.42	9.68e-06	0.000532	FDR<0.05	4B
TraesCS2D02G417900	339.8	-2.25	0.28	-4.42	1.01e-05	0.000552	FDR<0.05	2D
TraesCS4D02G131400	929.01	-1.96	0.22	-4.42	1.01e-05	0.000553	FDR<0.05	4D
TraesCS3B02G609500	223.47	2.39	0.32	4.41	1.01e-05	0.000555	FDR<0.05	3B
TraesCS4D02G335600	49.72	4.14	0.71	4.41	1.01e-05	0.000555	FDR<0.05	4D
TraesCS5A02G456300	259.27	2.64	0.37	4.41	1.02e-05	0.000559	FDR<0.05	5A
TraesCS4B02G273500	704.92	2.02	0.23	4.41	1.04e-05	0.000567	FDR<0.05	4B
TraesCS5A02G200600	234.52	2.36	0.31	4.41	1.04e-05	0.000569	FDR<0.05	5A
TraesCS6A02G178900	106.87	-3.3	0.52	-4.41	1.05e-05	0.000571	FDR<0.05	6A
TraesCS6A02G299900	26.41	-4.68	0.84	-4.4	1.07e-05	0.000584	FDR<0.05	6A
TraesCS6A02G305400	2854.26	-1.52	0.12	-4.4	1.07e-05	0.000585	FDR<0.05	6A
TraesCS5D02G317400	659.49	2.43	0.32	4.4	1.08e-05	0.000588	FDR<0.05	5D
TraesCS7D02G502500	557.9	-2.09	0.25	-4.4	1.09e-05	0.000593	FDR<0.05	7D
TraesCS1D02G420400	15.25	-7.24	1.42	-4.4	1.09e-05	0.000593	FDR<0.05	1D
TraesCS5A02G395200	126.56	3.23	0.51	4.4	1.1e-05	0.000599	FDR<0.05	5A
TraesCS3D02G476500	708.54	2.47	0.33	4.39	1.11e-05	0.000602	FDR<0.05	3D
TraesCS3A02G532700	238.34	2.99	0.45	4.39	1.12e-05	0.000608	FDR<0.05	3A
TraesCS2B02G402200	5.92	6.19	1.18	4.39	1.14e-05	0.000616	FDR<0.05	2B
TraesCS3A02G204300	476.14	1.81	0.18	4.39	1.14e-05	0.000618	FDR<0.05	3A
TraesCS1A02G083300	872.44	-2.04	0.24	-4.39	1.15e-05	0.000623	FDR<0.05	1A
TraesCS4D02G013900	784.26	2.89	0.43	4.38	1.17e-05	0.00063	FDR<0.05	4D
TraesCS1D02G263800	324.99	-2.31	0.3	-4.38	1.19e-05	0.00064	FDR<0.05	1D
TraesCS3D02G041500	379.79	-2.12	0.26	-4.38	1.2e-05	0.000646	FDR<0.05	3D
TraesCSU02G072800	27.95	-6.95	1.36	-4.38	1.2e-05	0.000646	FDR<0.05	U0
TraesCS7B02G262400	437.2	-2.38	0.32	-4.38	1.2e-05	0.000648	FDR<0.05	7B
TraesCS2A02G489600	1152.52	2.02	0.23	4.38	1.21e-05	0.000652	FDR<0.05	2A
TraesCS5A02G172900	571.15	-2.24	0.28	-4.37	1.25e-05	0.00067	FDR<0.05	5A
TraesCS6A02G404500	11.97	7.2	1.42	4.37	1.25e-05	0.000673	FDR<0.05	6A
TraesCS6B02G206600	20.72	4.84	0.88	4.37	1.25e-05	0.000673	FDR<0.05	6B
TraesCS3A02G413600	1759.91	3.31	0.53	4.36	1.28e-05	0.000687	FDR<0.05	3A
TraesCS3A02G108900	4309.55	-1.96	0.22	-4.36	1.28e-05	0.000688	FDR<0.05	3A
TraesCS3A02G316700	101.36	3.31	0.53	4.36	1.31e-05	0.0007	FDR<0.05	3A
TraesCS3A02G101800	392.79	-1.89	0.2	-4.36	1.32e-05	0.000705	FDR<0.05	3A
TraesCS7A02G189500	973.41	-1.99	0.23	-4.35	1.36e-05	0.000726	FDR<0.05	7A
TraesCS5B02G251800	86.29	3.44	0.56	4.35	1.36e-05	0.000728	FDR<0.05	5B
TraesCS1D02G272900	85.16	3.54	0.59	4.35	1.37e-05	0.000729	FDR<0.05	1D
TraesCS4B02G131700	264.73	2.44	0.33	4.35	1.39e-05	0.000742	FDR<0.05	4B
TraesCS3A02G109200	2295.16	-1.7	0.16	-4.34	1.41e-05	0.000753	FDR<0.05	3A
TraesCS2A02G108600	556.18	2.73	0.4	4.34	1.42e-05	0.000753	FDR<0.05	2A
TraesCS7D02G251000	421.91	-2.48	0.34	-4.34	1.42e-05	0.000756	FDR<0.05	7D
TraesCS5A02G166100	17750.8	-1.53	0.12	-4.34	1.43e-05	0.000757	FDR<0.05	5A
TraesCS5D02G286300	3067.82	1.55	0.13	4.34	1.44e-05	0.000764	FDR<0.05	5D
TraesCS7D02G265600	237.37	2.5	0.35	4.33	1.47e-05	0.000782	FDR<0.05	7D
TraesCS5B02G367300	206.13	2.23	0.28	4.33	1.49e-05	0.000787	FDR<0.05	5B
TraesCS2A02G192100	433.64	2.08	0.25	4.33	1.49e-05	0.000789	FDR<0.05	2A
TraesCS4D02G186500	7.11	6.45	1.26	4.33	1.52e-05	0.000802	FDR<0.05	4D
TraesCS3A02G332300	2050.62	2.54	0.36	4.32	1.55e-05	0.000818	FDR<0.05	3A
TraesCS7D02G540600	26.96	-4.91	0.91	-4.32	1.56e-05	0.000822	FDR<0.05	7D
TraesCS6A02G023100	14.95	-7.22	1.44	-4.32	1.58e-05	0.000831	FDR<0.05	6A
TraesCS1B02G164700	888.15	1.61	0.14	4.32	1.59e-05	0.000837	FDR<0.05	1B
TraesCS1A02G435000	258.86	2.24	0.29	4.32	1.59e-05	0.000839	FDR<0.05	1A
TraesCS6D02G405400	83.54	-3.31	0.53	-4.32	1.59e-05	0.000839	FDR<0.05	6D
TraesCS4A02G080800	7.87	-6.29	1.23	-4.31	1.61e-05	0.000845	FDR<0.05	4A
TraesCS5B02G356800	19.81	5.62	1.07	4.31	1.64e-05	0.000863	FDR<0.05	5B
TraesCS7A02G133500	2758.39	-1.9	0.21	-4.31	1.66e-05	0.000871	FDR<0.05	7A
TraesCS6B02G088800	15.03	5.23	0.98	4.3	1.68e-05	0.000883	FDR<0.05	6B
TraesCS3A02G435700	4949.66	2.23	0.29	4.3	1.69e-05	0.000888	FDR<0.05	3A
TraesCS7A02G385100	74.13	2.38	0.32	4.3	1.69e-05	0.000888	FDR<0.05	7A
TraesCS2A02G551100	922.33	-2.42	0.33	-4.3	1.7e-05	0.000892	FDR<0.05	2A
TraesCS2B02G063000	38.41	-4.33	0.77	-4.3	1.71e-05	0.000893	FDR<0.05	2B
TraesCS6D02G238200	77.92	-3.21	0.51	-4.3	1.72e-05	0.0009	FDR<0.05	6D
TraesCS3B02G038900	461.18	-2.86	0.43	-4.3	1.73e-05	0.000903	FDR<0.05	3B
TraesCS4D02G086000	103.85	2.26	0.29	4.3	1.74e-05	0.000908	FDR<0.05	4D
TraesCS7A02G437900	161.44	2.14	0.27	4.3	1.74e-05	0.000909	FDR<0.05	7A
TraesCS1B02G195500	170.8	-2.34	0.31	-4.29	1.76e-05	0.000916	FDR<0.05	1B
TraesCS1D02G232200	814.25	-2.06	0.25	-4.29	1.79e-05	0.000934	FDR<0.05	1D
TraesCS6A02G193800	25.76	-2.94	0.45	-4.29	1.81e-05	0.000939	FDR<0.05	6A
TraesCS7A02G459400	7.91	6.61	1.31	4.29	1.81e-05	0.000939	FDR<0.05	7A
TraesCS7D02G338600	1484.87	2.39	0.32	4.29	1.81e-05	0.00094	FDR<0.05	7D
TraesCS5D02G028500	14.55	4.71	0.86	4.29	1.81e-05	0.000942	FDR<0.05	5D
TraesCS5D02G316900	176.8	2.45	0.34	4.29	1.82e-05	0.000942	FDR<0.05	5D
TraesCS3A02G415300	140.47	2.01	0.24	4.28	1.84e-05	0.000951	FDR<0.05	3A
TraesCS5D02G198600	264.15	1.96	0.22	4.28	1.84e-05	0.000953	FDR<0.05	5D
TraesCS2A02G508900	1192.85	2.1	0.26	4.28	1.86e-05	0.00096	FDR<0.05	2A
TraesCS1A02G282600	64.98	3.45	0.57	4.28	1.87e-05	0.000967	FDR<0.05	1A
TraesCS5B02G097900	253.77	4.2	0.75	4.28	1.89e-05	0.000975	FDR<0.05	5B
TraesCS7B02G255500	683.61	-1.71	0.17	-4.27	1.92e-05	0.000988	FDR<0.05	7B
TraesCS7B02G321300	49.05	3.62	0.61	4.27	1.93e-05	0.000994	FDR<0.05	7B
TraesCS7B02G235400	270.3	2.58	0.37	4.27	1.95e-05	0.00101	FDR<0.05	7B
TraesCS5B02G187400	338.13	2.09	0.26	4.27	1.96e-05	0.00101	FDR<0.05	5B
TraesCS4D02G364500	56.14	-2.82	0.43	-4.27	1.96e-05	0.00101	FDR<0.05	4D
TraesCS4D02G027900	373.63	-2.15	0.27	-4.27	1.97e-05	0.00101	FDR<0.05	4D
TraesCS6B02G178500	188.37	2.32	0.31	4.27	1.99e-05	0.00102	FDR<0.05	6B
TraesCS3B02G205400	25.67	3.78	0.65	4.27	1.99e-05	0.00102	FDR<0.05	3B
TraesCS4A02G167300	307.65	1.99	0.23	4.27	1.99e-05	0.00102	FDR<0.05	4A
TraesCS1D02G282300	159.57	-2.67	0.39	-4.26	2.02e-05	0.00103	FDR<0.05	1D
TraesCS4D02G341900	1220.23	2.54	0.36	4.26	2.04e-05	0.00104	FDR<0.05	4D
TraesCS4D02G118500	2440.84	-2.42	0.33	-4.26	2.05e-05	0.00105	FDR<0.05	4D
TraesCS2A02G107700	82.33	3.91	0.68	4.26	2.07e-05	0.00106	FDR<0.05	2A
TraesCS7D02G126000	2215.3	2.24	0.29	4.26	2.07e-05	0.00106	FDR<0.05	7D
TraesCS3D02G440500	480.25	2.67	0.39	4.26	2.08e-05	0.00106	FDR<0.05	3D
TraesCS2D02G107400	659.02	4.01	0.71	4.25	2.11e-05	0.00108	FDR<0.05	2D
TraesCS4A02G330000	44.15	4.34	0.79	4.25	2.15e-05	0.0011	FDR<0.05	4A
TraesCS4A02G368800	4174.72	2.45	0.34	4.25	2.16e-05	0.0011	FDR<0.05	4A
TraesCS6A02G392600	865.02	-1.62	0.15	-4.25	2.17e-05	0.00111	FDR<0.05	6A
TraesCS3B02G166500	1873.38	1.81	0.19	4.24	2.19e-05	0.00111	FDR<0.05	3B
TraesCS5A02G500800	7.22	-6.17	1.22	-4.24	2.2e-05	0.00112	FDR<0.05	5A
TraesCS3A02G422600	455.89	2.1	0.26	4.24	2.21e-05	0.00112	FDR<0.05	3A
TraesCS4A02G145800	93.56	3.37	0.56	4.24	2.23e-05	0.00113	FDR<0.05	4A
TraesCS2B02G126300	14.61	7.49	1.53	4.24	2.25e-05	0.00114	FDR<0.05	2B
TraesCS5D02G321000	226.34	2.39	0.33	4.24	2.27e-05	0.00115	FDR<0.05	5D
TraesCS3B02G356500	88.77	-2.75	0.41	-4.24	2.27e-05	0.00115	FDR<0.05	3B
TraesCS3D02G105500	18.76	7.85	1.62	4.23	2.29e-05	0.00116	FDR<0.05	3D
TraesCS4B02G292800	168.86	2.6	0.38	4.23	2.3e-05	0.00116	FDR<0.05	4B
TraesCS1B02G368300	266.21	-2.5	0.35	-4.23	2.3e-05	0.00116	FDR<0.05	1B
TraesCS7B02G201500	2631.16	-1.47	0.11	-4.23	2.34e-05	0.00118	FDR<0.05	7B
TraesCS2A02G571700	288.81	2.58	0.37	4.22	2.39e-05	0.0012	FDR<0.05	2A
TraesCS4A02G158300	472.78	1.69	0.16	4.23	2.39e-05	0.0012	FDR<0.05	4A
TraesCS5A02G287700	237.95	2.2	0.28	4.22	2.39e-05	0.0012	FDR<0.05	5A
TraesCS3B02G524700	3793.12	2.03	0.24	4.22	2.43e-05	0.00122	FDR<0.05	3B
TraesCS1D02G310100	354.86	2.21	0.29	4.22	2.44e-05	0.00122	FDR<0.05	1D
TraesCS5A02G190700	242.34	2.7	0.4	4.22	2.44e-05	0.00122	FDR<0.05	5A
TraesCS7B02G330800	42.48	4.35	0.79	4.22	2.47e-05	0.00124	FDR<0.05	7B
TraesCS2B02G366900	1913.8	1.98	0.23	4.22	2.47e-05	0.00124	FDR<0.05	2B
TraesCS5B02G384600	429.54	-1.77	0.18	-4.22	2.49e-05	0.00125	FDR<0.05	5B
TraesCS6B02G136500	184.86	3.1	0.5	4.21	2.5e-05	0.00125	FDR<0.05	6B
TraesCS3B02G391600	543.34	-1.79	0.19	-4.21	2.52e-05	0.00126	FDR<0.05	3B
TraesCS2A02G367800	9.26	6.83	1.39	4.21	2.53e-05	0.00126	FDR<0.05	2A
TraesCS6B02G250000	2439.32	-1.87	0.21	-4.21	2.55e-05	0.00127	FDR<0.05	6B
TraesCS2B02G189300	730.25	2.65	0.39	4.21	2.56e-05	0.00128	FDR<0.05	2B
TraesCS5A02G424700	13.31	-5.87	1.16	-4.21	2.56e-05	0.00128	FDR<0.05	5A
TraesCS7A02G200200	3363.86	-1.76	0.18	-4.21	2.57e-05	0.00128	FDR<0.05	7A
TraesCS7D02G491300	6.42	-6	1.19	-4.21	2.6e-05	0.00129	FDR<0.05	7D
TraesCS2B02G474900	181.22	-3.16	0.51	-4.2	2.64e-05	0.00131	FDR<0.05	2B
TraesCS4B02G037300	3626.08	-1.55	0.13	-4.2	2.64e-05	0.00131	FDR<0.05	4B
TraesCS3D02G428300	6858.78	2.15	0.27	4.2	2.64e-05	0.00131	FDR<0.05	3D
TraesCS7A02G460000	827.26	-1.97	0.23	-4.2	2.64e-05	0.00131	FDR<0.05	7A
TraesCS2D02G434500	2383.7	2.2	0.29	4.2	2.65e-05	0.00131	FDR<0.05	2D
TraesCS4B02G074900	146.17	2.33	0.32	4.2	2.66e-05	0.00132	FDR<0.05	4B
TraesCS6D02G236800	241.53	4.62	0.86	4.2	2.67e-05	0.00132	FDR<0.05	6D
TraesCS7A02G430500	172.81	2.27	0.3	4.2	2.68e-05	0.00133	FDR<0.05	7A
TraesCS5B02G380600	6181.29	-3	0.48	-4.2	2.72e-05	0.00134	FDR<0.05	5B
TraesCS7D02G441100	492.19	2.91	0.46	4.2	2.72e-05	0.00135	FDR<0.05	7D
TraesCS4B02G299800	621.65	-2.28	0.3	-4.19	2.73e-05	0.00135	FDR<0.05	4B
TraesCS7D02G215700	6.58	-6.03	1.2	-4.19	2.74e-05	0.00135	FDR<0.05	7D
TraesCS2B02G298500	51.83	2.31	0.31	4.19	2.74e-05	0.00135	FDR<0.05	2B
TraesCS4A02G036200	1056.97	-1.58	0.14	-4.19	2.77e-05	0.00136	FDR<0.05	4A
TraesCS5A02G035300	308.41	-2.35	0.32	-4.19	2.77e-05	0.00136	FDR<0.05	5A
TraesCS3A02G268600	2546.66	2.45	0.35	4.19	2.78e-05	0.00137	FDR<0.05	3A
TraesCS7D02G079900	246.16	-1.81	0.19	-4.19	2.8e-05	0.00137	FDR<0.05	7D
TraesCS2B02G459900	12.53	-6.96	1.42	-4.19	2.84e-05	0.00139	FDR<0.05	2B
TraesCS5B02G080000	9.92	6.93	1.42	4.19	2.84e-05	0.0014	FDR<0.05	5B
TraesCS6B02G063400	4836.59	2.25	0.3	4.18	2.87e-05	0.0014	FDR<0.05	6B
TraesCS5A02G521400	279.58	2.17	0.28	4.18	2.87e-05	0.00141	FDR<0.05	5A
TraesCS2B02G266600	796.82	4.66	0.88	4.18	2.89e-05	0.00142	FDR<0.05	2B
TraesCS4B02G208000	16.7	7.68	1.6	4.18	2.9e-05	0.00142	FDR<0.05	4B
TraesCS6A02G293200	1433.18	-2.52	0.36	-4.18	2.92e-05	0.00143	FDR<0.05	6A
TraesCS1A02G146900	1463.09	1.59	0.14	4.18	2.93e-05	0.00143	FDR<0.05	1A
TraesCS4A02G258600	6.56	5.84	1.16	4.18	2.93e-05	0.00143	FDR<0.05	4A
TraesCS5B02G292900	124.06	-3.9	0.7	-4.18	2.95e-05	0.00144	FDR<0.05	5B
TraesCSU02G009200	611.25	3.38	0.57	4.18	2.95e-05	0.00144	FDR<0.05	U0
TraesCS5A02G082700	89.73	-2.27	0.3	-4.18	2.95e-05	0.00144	FDR<0.05	5A
TraesCS5B02G120800	380.01	2.36	0.33	4.17	3.04e-05	0.00148	FDR<0.05	5B
TraesCS2B02G411900	5632.92	-1.52	0.12	-4.17	3.05e-05	0.00148	FDR<0.05	2B
TraesCS1B02G188500	789.32	2.49	0.36	4.17	3.08e-05	0.00149	FDR<0.05	1B
TraesCS5A02G510400	19.88	5.25	1.02	4.16	3.14e-05	0.00152	FDR<0.05	5A
TraesCS1A02G420100	411.99	2.25	0.3	4.16	3.16e-05	0.00153	FDR<0.05	1A
TraesCS5D02G042300	12.39	-6.94	1.43	-4.16	3.19e-05	0.00155	FDR<0.05	5D
TraesCS4B02G176700	211.8	1.92	0.22	4.16	3.24e-05	0.00157	FDR<0.05	4B
TraesCS5B02G184300	225.64	2.14	0.28	4.15	3.29e-05	0.00159	FDR<0.05	5B
TraesCS3A02G346700	6042.78	-1.72	0.17	-4.15	3.29e-05	0.00159	FDR<0.05	3A
TraesCS2B02G500200	11.48	5.71	1.13	4.15	3.32e-05	0.0016	FDR<0.05	2B
TraesCS5A02G064500	721.42	-2.01	0.24	-4.15	3.34e-05	0.00161	FDR<0.05	5A
TraesCS3D02G345600	377.97	3.67	0.64	4.15	3.35e-05	0.00161	FDR<0.05	3D
TraesCS5B02G304400	347.84	-1.82	0.2	-4.15	3.36e-05	0.00162	FDR<0.05	5B
TraesCS1B02G173400	172.48	2.41	0.34	4.15	3.37e-05	0.00162	FDR<0.05	1B
TraesCS2D02G324400	104.95	-3.12	0.51	-4.14	3.42e-05	0.00165	FDR<0.05	2D
TraesCS3D02G325800	1416.56	3.03	0.49	4.14	3.42e-05	0.00165	FDR<0.05	3D
TraesCS6A02G247200	879.67	-1.93	0.22	-4.14	3.48e-05	0.00167	FDR<0.05	6A
TraesCS5B02G218200	6.47	6.31	1.28	4.14	3.48e-05	0.00167	FDR<0.05	5B
TraesCS3B02G470600	837.47	1.75	0.18	4.14	3.51e-05	0.00168	FDR<0.05	3B
TraesCS2D02G267600	840.94	1.56	0.14	4.14	3.53e-05	0.00169	FDR<0.05	2D
TraesCS2B02G340500	1358.89	1.62	0.15	4.14	3.54e-05	0.0017	FDR<0.05	2B
TraesCS3B02G426200	62.97	2.26	0.3	4.14	3.54e-05	0.0017	FDR<0.05	3B
TraesCS3B02G258400	617.39	2.21	0.29	4.13	3.56e-05	0.0017	FDR<0.05	3B
TraesCS3A02G347600	1021.18	-1.71	0.17	-4.13	3.56e-05	0.0017	FDR<0.05	3A
TraesCS6A02G274900	11.5	7.14	1.49	4.13	3.56e-05	0.0017	FDR<0.05	6A
TraesCS6B02G169300	837.53	1.78	0.19	4.13	3.58e-05	0.00171	FDR<0.05	6B
TraesCS7A02G263000	44.93	3.05	0.5	4.13	3.6e-05	0.00172	FDR<0.05	7A
TraesCS7A02G132100	113.62	-5.4	1.06	-4.13	3.61e-05	0.00172	FDR<0.05	7A
TraesCS2D02G588500	8.29	5.68	1.13	4.13	3.63e-05	0.00173	FDR<0.05	2D
TraesCS5D02G198100	2457.26	1.71	0.17	4.13	3.64e-05	0.00173	FDR<0.05	5D
TraesCS7B02G415400	11.52	7.15	1.49	4.13	3.64e-05	0.00173	FDR<0.05	7B
TraesCS5A02G494200	436.28	2.04	0.25	4.13	3.65e-05	0.00174	FDR<0.05	5A
TraesCS5D02G125300	196.25	-1.82	0.2	-4.13	3.69e-05	0.00176	FDR<0.05	5D
TraesCS3B02G164700	533.34	1.88	0.21	4.13	3.7e-05	0.00176	FDR<0.05	3B
TraesCS5D02G249100	8187.84	-1.36	0.09	-4.12	3.71e-05	0.00176	FDR<0.05	5D
TraesCS1D02G268500	177.13	3.5	0.61	4.12	3.76e-05	0.00178	FDR<0.05	1D
TraesCS3A02G075800	100.72	2.44	0.35	4.12	3.77e-05	0.00178	FDR<0.05	3A
TraesCS7B02G278200	10620.4	2.04	0.25	4.12	3.8e-05	0.0018	FDR<0.05	7B
TraesCS7B02G258500	970.17	2.05	0.26	4.12	3.87e-05	0.00183	FDR<0.05	7B
TraesCS2B02G196700	215.6	-2.2	0.29	-4.11	3.88e-05	0.00183	FDR<0.05	2B
TraesCS3D02G030800	1225.61	-1.5	0.12	-4.11	3.88e-05	0.00183	FDR<0.05	3D
TraesCS2D02G183400	1756.01	2.3	0.32	4.11	3.94e-05	0.00186	FDR<0.05	2D
TraesCS5B02G503800	3046.4	2.88	0.46	4.11	3.96e-05	0.00187	FDR<0.05	5B
TraesCS2A02G163600	845.95	2.68	0.41	4.11	3.98e-05	0.00188	FDR<0.05	2A
TraesCS6B02G043000	14.12	3.98	0.73	4.11	3.99e-05	0.00188	FDR<0.05	6B
TraesCS4B02G213000	6492.14	1.7	0.17	4.11	4.02e-05	0.00189	FDR<0.05	4B
TraesCS6D02G216300	367.8	1.97	0.24	4.11	4.02e-05	0.00189	FDR<0.05	6D
TraesCS5D02G466300	44.55	2.9	0.46	4.11	4.02e-05	0.00189	FDR<0.05	5D
TraesCS5B02G349100	1342.76	1.55	0.13	4.11	4.04e-05	0.0019	FDR<0.05	5B
TraesCS6D02G371000	428.87	-2.23	0.3	-4.1	4.05e-05	0.0019	FDR<0.05	6D
TraesCS1A02G266600	200.58	-2.79	0.44	-4.1	4.06e-05	0.0019	FDR<0.05	1A
TraesCS7A02G017600	2876.13	-1.4	0.1	-4.1	4.07e-05	0.00191	FDR<0.05	7A
TraesCS2A02G456300	175.2	-3.11	0.51	-4.1	4.07e-05	0.00191	FDR<0.05	2A
TraesCS6D02G217000	102.24	2.69	0.41	4.1	4.08e-05	0.00191	FDR<0.05	6D
TraesCS3B02G037400	210.18	-5.27	1.04	-4.1	4.11e-05	0.00192	FDR<0.05	3B
TraesCS4D02G252700	493.35	2.32	0.32	4.1	4.12e-05	0.00192	FDR<0.05	4D
TraesCS5D02G329100	848.1	-2.27	0.31	-4.1	4.12e-05	0.00192	FDR<0.05	5D
TraesCS3B02G395200	423.57	-1.82	0.2	-4.1	4.14e-05	0.00193	FDR<0.05	3B
TraesCS2A02G453600	81.74	-2.86	0.45	-4.1	4.15e-05	0.00194	FDR<0.05	2A
TraesCS5B02G176700	137.99	2.52	0.37	4.1	4.18e-05	0.00195	FDR<0.05	5B
TraesCS6A02G379800	72.44	2.13	0.28	4.1	4.19e-05	0.00195	FDR<0.05	6A
TraesCS1D02G325300	623.35	2.25	0.31	4.1	4.19e-05	0.00195	FDR<0.05	1D
TraesCS1D02G239500	97.72	3.71	0.66	4.1	4.2e-05	0.00195	FDR<0.05	1D
TraesCS4B02G078400	58.92	2.48	0.36	4.1	4.22e-05	0.00196	FDR<0.05	4B
TraesCS3A02G448500	534.41	-2.62	0.39	-4.09	4.24e-05	0.00197	FDR<0.05	3A
TraesCS5A02G533900	1314.83	2.38	0.34	4.09	4.23e-05	0.00197	FDR<0.05	5A
TraesCS6D02G239800	4380.73	-1.49	0.12	-4.09	4.25e-05	0.00197	FDR<0.05	6D
TraesCS7A02G406100	1874.52	-1.46	0.11	-4.09	4.25e-05	0.00197	FDR<0.05	7A
TraesCS6B02G293100	631.72	2.2	0.29	4.09	4.27e-05	0.00198	FDR<0.05	6B
TraesCS4B02G332600	5069.87	-1.62	0.15	-4.09	4.27e-05	0.00198	FDR<0.05	4B
TraesCS4A02G091100	3460.98	2.23	0.3	4.09	4.31e-05	0.00199	FDR<0.05	4A
TraesCS3B02G175900	5451.33	1.98	0.24	4.09	4.33e-05	0.002	FDR<0.05	3B
TraesCS2D02G441200	121.64	-3.66	0.65	-4.09	4.35e-05	0.00201	FDR<0.05	2D
TraesCS5A02G148700	178.14	1.74	0.18	4.09	4.35e-05	0.00201	FDR<0.05	5A
TraesCS6B02G364000	710.79	-2.7	0.42	-4.09	4.37e-05	0.00202	FDR<0.05	6B
TraesCS7A02G139600	10.59	-5.54	1.11	-4.09	4.37e-05	0.00202	FDR<0.05	7A
TraesCS3D02G408100	6813.38	3.01	0.49	4.09	4.38e-05	0.00202	FDR<0.05	3D
TraesCS2D02G010600	10.7	-6.14	1.26	-4.08	4.42e-05	0.00203	FDR<0.05	2D
TraesCS7D02G181400	9.15	6.32	1.3	4.08	4.43e-05	0.00203	FDR<0.05	7D
TraesCS4D02G272400	927.14	-1.77	0.19	-4.08	4.46e-05	0.00205	FDR<0.05	4D
TraesCS3B02G120900	32.59	4.45	0.85	4.08	4.47e-05	0.00205	FDR<0.05	3B
TraesCS7A02G364800	376.13	-2.34	0.33	-4.08	4.48e-05	0.00206	FDR<0.05	7A
TraesCS3B02G159200	114.38	-2.06	0.26	-4.08	4.49e-05	0.00206	FDR<0.05	3B
TraesCS2A02G170600	1893.92	2	0.24	4.08	4.51e-05	0.00207	FDR<0.05	2A
TraesCS5B02G311300	143.8	2.41	0.34	4.08	4.51e-05	0.00207	FDR<0.05	5B
TraesCS4A02G110200	689.39	-1.95	0.23	-4.08	4.57e-05	0.00209	FDR<0.05	4A
TraesCS3D02G195000	165.58	2.21	0.3	4.08	4.58e-05	0.00209	FDR<0.05	3D
TraesCS3A02G191400	1134.7	2.62	0.4	4.08	4.59e-05	0.0021	FDR<0.05	3A
TraesCS3B02G470400	3848.01	2.26	0.31	4.07	4.61e-05	0.0021	FDR<0.05	3B
TraesCS5D02G343000	7858.19	-1.51	0.12	-4.07	4.72e-05	0.00216	FDR<0.05	5D
TraesCS6A02G101900	2319.59	1.85	0.21	4.07	4.78e-05	0.00218	FDR<0.05	6A
TraesCS7D02G207000	494.85	-2.15	0.28	-4.06	4.88e-05	0.00222	FDR<0.05	7D
TraesCS2D02G280000	44.36	3.62	0.65	4.06	4.99e-05	0.00227	FDR<0.05	2D
TraesCS4A02G404500	274.87	-2.2	0.3	-4.05	5.04e-05	0.00229	FDR<0.05	4A
TraesCS4B02G370000	81.05	2.09	0.27	4.05	5.06e-05	0.0023	FDR<0.05	4B
TraesCS1D02G314800	1362.14	-1.84	0.21	-4.05	5.08e-05	0.00231	FDR<0.05	1D
TraesCS6B02G258400	4053.99	2.53	0.38	4.05	5.11e-05	0.00232	FDR<0.05	6B
TraesCS1D02G092700	108.24	2.52	0.38	4.05	5.18e-05	0.00235	FDR<0.05	1D
TraesCS3B02G371200	3286.15	1.97	0.24	4.05	5.2e-05	0.00236	FDR<0.05	3B
TraesCS7A02G404300	25084.5	-1.53	0.13	-4.05	5.2e-05	0.00236	FDR<0.05	7A
TraesCS2B02G290100	93.37	3.19	0.54	4.05	5.22e-05	0.00236	FDR<0.05	2B
TraesCS4A02G297700	5930.78	-1.52	0.13	-4.05	5.22e-05	0.00236	FDR<0.05	4A
TraesCS2B02G336900	150.47	-3.72	0.67	-4.04	5.35e-05	0.00242	FDR<0.05	2B
TraesCS1A02G239600	130.76	3.55	0.63	4.04	5.4e-05	0.00244	FDR<0.05	1A
TraesCS7D02G535300	1105.78	-2.46	0.36	-4.04	5.45e-05	0.00246	FDR<0.05	7D
TraesCS7D02G455900	597.68	-2.32	0.33	-4.03	5.47e-05	0.00247	FDR<0.05	7D
TraesCS7B02G207300	658.18	2.41	0.35	4.03	5.54e-05	0.0025	FDR<0.05	7B
TraesCS1A02G342700	13.29	5.84	1.2	4.03	5.67e-05	0.00256	FDR<0.05	1A
TraesCS7B02G378300	421.09	2.1	0.27	4.02	5.75e-05	0.00259	FDR<0.05	7B
TraesCS6B02G366500	182.81	2.08	0.27	4.02	5.77e-05	0.0026	FDR<0.05	6B
TraesCS6A02G238300	352.86	-2.35	0.34	-4.02	5.8e-05	0.00261	FDR<0.05	6A
TraesCS3A02G103100	72.27	4.47	0.86	4.02	5.85e-05	0.00263	FDR<0.05	3A
TraesCS5B02G045100	2809.91	2.43	0.36	4.01	5.99e-05	0.00269	FDR<0.05	5B
TraesCS6D02G297800	109.03	2.48	0.37	4.01	6.01e-05	0.0027	FDR<0.05	6D
TraesCS7B02G318800	1029.37	-1.55	0.14	-4.01	6.07e-05	0.00272	FDR<0.05	7B
TraesCS3A02G425000	8.57	5.72	1.18	4	6.2e-05	0.00278	FDR<0.05	3A
TraesCS1B02G306800	28.29	4.71	0.93	4	6.26e-05	0.0028	FDR<0.05	1B
TraesCS3D02G136100	169.33	2.52	0.38	4	6.32e-05	0.00283	FDR<0.05	3D
TraesCS1B02G107600	278.78	2.75	0.44	4	6.38e-05	0.00285	FDR<0.05	1B
TraesCS5A02G347900	770.04	1.94	0.24	4	6.42e-05	0.00287	FDR<0.05	5A
TraesCS2A02G014300	2222.59	1.71	0.18	4	6.45e-05	0.00288	FDR<0.05	2A
TraesCS2B02G247700	273.22	2.01	0.25	3.99	6.5e-05	0.0029	FDR<0.05	2B
TraesCS7B02G124500	247.64	2.1	0.27	3.99	6.52e-05	0.00291	FDR<0.05	7B
TraesCS2D02G000300	51.53	-3.63	0.66	-3.99	6.6e-05	0.00294	FDR<0.05	2D
TraesCS3A02G340900	23.06	-5.03	1.01	-3.99	6.61e-05	0.00294	FDR<0.05	3A
TraesCS1A02G403800	226.57	5.77	1.2	3.99	6.65e-05	0.00296	FDR<0.05	1A
TraesCS3B02G318600	2577.8	-1.48	0.12	-3.99	6.68e-05	0.00297	FDR<0.05	3B
TraesCS4D02G151500	9459.93	2.14	0.29	3.99	6.69e-05	0.00297	FDR<0.05	4D
TraesCS2B02G125200	5582.4	2.97	0.49	3.99	6.7e-05	0.00297	FDR<0.05	2B
TraesCS6A02G226900	149.18	-2.04	0.26	-3.99	6.74e-05	0.00299	FDR<0.05	6A
TraesCS7D02G190100	7.81	6.59	1.4	3.98	6.76e-05	0.003	FDR<0.05	7D
TraesCS1B02G320800	124.73	2.87	0.47	3.98	6.76e-05	0.003	FDR<0.05	1B
TraesCS7A02G222600	1324.11	-1.73	0.18	-3.98	6.78e-05	0.003	FDR<0.05	7A
TraesCSU02G034700	17.22	-5.72	1.19	-3.98	6.78e-05	0.003	FDR<0.05	U0
TraesCS1B02G224300	69.73	-2.37	0.34	-3.98	6.81e-05	0.00301	FDR<0.05	1B
TraesCS6D02G295500	218.34	3.11	0.53	3.98	6.87e-05	0.00303	FDR<0.05	6D
TraesCS3B02G370500	849.96	-1.68	0.17	-3.98	6.9e-05	0.00305	FDR<0.05	3B
TraesCS5D02G216900	6.46	6.32	1.34	3.98	6.93e-05	0.00306	FDR<0.05	5D
TraesCS1A02G279500	747.42	2.08	0.27	3.98	6.93e-05	0.00306	FDR<0.05	1A
TraesCS6A02G240400	32.16	-4.32	0.83	-3.98	6.98e-05	0.00308	FDR<0.05	6A
TraesCS7B02G250700	12.76	7.3	1.58	3.98	6.99e-05	0.00308	FDR<0.05	7B
TraesCS2D02G118100	15.7	4.8	0.96	3.98	7.01e-05	0.00308	FDR<0.05	2D
TraesCS6D02G364100	93.08	-3.49	0.63	-3.98	7e-05	0.00308	FDR<0.05	6D
TraesCS6B02G349300	2697.11	2.38	0.35	3.98	7.03e-05	0.00309	FDR<0.05	6B
TraesCS7B02G105300	4422.64	-2.3	0.33	-3.97	7.08e-05	0.00311	FDR<0.05	7B
TraesCS4A02G445500	6496.7	-2.31	0.33	-3.97	7.1e-05	0.00312	FDR<0.05	4A
TraesCS2B02G124200	27.7	4.6	0.91	3.97	7.11e-05	0.00312	FDR<0.05	2B
TraesCS2B02G558400	108.87	4.87	0.98	3.97	7.18e-05	0.00315	FDR<0.05	2B
TraesCS2A02G367700	1383.06	-3.01	0.51	-3.97	7.19e-05	0.00315	FDR<0.05	2A
TraesCSU02G092300	528.24	5.05	1.02	3.97	7.25e-05	0.00317	FDR<0.05	U0
TraesCS5B02G172900	291.63	3.76	0.69	3.97	7.34e-05	0.00321	FDR<0.05	5B
TraesCS4B02G292300	248.37	-2.12	0.28	-3.96	7.44e-05	0.00325	FDR<0.05	4B
TraesCS3A02G324500	23.46	2.87	0.47	3.96	7.47e-05	0.00326	FDR<0.05	3A
TraesCS4A02G110600	409	1.75	0.19	3.96	7.51e-05	0.00328	FDR<0.05	4A
TraesCS5B02G064000	1635.09	2.07	0.27	3.96	7.52e-05	0.00328	FDR<0.05	5B
TraesCS3D02G219800	31.69	8.61	1.92	3.96	7.55e-05	0.00329	FDR<0.05	3D
TraesCS3D02G505500	85.01	4.25	0.82	3.96	7.57e-05	0.0033	FDR<0.05	3D
TraesCS4D02G329500	5445.26	3.4	0.61	3.96	7.6e-05	0.00331	FDR<0.05	4D
TraesCS5A02G475700	393.98	-1.99	0.25	-3.96	7.6e-05	0.00331	FDR<0.05	5A
TraesCS2B02G192700	33.43	5.38	1.11	3.96	7.62e-05	0.00331	FDR<0.05	2B
TraesCS7A02G511600	536.17	-1.93	0.23	-3.95	7.68e-05	0.00333	FDR<0.05	7A
TraesCS7D02G082800	5.97	6.2	1.32	3.95	7.7e-05	0.00334	FDR<0.05	7D
TraesCS1B02G249000	26970.7	-2.09	0.28	-3.95	7.73e-05	0.00335	FDR<0.05	1B
TraesCS2B02G563700	150.09	-1.89	0.22	-3.95	7.76e-05	0.00337	FDR<0.05	2B
TraesCS4D02G194500	253.17	1.96	0.24	3.95	7.82e-05	0.00339	FDR<0.05	4D
TraesCS4A02G002700	784.14	-1.55	0.14	-3.94	8.09e-05	0.0035	FDR<0.05	4A
TraesCS1D02G166400	323.03	2.17	0.3	3.94	8.09e-05	0.0035	FDR<0.05	1D
TraesCS3A02G289900	139.79	2.74	0.44	3.94	8.11e-05	0.00351	FDR<0.05	3A
TraesCS4A02G229000	1037.35	-1.5	0.13	-3.94	8.18e-05	0.00353	FDR<0.05	4A
TraesCS6A02G215300	447.15	-1.89	0.22	-3.94	8.17e-05	0.00353	FDR<0.05	6A
TraesCS3B02G220600	123	2.4	0.35	3.94	8.21e-05	0.00354	FDR<0.05	3B
TraesCS2B02G307100	6038.01	1.74	0.19	3.94	8.26e-05	0.00356	FDR<0.05	2B
TraesCS6D02G015500	296.18	-4.58	0.91	-3.93	8.37e-05	0.00361	FDR<0.05	6D
TraesCS7B02G231800	1954.55	2.3	0.33	3.93	8.38e-05	0.00361	FDR<0.05	7B
TraesCS4B02G281800	87.85	3.8	0.71	3.93	8.39e-05	0.00361	FDR<0.05	4B
TraesCS5D02G203800	9.37	5.86	1.24	3.93	8.5e-05	0.00365	FDR<0.05	5D
TraesCS3A02G352300	7.32	6.5	1.4	3.93	8.54e-05	0.00367	FDR<0.05	3A
TraesCS2D02G552200	1598.61	-2.17	0.3	-3.93	8.58e-05	0.00369	FDR<0.05	2D
TraesCS7D02G247600	537.31	2.06	0.27	3.93	8.6e-05	0.00369	FDR<0.05	7D
TraesCS5D02G332000	302.39	1.77	0.2	3.93	8.6e-05	0.00369	FDR<0.05	5D
TraesCS7A02G236500	2935.25	-1.78	0.2	-3.93	8.61e-05	0.00369	FDR<0.05	7A
TraesCS3B02G257900	207.09	-2.19	0.3	-3.92	8.7e-05	0.00373	FDR<0.05	3B
TraesCS6B02G315400	94.17	-3.14	0.55	-3.92	8.73e-05	0.00374	FDR<0.05	6B
TraesCS1B02G073600	515.37	1.52	0.13	3.92	8.74e-05	0.00374	FDR<0.05	1B
TraesCS5D02G041400	7.01	-6.12	1.31	-3.92	8.8e-05	0.00376	FDR<0.05	5D
TraesCS6B02G274800	200.82	2.97	0.5	3.92	8.8e-05	0.00376	FDR<0.05	6B
TraesCS4A02G004800	43.95	-4.34	0.85	-3.92	8.87e-05	0.00379	FDR<0.05	4A
TraesCS7B02G340000	93.64	2.41	0.36	3.92	9.02e-05	0.00385	FDR<0.05	7B
TraesCS3B02G429000	2815.35	-1.79	0.2	-3.91	9.09e-05	0.00387	FDR<0.05	3B
TraesCS1D02G073900	526.56	-1.8	0.2	-3.91	9.18e-05	0.00391	FDR<0.05	1D
TraesCS5D02G085500	338.43	1.82	0.21	3.9	9.43e-05	0.00401	FDR<0.05	5D
TraesCS7D02G356300	826.18	2.27	0.33	3.9	9.43e-05	0.00401	FDR<0.05	7D
TraesCS2B02G123900	943.97	2	0.26	3.9	9.46e-05	0.00402	FDR<0.05	2B
TraesCS6D02G364600	226.87	-2.93	0.49	-3.9	9.51e-05	0.00404	FDR<0.05	6D
TraesCS4A02G100800	292.74	1.82	0.21	3.9	9.63e-05	0.00409	FDR<0.05	4A
TraesCS5B02G260200	7.73	6.57	1.43	3.9	9.64e-05	0.00409	FDR<0.05	5B
TraesCS1A02G006500	166.1	-2.9	0.49	-3.9	9.7e-05	0.00411	FDR<0.05	1A
TraesCS3D02G430100	624.72	2.59	0.41	3.9	9.72e-05	0.00412	FDR<0.05	3D
TraesCS4D02G093500	589.77	2.25	0.32	3.9	9.72e-05	0.00412	FDR<0.05	4D
TraesCS6B02G304000	53.21	3.69	0.69	3.89	9.84e-05	0.00417	FDR<0.05	6B
TraesCS3A02G374800	16.37	-4.79	0.97	-3.89	9.88e-05	0.00418	FDR<0.05	3A
TraesCS7D02G356200	172.5	2.31	0.34	3.89	9.95e-05	0.00421	FDR<0.05	7D
TraesCS6B02G346200	8.23	5.68	1.2	3.89	9.98e-05	0.00422	FDR<0.05	6B
TraesCS3A02G199800	12.77	4.03	0.78	3.89	0.0001	0.00422	FDR<0.05	3A
TraesCS3D02G036000	218.8	-2.21	0.31	-3.89	0.0001	0.00422	FDR<0.05	3D
TraesCS5B02G481000	3173.49	1.81	0.21	3.89	0.0001	0.00423	FDR<0.05	5B
TraesCS6A02G222800	2546.76	1.88	0.23	3.89	0.000101	0.00427	FDR<0.05	6A
TraesCS1B02G266200	1440.43	-1.71	0.18	-3.89	0.000102	0.00429	FDR<0.05	1B
TraesCS2A02G493800	481.2	-2.43	0.37	-3.88	0.000102	0.00431	FDR<0.05	2A
TraesCS3D02G204800	188.62	2.05	0.27	3.88	0.000103	0.00434	FDR<0.05	3D
TraesCS4A02G018700	273.2	-1.75	0.19	-3.88	0.000103	0.00434	FDR<0.05	4A
TraesCS2A02G123000	326.57	-2	0.26	-3.88	0.000103	0.00434	FDR<0.05	2A
TraesCS2B02G141900	2723.67	-1.81	0.21	-3.88	0.000104	0.00435	FDR<0.05	2B
TraesCS4D02G073900	881.18	2.08	0.28	3.88	0.000104	0.00436	FDR<0.05	4D
TraesCS2B02G489500	137.01	1.87	0.22	3.88	0.000104	0.00436	FDR<0.05	2B
TraesCS2D02G139100	76.31	4.23	0.83	3.88	0.000105	0.0044	FDR<0.05	2D
TraesCS7D02G428800	243.67	-4.95	1.02	-3.87	0.000107	0.00448	FDR<0.05	7D
TraesCS4A02G066100	7.66	6.56	1.44	3.87	0.000107	0.00449	FDR<0.05	4A
TraesCS4A02G322400	2212.78	-1.48	0.12	-3.87	0.000108	0.00451	FDR<0.05	4A
TraesCS6B02G045000	20.57	6.46	1.41	3.87	0.000108	0.00451	FDR<0.05	6B
TraesCS2B02G260200	6598.26	1.75	0.19	3.87	0.000108	0.00452	FDR<0.05	2B
TraesCS1B02G232900	222.68	2.74	0.45	3.87	0.000108	0.00453	FDR<0.05	1B
TraesCS4D02G054200	1402.66	1.55	0.14	3.87	0.000109	0.00455	FDR<0.05	4D
TraesCS3A02G296400	10.72	7.04	1.56	3.87	0.000109	0.00456	FDR<0.05	3A
TraesCS3A02G309100	2728.36	2.82	0.47	3.87	0.00011	0.00457	FDR<0.05	3A
TraesCS5A02G169900	13.43	-4.85	1	-3.87	0.00011	0.00459	FDR<0.05	5A
TraesCS3B02G439900	2283.83	2.92	0.5	3.86	0.000112	0.00467	FDR<0.05	3B
TraesCS2B02G328500	199.4	2.62	0.42	3.86	0.000113	0.00468	FDR<0.05	2B
TraesCS7A02G360200	7.05	5.43	1.15	3.86	0.000113	0.00468	FDR<0.05	7A
TraesCS5D02G338200	9806.45	2.14	0.3	3.86	0.000114	0.00471	FDR<0.05	5D
TraesCS2D02G539100	51.39	3.67	0.69	3.86	0.000114	0.00473	FDR<0.05	2D
TraesCS5A02G354800	44.17	4.7	0.96	3.86	0.000114	0.00473	FDR<0.05	5A
TraesCS5B02G100900	237.32	-2.42	0.37	-3.86	0.000114	0.00474	FDR<0.05	5B
TraesCS2A02G076100	11.3	5.15	1.08	3.86	0.000115	0.00476	FDR<0.05	2A
TraesCS7D02G197500	499.14	-1.91	0.24	-3.85	0.000117	0.00484	FDR<0.05	7D
TraesCS1D02G208900	1481.97	-1.63	0.16	-3.85	0.000117	0.00486	FDR<0.05	1D
TraesCS1D02G365800	31.99	2.6	0.41	3.85	0.000118	0.00486	FDR<0.05	1D
TraesCS3D02G052300	2440.93	1.63	0.16	3.85	0.000118	0.00489	FDR<0.05	3D
TraesCS1B02G089800	929.98	-1.69	0.18	-3.85	0.000119	0.0049	FDR<0.05	1B
TraesCS7B02G047300	70.88	-2.34	0.35	-3.85	0.000119	0.00493	FDR<0.05	7B
TraesCS1A02G243900	26.39	-5.31	1.12	-3.84	0.000122	0.00502	FDR<0.05	1A
TraesCS1B02G465400	69.13	2.04	0.27	3.84	0.000122	0.00502	FDR<0.05	1B
TraesCS7B02G175300	1766.28	1.96	0.25	3.84	0.000122	0.00502	FDR<0.05	7B
TraesCS7B02G221100	754.46	1.82	0.21	3.84	0.000123	0.00506	FDR<0.05	7B
TraesCS2B02G180400	938.82	-1.5	0.13	-3.84	0.000124	0.00512	FDR<0.05	2B
TraesCS7A02G489800	494.82	-2.45	0.38	-3.84	0.000125	0.00513	FDR<0.05	7A
TraesCS1A02G052300	300.31	1.87	0.23	3.84	0.000125	0.00514	FDR<0.05	1A
TraesCS2D02G526100	10.71	7.04	1.57	3.84	0.000125	0.00514	FDR<0.05	2D
TraesCS2D02G477800	10.75	7.05	1.58	3.84	0.000125	0.00515	FDR<0.05	2D
TraesCS1D02G293600	34.51	4.24	0.85	3.83	0.000126	0.00515	FDR<0.05	1D
TraesCS2A02G505000	79.58	-2.59	0.41	-3.83	0.000126	0.00515	FDR<0.05	2A
TraesCS2D02G547600	21.46	-4.4	0.89	-3.83	0.000127	0.00518	FDR<0.05	2D
TraesCS7A02G281200	8343.9	-1.69	0.18	-3.83	0.000127	0.00519	FDR<0.05	7A
TraesCS7B02G082500	1356.63	-1.64	0.17	-3.83	0.000129	0.00529	FDR<0.05	7B
TraesCS7D02G218900	17.04	4.38	0.88	3.83	0.00013	0.0053	FDR<0.05	7D
TraesCS5A02G029700	2774.5	-2.21	0.32	-3.83	0.00013	0.00532	FDR<0.05	5A
TraesCS6A02G250100	42.46	-3.45	0.64	-3.83	0.000131	0.00533	FDR<0.05	6A
TraesCS2D02G049500	2812.2	3.19	0.57	3.82	0.000131	0.00535	FDR<0.05	2D
TraesCS2D02G316200	3680.1	2.94	0.51	3.82	0.000132	0.00537	FDR<0.05	2D
TraesCS3B02G160300	53.87	3.24	0.59	3.82	0.000133	0.0054	FDR<0.05	3B
TraesCS5B02G214400	4971.97	1.42	0.11	3.82	0.000133	0.00541	FDR<0.05	5B
TraesCS5B02G358800	16.25	-4.32	0.87	-3.82	0.000133	0.00542	FDR<0.05	5B
TraesCS1B02G454100	141.97	2.77	0.46	3.82	0.000134	0.00545	FDR<0.05	1B
TraesCS5D02G426200	908.28	1.62	0.16	3.82	0.000134	0.00545	FDR<0.05	5D
TraesCS4B02G164800	8660.71	2.15	0.3	3.82	0.000135	0.0055	FDR<0.05	4B
TraesCSU02G227200	46.82	3.84	0.74	3.82	0.000136	0.00552	FDR<0.05	U0
TraesCS4A02G226100	157.3	-1.99	0.26	-3.81	0.000136	0.00553	FDR<0.05	4A
TraesCS7A02G110600	2875.6	-1.41	0.11	-3.81	0.000138	0.00558	FDR<0.05	7A
TraesCS7D02G379900	75.4	3.83	0.74	3.81	0.000138	0.0056	FDR<0.05	7D
TraesCS5A02G265400	83.98	2.63	0.43	3.81	0.000139	0.00564	FDR<0.05	5A
TraesCS7D02G343300	3124.31	2.04	0.27	3.81	0.00014	0.00566	FDR<0.05	7D
TraesCS3A02G214400	172.05	-1.94	0.25	-3.81	0.00014	0.00567	FDR<0.05	3A
TraesCS3B02G150300	300.3	2.18	0.31	3.8	0.000143	0.00577	FDR<0.05	3B
TraesCS5D02G072400	538.05	-1.6	0.16	-3.8	0.000144	0.0058	FDR<0.05	5D
TraesCS3B02G317300	2095.4	1.95	0.25	3.8	0.000145	0.00586	FDR<0.05	3B
TraesCS6D02G082600	4740.52	1.8	0.21	3.8	0.000147	0.00594	FDR<0.05	6D
TraesCS3A02G243000	136.46	-2.18	0.31	-3.79	0.000148	0.00597	FDR<0.05	3A
TraesCS3A02G422200	154.25	-2.21	0.32	-3.79	0.00015	0.00604	FDR<0.05	3A
TraesCS3D02G111000	2955.29	-1.49	0.13	-3.79	0.00015	0.00606	FDR<0.05	3D
TraesCS6B02G219400	9.21	5.83	1.28	3.79	0.000151	0.00607	FDR<0.05	6B
TraesCS2D02G155700	419.53	-2.03	0.27	-3.79	0.000151	0.00609	FDR<0.05	2D
TraesCS3D02G295400	42.67	3.41	0.64	3.79	0.000152	0.0061	FDR<0.05	3D
TraesCS3A02G401600	67.69	-2.05	0.28	-3.79	0.000152	0.00611	FDR<0.05	3A
TraesCS3A02G242600	14.47	-4.43	0.91	-3.79	0.000152	0.00611	FDR<0.05	3A
TraesCS5A02G377200	79.58	4.08	0.81	3.79	0.000153	0.00614	FDR<0.05	5A
TraesCS3A02G333300	470.22	1.93	0.25	3.78	0.000154	0.00617	FDR<0.05	3A
TraesCS1A02G259900	329.52	-2.26	0.33	-3.78	0.000156	0.00623	FDR<0.05	1A
TraesCS2D02G013100	21.09	-4.19	0.84	-3.78	0.000157	0.0063	FDR<0.05	2D
TraesCS2B02G332700	40.66	-3.53	0.67	-3.78	0.000158	0.00633	FDR<0.05	2B
TraesCS4A02G203400	32233.8	-1.71	0.19	-3.78	0.000158	0.00633	FDR<0.05	4A
TraesCS6A02G170600	39.96	4.78	1	3.78	0.000158	0.00633	FDR<0.05	6A
TraesCS5A02G253000	83.45	5.27	1.13	3.77	0.000161	0.00644	FDR<0.05	5A
TraesCS5D02G259700	367.27	-2.2	0.32	-3.77	0.000163	0.00651	FDR<0.05	5D
TraesCS5B02G287600	641.4	1.95	0.25	3.77	0.000163	0.00652	FDR<0.05	5B
TraesCS3D02G208200	781.84	1.78	0.21	3.77	0.000164	0.00654	FDR<0.05	3D
TraesCS1B02G291500	241.62	2.58	0.42	3.77	0.000166	0.00663	FDR<0.05	1B
TraesCS5A02G374000	24.87	-4.81	1.01	-3.76	0.000167	0.00667	FDR<0.05	5A
TraesCS2B02G122200	49.52	2.72	0.46	3.76	0.000168	0.00667	FDR<0.05	2B
TraesCS5A02G198400	33.52	-4.8	1.01	-3.76	0.000168	0.00669	FDR<0.05	5A
TraesCS5B02G317700	3420.89	-1.5	0.13	-3.76	0.00017	0.00677	FDR<0.05	5B
TraesCS7D02G049000	536.87	-1.89	0.24	-3.76	0.000172	0.00683	FDR<0.05	7D
TraesCS5B02G108300	682.19	2.42	0.38	3.76	0.000172	0.00685	FDR<0.05	5B
TraesCS2D02G300000	5209.83	1.83	0.22	3.76	0.000173	0.00685	FDR<0.05	2D
TraesCS7D02G180900	20.45	5.15	1.11	3.76	0.000173	0.00685	FDR<0.05	7D
TraesCS7D02G184400	228	-2.33	0.35	-3.76	0.000173	0.00685	FDR<0.05	7D
TraesCS4B02G051100	36.78	5.19	1.12	3.75	0.000174	0.00687	FDR<0.05	4B
TraesCS2B02G350500	86.31	-2.25	0.33	-3.75	0.000175	0.00692	FDR<0.05	2B
TraesCS1D02G144400	20604.9	-2.65	0.44	-3.75	0.000177	0.007	FDR<0.05	1D
TraesCS7A02G256200	119.7	3.33	0.62	3.75	0.000179	0.00706	FDR<0.05	7A
TraesCS2A02G013500	21.79	-4.24	0.87	-3.75	0.000179	0.00706	FDR<0.05	2A
TraesCS7B02G095500	9.84	6.92	1.58	3.75	0.00018	0.0071	FDR<0.05	7B
TraesCS6A02G403400	31.2	3.27	0.61	3.74	0.000185	0.00729	FDR<0.05	6A
TraesCSU02G187200	803.41	3.27	0.61	3.74	0.000187	0.00736	FDR<0.05	U0
TraesCS2D02G254700	3235.63	1.56	0.15	3.73	0.00019	0.00747	FDR<0.05	2D
TraesCS3D02G260100	2033.18	1.61	0.16	3.73	0.00019	0.0075	FDR<0.05	3D
TraesCS1D02G023100	23.22	-4.05	0.82	-3.73	0.000191	0.00752	FDR<0.05	1D
TraesCS6B02G359700	224	-1.91	0.24	-3.73	0.000191	0.00752	FDR<0.05	6B
TraesCS1D02G369300	9.33	-6.53	1.48	-3.73	0.000192	0.00755	FDR<0.05	1D
TraesCS6A02G374400	119181	-1.94	0.25	-3.73	0.000192	0.00755	FDR<0.05	6A
TraesCS6B02G309900	2160	1.73	0.2	3.73	0.000192	0.00755	FDR<0.05	6B
TraesCS2D02G391800	5184.39	-1.52	0.14	-3.73	0.000193	0.00756	FDR<0.05	2D
TraesCS2A02G427200	9.66	6.89	1.58	3.73	0.000194	0.0076	FDR<0.05	2A
TraesCS2B02G604700	4059.3	1.77	0.21	3.73	0.000194	0.00761	FDR<0.05	2B
TraesCS4A02G196800	14.92	-4.73	1	-3.72	0.000196	0.00766	FDR<0.05	4A
TraesCS2B02G352300	174.05	-2.12	0.3	-3.72	0.000196	0.00768	FDR<0.05	2B
TraesCS6B02G182000	5.95	6.2	1.4	3.72	0.000197	0.0077	FDR<0.05	6B
TraesCS4D02G325500	1177.69	-1.78	0.21	-3.72	0.000198	0.00773	FDR<0.05	4D
TraesCS2B02G459100	592.6	-2.25	0.34	-3.72	0.000198	0.00773	FDR<0.05	2B
TraesCS1D02G232400	5.39	6.05	1.36	3.72	0.000198	0.00773	FDR<0.05	1D
TraesCS4B02G072100	9.28	-6.53	1.49	-3.72	0.000198	0.00773	FDR<0.05	4B
TraesCS1B02G454200	591.19	4.5	0.94	3.72	0.000198	0.00774	FDR<0.05	1B
TraesCS5B02G468400	14.61	-4.06	0.82	-3.72	0.000199	0.00776	FDR<0.05	5B
TraesCS5B02G210600	101.94	2.33	0.36	3.72	0.000202	0.00787	FDR<0.05	5B
TraesCS5B02G116100	1159.27	1.93	0.25	3.72	0.000203	0.00789	FDR<0.05	5B
TraesCS1B02G225000	2402.82	1.74	0.2	3.71	0.000204	0.00793	FDR<0.05	1B
TraesCS1D02G022800	7.15	6.46	1.47	3.71	0.000204	0.00794	FDR<0.05	1D
TraesCS3A02G362500	342.94	-1.94	0.25	-3.71	0.000204	0.00794	FDR<0.05	3A
TraesCS5D02G464900	203.31	6.31	1.43	3.71	0.000207	0.00804	FDR<0.05	5D
TraesCS4A02G200100	239.78	2.57	0.42	3.71	0.000207	0.00804	FDR<0.05	4A
TraesCS6D02G170500	952.62	-1.98	0.26	-3.71	0.000207	0.00804	FDR<0.05	6D
TraesCS1D02G389200	106.9	-2.57	0.42	-3.71	0.000208	0.00806	FDR<0.05	1D
TraesCS5A02G541200	92.65	-3.44	0.66	-3.71	0.000208	0.00808	FDR<0.05	5A
TraesCS7B02G432500	53.21	2.26	0.34	3.71	0.000209	0.00808	FDR<0.05	7B
TraesCS6B02G303800	199.84	2.21	0.33	3.71	0.000211	0.00816	FDR<0.05	6B
TraesCS2B02G445400	13.65	4.76	1.01	3.71	0.000211	0.00817	FDR<0.05	2B
TraesCS5A02G273200	34.03	4.21	0.87	3.71	0.000211	0.00817	FDR<0.05	5A
TraesCS5A02G100000	73.69	-3.87	0.78	-3.7	0.000211	0.00817	FDR<0.05	5A
TraesCS4A02G242800	170.46	-1.94	0.25	-3.7	0.000212	0.00819	FDR<0.05	4A
TraesCS7A02G357800	3749.32	-1.87	0.24	-3.7	0.000213	0.00821	FDR<0.05	7A
TraesCS1B02G337400	474.29	2.44	0.39	3.7	0.000213	0.00823	FDR<0.05	1B
TraesCS2D02G299500	520.46	1.85	0.23	3.7	0.000214	0.00823	FDR<0.05	2D
TraesCS5B02G221600	31.79	8.61	2.06	3.7	0.000214	0.00825	FDR<0.05	5B
TraesCSU02G049500	74.35	-2.2	0.33	-3.7	0.000215	0.00826	FDR<0.05	U0
TraesCS4D02G316400	4414.87	-1.97	0.26	-3.7	0.000217	0.00834	FDR<0.05	4D
TraesCS5D02G085800	1671.05	1.52	0.14	3.7	0.000218	0.00837	FDR<0.05	5D
TraesCS5D02G465300	1446.3	2.46	0.39	3.69	0.00022	0.00846	FDR<0.05	5D
TraesCS5B02G394100	1663.54	-2.87	0.51	-3.69	0.00022	0.00846	FDR<0.05	5B
TraesCS2D02G343000	1361.94	-1.64	0.17	-3.69	0.000223	0.00855	FDR<0.05	2D
TraesCS1A02G219200	522.81	1.82	0.22	3.69	0.000225	0.00864	FDR<0.05	1A
TraesCS2D02G364800	42.47	-3.36	0.64	-3.69	0.000225	0.00864	FDR<0.05	2D
TraesCS1D02G177700	67.3	3.58	0.7	3.69	0.000226	0.00865	FDR<0.05	1D
TraesCSU02G110300	109.58	2.47	0.4	3.69	0.000227	0.0087	FDR<0.05	U0
TraesCS7B02G285900	41.84	3.66	0.72	3.68	0.00023	0.00882	FDR<0.05	7B
TraesCS3A02G305400	2495.36	-1.86	0.23	-3.68	0.000232	0.00888	FDR<0.05	3A
TraesCS3A02G101400	15.68	-4.26	0.89	-3.68	0.000233	0.00892	FDR<0.05	3A
TraesCS1D02G078600	8.72	-6.44	1.48	-3.68	0.000234	0.00893	FDR<0.05	1D
TraesCS5B02G400000	291.01	2.24	0.34	3.68	0.000234	0.00893	FDR<0.05	5B
TraesCS3D02G267100	96.91	2.42	0.39	3.68	0.000235	0.00896	FDR<0.05	3D
TraesCS5B02G481100	3435.88	2.17	0.32	3.68	0.000236	0.00902	FDR<0.05	5B
TraesCS3D02G276500	155.97	2.17	0.32	3.68	0.000237	0.00905	FDR<0.05	3D
TraesCS5D02G447500	10505.5	-1.61	0.17	-3.68	0.000238	0.00906	FDR<0.05	5D
TraesCS3A02G272200	1923.41	2.34	0.37	3.67	0.000241	0.00919	FDR<0.05	3A
TraesCS4B02G364800	689.03	-1.59	0.16	-3.67	0.000243	0.00923	FDR<0.05	4B
TraesCS2B02G384700	180.52	2.25	0.34	3.67	0.000243	0.00925	FDR<0.05	2B
TraesCS1B02G096900	155.39	6.42	1.48	3.67	0.000244	0.00926	FDR<0.05	1B
TraesCS7D02G477100	34.15	-4.55	0.97	-3.67	0.000245	0.00931	FDR<0.05	7D
TraesCS6D02G140100	286.32	1.96	0.26	3.67	0.000246	0.00932	FDR<0.05	6D
TraesCS4D02G349500	13.93	-4.09	0.84	-3.67	0.000246	0.00932	FDR<0.05	4D
TraesCS5B02G376400	113.41	2.51	0.41	3.67	0.000247	0.00936	FDR<0.05	5B
TraesCS4B02G098200	1307.98	-2.21	0.33	-3.66	0.000251	0.00952	FDR<0.05	4B
TraesCS5D02G037700	807.67	-1.47	0.13	-3.66	0.000252	0.00956	FDR<0.05	5D
TraesCS7B02G294800	1899.05	1.86	0.24	3.66	0.000254	0.0096	FDR<0.05	7B
TraesCS1A02G219900	19.83	3.22	0.61	3.66	0.000254	0.00961	FDR<0.05	1A
TraesCS6A02G125700	274.98	-4.07	0.84	-3.66	0.000255	0.00965	FDR<0.05	6A
TraesCS6B02G268100	59.44	-3.85	0.78	-3.66	0.000256	0.00966	FDR<0.05	6B
TraesCS2B02G105300	4984.44	1.53	0.15	3.66	0.000256	0.00967	FDR<0.05	2B
TraesCS4A02G193100	163.45	1.83	0.23	3.65	0.000259	0.00978	FDR<0.05	4A
TraesCS7B02G355200	1177.27	-2.05	0.29	-3.65	0.000261	0.00983	FDR<0.05	7B
TraesCS5B02G559600	772.06	2.25	0.34	3.65	0.000262	0.00986	FDR<0.05	5B
TraesCS4B02G340600	36.51	-2.67	0.46	-3.65	0.000263	0.0099	FDR<0.05	4B
TraesCS5B02G141000	385.15	1.57	0.16	3.65	0.000266	0.01	FDR<0.05	5B
TraesCS5A02G113400	241.76	-1.87	0.24	-3.64	0.000268	0.0101	FDR<0.05	5A
TraesCS5B02G016700	36.97	4.18	0.87	3.64	0.000268	0.0101	FDR<0.05	5B
TraesCS7D02G499500	2183.21	-1.45	0.12	-3.64	0.000268	0.0101	FDR<0.05	7D
TraesCS2D02G286100	5.05	5.44	1.22	3.64	0.00027	0.0102	FDR<0.05	2D
TraesCS7D02G302100	554.15	2.18	0.32	3.64	0.000271	0.0102	FDR<0.05	7D
TraesCS7D02G061500	1021.59	1.53	0.15	3.64	0.000273	0.0102	FDR<0.05	7D
TraesCS6D02G349000	298.45	2.02	0.28	3.64	0.000274	0.0103	FDR<0.05	6D
TraesCS2B02G608400	791.34	-1.44	0.12	-3.64	0.000275	0.0103	FDR<0.05	2B
TraesCS4B02G075200	781.55	2.06	0.29	3.64	0.000277	0.0104	FDR<0.05	4B
TraesCS6A02G281900	59.87	3.22	0.61	3.63	0.000278	0.0104	FDR<0.05	6A
TraesCS7A02G188200	159.83	2.05	0.29	3.63	0.000278	0.0104	FDR<0.05	7A
TraesCS2A02G253900	2076.52	1.7	0.19	3.63	0.000279	0.0104	FDR<0.05	2A
TraesCS1A02G289200	10.08	-6.65	1.56	-3.63	0.000282	0.0105	FDR<0.05	1A
TraesCS4D02G339400	733.58	-2.08	0.3	-3.63	0.000283	0.0106	FDR<0.05	4D
TraesCS6D02G392600	370.1	2.02	0.28	3.63	0.000284	0.0106	FDR<0.05	6D
TraesCS1B02G386800	6.7	5.37	1.21	3.63	0.000285	0.0106	FDR<0.05	1B
TraesCS3D02G036700	30.82	3.88	0.79	3.63	0.000285	0.0106	FDR<0.05	3D
TraesCS6A02G220600	62.39	2.74	0.48	3.63	0.000285	0.0106	FDR<0.05	6A
TraesCS5A02G211200	1145.75	2.01	0.28	3.63	0.000286	0.0106	FDR<0.05	5A
TraesCS6B02G292800	216.14	2.15	0.32	3.63	0.000289	0.0107	FDR<0.05	6B
TraesCS5D02G323400	4826	-1.5	0.14	-3.63	0.000289	0.0107	FDR<0.05	5D
TraesCS1D02G214300	1601.94	1.77	0.21	3.62	0.000291	0.0108	FDR<0.05	1D
TraesCS2A02G286100	158.26	-2.05	0.29	-3.62	0.000293	0.0109	FDR<0.05	2A
TraesCS7D02G355500	25.76	4.44	0.95	3.62	0.000294	0.0109	FDR<0.05	7D
TraesCS3A02G226100	1001.89	1.88	0.24	3.61	0.000302	0.0112	FDR<0.05	3A
TraesCS2B02G126000	27.34	4.31	0.92	3.61	0.000302	0.0112	FDR<0.05	2B
TraesCS5D02G075000	119.94	-2.13	0.31	-3.61	0.000302	0.0112	FDR<0.05	5D
TraesCS4D02G050800	185.48	2.05	0.29	3.61	0.000302	0.0112	FDR<0.05	4D
TraesCS7A02G363600	21466.2	1.99	0.27	3.61	0.000303	0.0112	FDR<0.05	7A
TraesCS2A02G545600	12437.4	1.74	0.2	3.61	0.000304	0.0113	FDR<0.05	2A
TraesCS7B02G175800	150.3	-1.92	0.25	-3.61	0.000305	0.0113	FDR<0.05	7B
TraesCS6D02G192700	866.87	-1.68	0.19	-3.61	0.000305	0.0113	FDR<0.05	6D
TraesCS5A02G237500	146.04	-3.34	0.65	-3.61	0.000306	0.0113	FDR<0.05	5A
TraesCS5D02G100200	4801.62	-1.61	0.17	-3.61	0.000309	0.0114	FDR<0.05	5D
TraesCS2A02G210100	11.66	4.76	1.04	3.61	0.000311	0.0115	FDR<0.05	2A
TraesCS5A02G231500	122.47	-2.19	0.33	-3.61	0.000312	0.0115	FDR<0.05	5A
TraesCS6D02G402800	3235.07	-1.44	0.12	-3.61	0.000312	0.0115	FDR<0.05	6D
TraesCS3B02G214600	144.28	2.49	0.41	3.6	0.000312	0.0115	FDR<0.05	3B
TraesCS3D02G467600	48142.7	-1.97	0.27	-3.6	0.000316	0.0116	FDR<0.05	3D
TraesCS2D02G127000	233	2.71	0.48	3.6	0.000316	0.0116	FDR<0.05	2D
TraesCS3B02G310400	78.54	2.48	0.41	3.6	0.000317	0.0117	FDR<0.05	3B
TraesCS6D02G122000	628.7	5.25	1.18	3.6	0.000317	0.0117	FDR<0.05	6D
TraesCS3A02G480200	1198.83	2.13	0.31	3.6	0.000318	0.0117	FDR<0.05	3A
TraesCS3A02G241000	865.83	3.49	0.69	3.6	0.000319	0.0117	FDR<0.05	3A
TraesCS6D02G397500	10.23	-6.67	1.57	-3.6	0.000319	0.0117	FDR<0.05	6D
TraesCS2B02G546700	38.55	8.89	2.19	3.6	0.000321	0.0118	FDR<0.05	2B
TraesCS5B02G384500	1027.26	-1.9	0.25	-3.6	0.000321	0.0118	FDR<0.05	5B
TraesCS3B02G506600	1949.56	-1.44	0.12	-3.59	0.000326	0.0119	FDR<0.05	3B
TraesCS4B02G274700	78.77	3.3	0.64	3.59	0.000328	0.012	FDR<0.05	4B
TraesCS5D02G481500	5279.35	1.91	0.25	3.59	0.000329	0.012	FDR<0.05	5D
TraesCS2A02G593000	2969.36	-1.48	0.13	-3.59	0.000329	0.012	FDR<0.05	2A
TraesCS1D02G212400	7438.09	-2.01	0.28	-3.59	0.00033	0.0121	FDR<0.05	1D
TraesCS7B02G237800	111.28	2.78	0.5	3.59	0.00033	0.0121	FDR<0.05	7B
TraesCS4D02G104100	274.89	-1.9	0.25	-3.59	0.000331	0.0121	FDR<0.05	4D
TraesCSU02G242100	321.04	2.34	0.37	3.59	0.000333	0.0121	FDR<0.05	U0
TraesCS1A02G246800	550.45	2.06	0.29	3.59	0.000333	0.0121	FDR<0.05	1A
TraesCS3B02G257000	13.04	-5.84	1.35	-3.59	0.000333	0.0121	FDR<0.05	3B
TraesCS6B02G138700	7.49	6.53	1.54	3.59	0.000334	0.0122	FDR<0.05	6B
TraesCS1D02G263700	41.83	4.19	0.89	3.59	0.000336	0.0122	FDR<0.05	1D
TraesCS3A02G280000	356.95	-2.72	0.48	-3.58	0.000339	0.0123	FDR<0.05	3A
TraesCS2B02G454500	8935.5	-4.37	0.94	-3.58	0.00034	0.0124	FDR<0.05	2B
TraesCS4D02G016100	56.25	-3.99	0.83	-3.58	0.00034	0.0124	FDR<0.05	4D
TraesCS6D02G048400	863.99	2.06	0.3	3.58	0.000342	0.0124	FDR<0.05	6D
TraesCS5D02G446400	6473.16	-1.54	0.15	-3.58	0.000342	0.0124	FDR<0.05	5D
TraesCS4A02G184700	93.84	2.63	0.45	3.58	0.000343	0.0124	FDR<0.05	4A
TraesCS3A02G481500	762.78	2.23	0.34	3.58	0.000343	0.0124	FDR<0.05	3A
TraesCS6A02G331200	188.12	2.59	0.45	3.58	0.000345	0.0125	FDR<0.05	6A
TraesCS5D02G230300	74.52	3.25	0.63	3.58	0.000347	0.0126	FDR<0.05	5D
TraesCS4B02G231900	4.67	5.84	1.35	3.58	0.000348	0.0126	FDR<0.05	4B
TraesCS6D02G395000	3928.25	-1.42	0.12	-3.58	0.000348	0.0126	FDR<0.05	6D
TraesCS5D02G239500	705.5	1.97	0.27	3.57	0.000351	0.0127	FDR<0.05	5D
TraesCS7D02G327700	2130.57	2.34	0.38	3.57	0.000354	0.0128	FDR<0.05	7D
TraesCS2D02G055400	22.22	4.13	0.88	3.57	0.000356	0.0129	FDR<0.05	2D
TraesCS2D02G230600	51.25	3.29	0.64	3.57	0.000357	0.0129	FDR<0.05	2D
TraesCS3A02G355400	59.35	6.19	1.45	3.57	0.000358	0.0129	FDR<0.05	3A
TraesCS4A02G116400	1175.57	1.96	0.27	3.57	0.000358	0.0129	FDR<0.05	4A
TraesCS5B02G251000	4.75	5.36	1.22	3.57	0.000358	0.0129	FDR<0.05	5B
TraesCS6A02G234000	369.94	1.84	0.23	3.57	0.000358	0.0129	FDR<0.05	6A
TraesCS2B02G113900	48.28	2.52	0.43	3.57	0.00036	0.0129	FDR<0.05	2B
TraesCS2A02G066900	7193.19	1.98	0.27	3.56	0.000367	0.0132	FDR<0.05	2A
TraesCS5A02G105100	945.38	2.12	0.31	3.56	0.000368	0.0132	FDR<0.05	5A
TraesCS6B02G084300	100.85	1.97	0.27	3.56	0.000368	0.0132	FDR<0.05	6B
TraesCS2D02G530600	207.84	4.93	1.1	3.56	0.000374	0.0134	FDR<0.05	2D
TraesCS5B02G159500	6288.53	1.42	0.12	3.56	0.000375	0.0134	FDR<0.05	5B
TraesCS2B02G148200	3048.54	-1.7	0.2	-3.55	0.000385	0.0138	FDR<0.05	2B
TraesCS3A02G191200	228.19	1.8	0.22	3.55	0.000386	0.0139	FDR<0.05	3A
TraesCS4D02G303200	348.8	2.19	0.33	3.55	0.000387	0.0139	FDR<0.05	4D
TraesCS4A02G422800	177.97	-1.59	0.17	-3.55	0.00039	0.014	FDR<0.05	4A
TraesCS3D02G346700	32.25	8.63	2.15	3.55	0.000391	0.014	FDR<0.05	3D
TraesCS4D02G365300	194.26	1.99	0.28	3.55	0.000392	0.014	FDR<0.05	4D
TraesCS3D02G261000	4691.68	-1.49	0.14	-3.54	0.000396	0.0141	FDR<0.05	3D
TraesCS2A02G184500	407.3	2.03	0.29	3.54	0.000398	0.0142	FDR<0.05	2A
TraesCS2A02G399300	117.27	-2.7	0.48	-3.54	0.0004	0.0143	FDR<0.05	2A
TraesCS5D02G180900	974.75	3.57	0.73	3.54	0.000401	0.0143	FDR<0.05	5D
TraesCS7A02G462900	1554.89	-1.47	0.13	-3.54	0.000404	0.0144	FDR<0.05	7A
TraesCS5D02G037500	3203.89	-1.59	0.17	-3.54	0.000406	0.0145	FDR<0.05	5D
TraesCS7A02G015700	5.41	6.06	1.43	3.53	0.000409	0.0146	FDR<0.05	7A
TraesCS6D02G026400	17.75	-4.06	0.87	-3.53	0.000416	0.0148	FDR<0.05	6D
TraesCS7B02G079500	269.99	2.65	0.47	3.53	0.000418	0.0149	FDR<0.05	7B
TraesCS3B02G158700	127.84	-2.67	0.47	-3.53	0.000422	0.015	FDR<0.05	3B
TraesCS2B02G322500	178.35	2.45	0.41	3.52	0.000424	0.0151	FDR<0.05	2B
TraesCS7A02G334300	471.91	-1.67	0.19	-3.52	0.000426	0.0151	FDR<0.05	7A
TraesCS6B02G047800	278.17	-2.1	0.31	-3.52	0.000428	0.0152	FDR<0.05	6B
TraesCS2A02G204700	5726.16	-1.49	0.14	-3.52	0.00043	0.0153	FDR<0.05	2A
TraesCS1D02G269600	556.68	-1.81	0.23	-3.52	0.000432	0.0153	FDR<0.05	1D
TraesCS3A02G276700	1851.64	-1.87	0.25	-3.52	0.000437	0.0155	FDR<0.05	3A
TraesCS5B02G212600	730.19	1.83	0.24	3.52	0.000438	0.0155	FDR<0.05	5B
TraesCS1A02G263600	5.57	6.1	1.45	3.51	0.000443	0.0157	FDR<0.05	1A
TraesCS2B02G599800	7.72	6.57	1.59	3.51	0.000443	0.0157	FDR<0.05	2B
TraesCS5B02G145200	143.61	2.03	0.29	3.51	0.000445	0.0157	FDR<0.05	5B
TraesCS1B02G454600	142.01	2.23	0.35	3.51	0.000446	0.0158	FDR<0.05	1B
TraesCS2A02G254100	459.77	1.93	0.26	3.51	0.000447	0.0158	FDR<0.05	2A
TraesCS5D02G373700	897.78	2.23	0.35	3.51	0.000453	0.016	FDR<0.05	5D
TraesCS1D02G409700	743.46	2.33	0.38	3.5	0.000457	0.0161	FDR<0.05	1D
TraesCS5A02G388300	681.77	1.52	0.15	3.5	0.000459	0.0162	FDR<0.05	5A
TraesCS6D02G063800	5.12	5.47	1.28	3.5	0.00046	0.0162	FDR<0.05	6D
TraesCS2A02G249600	939.72	2.42	0.4	3.5	0.000464	0.0164	FDR<0.05	2A
TraesCS5B02G407800	757.33	2.35	0.39	3.5	0.000467	0.0165	FDR<0.05	5B
TraesCS1D02G324400	15.33	4.25	0.93	3.5	0.000468	0.0165	FDR<0.05	1D
TraesCS4D02G214300	2566.06	2.2	0.34	3.5	0.000472	0.0166	FDR<0.05	4D
TraesCS6A02G100100	643.85	-2.17	0.33	-3.49	0.000474	0.0167	FDR<0.05	6A
TraesCS5A02G262000	14.31	4	0.86	3.49	0.000476	0.0167	FDR<0.05	5A
TraesCS4B02G211500	254.1	-4.07	0.88	-3.49	0.000476	0.0167	FDR<0.05	4B
TraesCS3D02G011600	128.32	-3.04	0.58	-3.49	0.000479	0.0168	FDR<0.05	3D
TraesCS4D02G147100	775.42	2.09	0.31	3.49	0.000482	0.0169	FDR<0.05	4D
TraesCS7D02G278000	91.92	-2.53	0.44	-3.49	0.000484	0.017	FDR<0.05	7D
TraesCS7B02G269900	4544.01	-1.84	0.24	-3.49	0.000489	0.0171	FDR<0.05	7B
TraesCS3D02G033500	13.23	-5.29	1.23	-3.49	0.000491	0.0172	FDR<0.05	3D
TraesCS6D02G350300	14.61	4.38	0.97	3.48	0.000493	0.0173	FDR<0.05	6D
TraesCS4B02G237600	568.79	3.39	0.69	3.48	0.000494	0.0173	FDR<0.05	4B
TraesCS2B02G454600	69.09	-3.74	0.79	-3.48	0.000495	0.0173	FDR<0.05	2B
TraesCS7D02G381200	343.38	-1.82	0.24	-3.48	0.000504	0.0176	FDR<0.05	7D
TraesCS7B02G336800	953.18	1.64	0.18	3.48	0.000506	0.0177	FDR<0.05	7B
TraesCS5B02G013700	108.64	-2.21	0.35	-3.48	0.000508	0.0177	FDR<0.05	5B
TraesCS6D02G350000	12784.8	1.53	0.15	3.48	0.000508	0.0177	FDR<0.05	6D
TraesCS7B02G355800	8.28	6.67	1.63	3.48	0.00051	0.0178	FDR<0.05	7B
TraesCS2B02G338600	64.87	2.82	0.52	3.47	0.000512	0.0178	FDR<0.05	2B
TraesCS2B02G178400	197.04	-2.91	0.55	-3.47	0.000513	0.0179	FDR<0.05	2B
TraesCS6D02G333100	134.89	-4.73	1.07	-3.47	0.000513	0.0179	FDR<0.05	6D
TraesCS2A02G182000	1273.24	1.59	0.17	3.47	0.000517	0.018	FDR<0.05	2A
TraesCS3A02G348800	9.51	4.57	1.03	3.47	0.000518	0.018	FDR<0.05	3A
TraesCS5B02G557100	771.57	-1.92	0.27	-3.47	0.000518	0.018	FDR<0.05	5B
TraesCS6D02G358900	335706	-1.7	0.2	-3.47	0.000523	0.0182	FDR<0.05	6D
TraesCS4D02G364000	329.11	-2.11	0.32	-3.47	0.000525	0.0182	FDR<0.05	4D
TraesCS5A02G070300	112.04	4.5	1.01	3.47	0.000526	0.0183	FDR<0.05	5A
TraesCS5A02G019200	46.79	3.04	0.59	3.47	0.000526	0.0183	FDR<0.05	5A
TraesCS1D02G259500	1858.83	2.29	0.37	3.47	0.00053	0.0184	FDR<0.05	1D
TraesCS6D02G220500	1409.81	1.96	0.28	3.46	0.000531	0.0184	FDR<0.05	6D
TraesCS6B02G244900	44.09	-2.69	0.49	-3.46	0.000531	0.0184	FDR<0.05	6B
TraesCS6D02G260500	683.01	3.28	0.66	3.46	0.000534	0.0185	FDR<0.05	6D
TraesCS3B02G126900	248.09	-2	0.29	-3.46	0.000535	0.0185	FDR<0.05	3B
TraesCS6A02G321100	7.76	6.09	1.47	3.46	0.000535	0.0185	FDR<0.05	6A
TraesCS6A02G340300	578.07	2.5	0.43	3.46	0.000535	0.0185	FDR<0.05	6A
TraesCS4A02G237700	325.95	-2.39	0.4	-3.46	0.000538	0.0186	FDR<0.05	4A
TraesCS4A02G258000	47.24	2.08	0.31	3.46	0.000539	0.0186	FDR<0.05	4A
TraesCS5A02G107300	30.69	3.06	0.59	3.46	0.000545	0.0188	FDR<0.05	5A
TraesCS5A02G265500	22.67	-3.69	0.78	-3.46	0.000547	0.0188	FDR<0.05	5A
TraesCS5D02G096400	46.33	-3.86	0.83	-3.46	0.000547	0.0188	FDR<0.05	5D
TraesCS7A02G228600	142.87	2.55	0.45	3.46	0.000546	0.0188	FDR<0.05	7A
TraesCS6B02G258800	233.46	1.67	0.19	3.45	0.000551	0.019	FDR<0.05	6B
TraesCS2D02G564900	49.21	3.19	0.63	3.45	0.000552	0.019	FDR<0.05	2D
TraesCS4D02G204600	269.49	1.84	0.24	3.45	0.000552	0.019	FDR<0.05	4D
TraesCS5B02G152600	1416.43	-2.09	0.32	-3.45	0.000556	0.0191	FDR<0.05	5B
TraesCS1B02G206800	104.21	3.46	0.71	3.45	0.000558	0.0192	FDR<0.05	1B
TraesCS2D02G071700	246.21	-2.55	0.45	-3.45	0.000558	0.0192	FDR<0.05	2D
TraesCS4A02G011700	416.88	2.12	0.33	3.45	0.00056	0.0192	FDR<0.05	4A
TraesCS4A02G156700	51.22	2.19	0.35	3.45	0.000562	0.0193	FDR<0.05	4A
TraesCS1D02G080900	107.94	6.73	1.66	3.45	0.000563	0.0193	FDR<0.05	1D
TraesCS4D02G084600	290.19	2	0.29	3.45	0.000565	0.0194	FDR<0.05	4D
TraesCS6B02G031700	10.37	-6.68	1.65	-3.45	0.00057	0.0195	FDR<0.05	6B
TraesCS4D02G197300	35.26	3.92	0.85	3.44	0.000573	0.0196	FDR<0.05	4D
TraesCS3A02G048500	1298.33	-1.45	0.13	-3.44	0.000575	0.0197	FDR<0.05	3A
TraesCS2D02G425700	2698.8	-1.93	0.27	-3.44	0.000577	0.0197	FDR<0.05	2D
TraesCS3D02G038400	63.68	2.41	0.41	3.44	0.000579	0.0198	FDR<0.05	3D
TraesCS6A02G265800	1943.41	1.98	0.28	3.44	0.00058	0.0198	FDR<0.05	6A
TraesCS3D02G280500	71.69	3.95	0.86	3.44	0.000581	0.0198	FDR<0.05	3D
TraesCS1A02G321100	172.87	3.16	0.63	3.44	0.000585	0.02	FDR<0.05	1A
TraesCS3A02G127200	531.15	-1.6	0.17	-3.44	0.000585	0.02	FDR<0.05	3A
TraesCS3A02G129600	256.47	-2.23	0.36	-3.44	0.000587	0.02	FDR<0.05	3A
TraesCS4D02G073500	281.79	2.09	0.32	3.44	0.000587	0.02	FDR<0.05	4D
TraesCS2D02G092500	2838.81	-1.61	0.18	-3.44	0.000589	0.0201	FDR<0.05	2D
TraesCS4B02G109300	44.1	2.32	0.38	3.44	0.000593	0.0202	FDR<0.05	4B
TraesCS7B02G242200	2333.3	2.15	0.33	3.43	0.000595	0.0202	FDR<0.05	7B
TraesCS7A02G208700	834.14	1.68	0.2	3.43	0.000596	0.0203	FDR<0.05	7A
TraesCS3B02G434300	78.37	2.39	0.4	3.43	0.000598	0.0203	FDR<0.05	3B
TraesCS7B02G226200	1780.56	-1.98	0.29	-3.43	0.000605	0.0205	FDR<0.05	7B
TraesCS3B02G108000	1044.28	-1.79	0.23	-3.43	0.000609	0.0207	FDR<0.05	3B
TraesCS6D02G248500	4629.62	1.61	0.18	3.43	0.000614	0.0208	FDR<0.05	6D
TraesCS5D02G491900	224.57	-2.04	0.3	-3.43	0.000615	0.0209	FDR<0.05	5D
TraesCS5A02G225800	14.21	4.98	1.16	3.42	0.000618	0.0209	FDR<0.05	5A
TraesCS3A02G432900	229.45	1.87	0.25	3.42	0.000618	0.021	FDR<0.05	3A
TraesCS3A02G279700	482.65	-1.96	0.28	-3.42	0.000619	0.021	FDR<0.05	3A
TraesCS3D02G488900	14.93	-3.02	0.59	-3.42	0.000621	0.021	FDR<0.05	3D
TraesCS6A02G051900	82.18	1.98	0.29	3.42	0.000622	0.021	FDR<0.05	6A
TraesCS1A02G099300	2671.5	1.79	0.23	3.42	0.000624	0.0211	FDR<0.05	1A
TraesCS3D02G001600	12.85	4.34	0.98	3.42	0.000627	0.0212	FDR<0.05	3D
TraesCS6A02G181500	204.34	-2.1	0.32	-3.42	0.000627	0.0212	FDR<0.05	6A
TraesCS4D02G272500	1553.91	1.62	0.18	3.42	0.000628	0.0212	FDR<0.05	4D
TraesCS3A02G274100	121.3	-3.07	0.61	-3.42	0.00063	0.0213	FDR<0.05	3A
TraesCS1D02G195400	187.72	3.72	0.79	3.42	0.000633	0.0214	FDR<0.05	1D
TraesCS6B02G401100	7.71	6.57	1.63	3.42	0.000633	0.0214	FDR<0.05	6B
TraesCS2D02G531000	241.15	3.66	0.78	3.42	0.000634	0.0214	FDR<0.05	2D
TraesCS4D02G298400	248.08	1.94	0.27	3.42	0.000635	0.0214	FDR<0.05	4D
TraesCS7D02G353100	839.76	1.8	0.23	3.42	0.000635	0.0214	FDR<0.05	7D
TraesCS5A02G310805	27.69	4.33	0.97	3.41	0.000639	0.0215	FDR<0.05	5A
TraesCS2B02G600000	4.72	5.35	1.28	3.41	0.000645	0.0217	FDR<0.05	2B
TraesCS4B02G241500	701	2.07	0.31	3.41	0.000645	0.0217	FDR<0.05	4B
TraesCS3A02G135700	63.35	-3.2	0.64	-3.41	0.000651	0.0219	FDR<0.05	3A
TraesCS7D02G494100	66.78	-2.95	0.57	-3.41	0.000654	0.0219	FDR<0.05	7D
TraesCS1A02G398800	18.53	-3.28	0.67	-3.41	0.000656	0.022	FDR<0.05	1A
TraesCS2D02G276000	231.25	2.58	0.46	3.41	0.000657	0.022	FDR<0.05	2D
TraesCS6A02G411900	657.96	-1.51	0.15	-3.41	0.000656	0.022	FDR<0.05	6A
TraesCS3D02G181200	42.15	3.69	0.79	3.41	0.000658	0.022	FDR<0.05	3D
TraesCS5B02G461400	72.23	2.15	0.34	3.41	0.000659	0.0221	FDR<0.05	5B
TraesCS3B02G205800	17.87	4.38	0.99	3.41	0.000659	0.0221	FDR<0.05	3B
TraesCS4A02G319100	356.68	3.41	0.71	3.4	0.000662	0.0221	FDR<0.05	4A
TraesCS7B02G121700	30.2	3.83	0.83	3.4	0.000663	0.0222	FDR<0.05	7B
TraesCS6B02G031500	73.12	-2.61	0.47	-3.4	0.000666	0.0223	FDR<0.05	6B
TraesCS1A02G414600	247.41	-2.15	0.34	-3.4	0.000667	0.0223	FDR<0.05	1A
TraesCS5B02G184900	2205.02	1.59	0.17	3.4	0.000668	0.0223	FDR<0.05	5B
TraesCS1D02G285900	96.54	2.98	0.58	3.4	0.000669	0.0223	FDR<0.05	1D
TraesCS7D02G401500	1704.82	2	0.29	3.4	0.000671	0.0224	FDR<0.05	7D
TraesCS6A02G091100	192.23	1.78	0.23	3.4	0.000681	0.0227	FDR<0.05	6A
TraesCS2B02G482300	91.6	3.16	0.64	3.4	0.000683	0.0228	FDR<0.05	2B
TraesCS2D02G258900	918.4	-1.57	0.17	-3.4	0.000683	0.0228	FDR<0.05	2D
TraesCS4B02G093700	29.09	3.76	0.81	3.4	0.000685	0.0228	FDR<0.05	4B
TraesCS1A02G266000	52.65	3.62	0.77	3.4	0.000686	0.0228	FDR<0.05	1A
TraesCS5B02G096400	30.97	3.06	0.61	3.39	0.000692	0.023	FDR<0.05	5B
TraesCS3D02G136800	1791.24	1.81	0.24	3.39	0.000694	0.0231	FDR<0.05	3D
TraesCS7A02G524200	17.02	4.2	0.94	3.39	0.000696	0.0231	FDR<0.05	7A
TraesCS7A02G275900	72.52	-3.34	0.69	-3.39	0.000697	0.0231	FDR<0.05	7A
TraesCS5D02G472300	77.5	3.6	0.77	3.39	0.000698	0.0231	FDR<0.05	5D
TraesCS7A02G216500	72.57	-2.35	0.4	-3.39	0.000698	0.0231	FDR<0.05	7A
TraesCS1D02G057200	770.68	1.5	0.15	3.39	0.000701	0.0233	FDR<0.05	1D
TraesCS7D02G246500	14.72	4.55	1.05	3.39	0.000703	0.0233	FDR<0.05	7D
TraesCS4B02G339800	1477.73	-1.86	0.25	-3.39	0.000707	0.0234	FDR<0.05	4B
TraesCS4D02G122600	1290.17	5.99	1.48	3.39	0.00071	0.0235	FDR<0.05	4D
TraesCS1D02G221800	981.56	-1.64	0.19	-3.38	0.000712	0.0236	FDR<0.05	1D
TraesCS2D02G104900	26.55	3.63	0.78	3.38	0.000716	0.0237	FDR<0.05	2D
TraesCS3A02G390700	213.66	-1.73	0.21	-3.38	0.000718	0.0237	FDR<0.05	3A
TraesCS3A02G167400	251.7	1.69	0.21	3.38	0.000726	0.024	FDR<0.05	3A
TraesCS7A02G277600	1208.75	1.54	0.16	3.38	0.00073	0.0241	FDR<0.05	7A
TraesCS4B02G332700	9462.02	1.72	0.21	3.38	0.000732	0.0242	FDR<0.05	4B
TraesCS2B02G241000	50.89	2.97	0.58	3.37	0.000738	0.0244	FDR<0.05	2B
TraesCS7B02G303900	19841.5	-1.45	0.13	-3.37	0.000739	0.0244	FDR<0.05	7B
TraesCS5D02G536400	4.08	5.65	1.38	3.37	0.000749	0.0247	FDR<0.05	5D
TraesCS4A02G235500	668.4	1.96	0.29	3.37	0.000749	0.0247	FDR<0.05	4A
TraesCS7D02G405400	583.83	1.99	0.29	3.37	0.000754	0.0248	FDR<0.05	7D
TraesCS2B02G126100	7.36	6.5	1.63	3.37	0.000756	0.0249	FDR<0.05	2B
TraesCS3A02G348400	87.46	2.15	0.34	3.37	0.00076	0.025	FDR<0.05	3A
TraesCS4D02G315900	354.19	2.53	0.45	3.37	0.000762	0.025	FDR<0.05	4D
TraesCS5D02G361800	91.79	2.54	0.46	3.37	0.000764	0.0251	FDR<0.05	5D
TraesCS1B02G116100	22.66	3.58	0.77	3.36	0.000769	0.0252	FDR<0.05	1B
TraesCS1D02G387600	4.51	5.8	1.43	3.36	0.000769	0.0252	FDR<0.05	1D
TraesCS4D02G069300	454.4	-1.71	0.21	-3.36	0.00078	0.0256	FDR<0.05	4D
TraesCS2D02G528100	17.9	4.93	1.17	3.36	0.000781	0.0256	FDR<0.05	2D
TraesCS2D02G100500	752.52	-1.68	0.2	-3.36	0.000785	0.0257	FDR<0.05	2D
TraesCS3D02G317800	9.21	5.02	1.2	3.36	0.000789	0.0258	FDR<0.05	3D
TraesCS6A02G017600	3.99	5.62	1.38	3.36	0.000792	0.0259	FDR<0.05	6A
TraesCS1D02G146600	61.36	3.59	0.77	3.36	0.000794	0.026	FDR<0.05	1D
TraesCS2A02G107200	81.1	5.59	1.37	3.35	0.000794	0.026	FDR<0.05	2A
TraesCS1A02G039800	257.63	-2.37	0.41	-3.35	0.000796	0.026	FDR<0.05	1A
TraesCS5A02G440400	6653.98	-1.8	0.24	-3.35	0.000796	0.026	FDR<0.05	5A
TraesCS6D02G378000	25011.2	1.56	0.17	3.35	0.000798	0.0261	FDR<0.05	6D
TraesCS6A02G123900	660.6	2.37	0.41	3.35	0.000799	0.0261	FDR<0.05	6A
TraesCS5D02G138500	115.31	2.35	0.4	3.35	0.000803	0.0262	FDR<0.05	5D
TraesCS6B02G418600	451.46	-2.47	0.44	-3.35	0.000805	0.0262	FDR<0.05	6B
TraesCS5A02G173800	2917.67	2.17	0.35	3.35	0.00081	0.0264	FDR<0.05	5A
TraesCS7A02G427000	1810.5	2.28	0.38	3.35	0.000809	0.0264	FDR<0.05	7A
TraesCS5A02G076900	195.28	-1.93	0.28	-3.34	0.000828	0.0269	FDR<0.05	5A
TraesCS4B02G042500	7.09	-6.14	1.54	-3.34	0.000829	0.027	FDR<0.05	4B
TraesCS3D02G104800	98.3	2.36	0.41	3.34	0.000833	0.0271	FDR<0.05	3D
TraesCS6B02G062400	327.82	-1.76	0.23	-3.34	0.000834	0.0271	FDR<0.05	6B
TraesCS6D02G386700	25.98	3.24	0.67	3.34	0.000834	0.0271	FDR<0.05	6D
TraesCS5A02G382800	94.99	3.2	0.66	3.34	0.000836	0.0272	FDR<0.05	5A
[truncated: 239 more rows]

## Sheet: Sheet2
source	term_name	term_id	padj	negative_log10_padj	term_size	query_size	intersection_size	effective_domain_size	intersections (matching accessions)
GO:CC	plastid	GO:0009536	6.0299e-14	13.2197	2212	842	121	33638	TRAESCS1A02G215500,TRAESCS1B02G229000,TRAESCS1D02G218000,TRAESCS3B02G096500,TRAESCS3D02G081300,TRAESCS2B02G586400,TRAESCS2A02G420600,TRAESCS5D02G321900,TRAESCS3A02G081300,TRAESCS5B02G316400,TRAESCS7A02G189000,TRAESCS6A02G086000,TRAESCS7D02G174200,TRAESCS7D02G360700,TRAESCS2A02G556100,TRAESCS6D02G302900,TRAESCS3A02G393900,TRAESCS4D02G275300,TRAESCS2D02G557300,TRAESCS4D02G247900,TRAESCS7B02G078200,…
GO:CC	chloroplast	GO:0009507	1.57509e-12	11.8027	2092	842	113	33638	TRAESCS1A02G215500,TRAESCS1B02G229000,TRAESCS1D02G218000,TRAESCS3B02G096500,TRAESCS3D02G081300,TRAESCS2B02G586400,TRAESCS2A02G420600,TRAESCS5D02G321900,TRAESCS3A02G081300,TRAESCS5B02G316400,TRAESCS7A02G189000,TRAESCS6A02G086000,TRAESCS7D02G174200,TRAESCS7D02G360700,TRAESCS2A02G556100,TRAESCS6D02G302900,TRAESCS4D02G275300,TRAESCS2D02G557300,TRAESCS4D02G247900,TRAESCS7B02G078200,TRAESCS2D02G391500,…
GO:CC	chloroplast stroma	GO:0009570	1.57652e-09	8.8023	477	842	41	33638	TRAESCS1A02G215500,TRAESCS1B02G229000,TRAESCS1D02G218000,TRAESCS6D02G302900,TRAESCS5D02G383500,TRAESCS4A02G177600,TRAESCS7B02G248500,TRAESCS5D02G026000,TRAESCS6B02G298300,TRAESCS4D02G134900,TRAESCS4D02G164500,TRAESCS2D02G290000,TRAESCS6A02G323100,TRAESCS7A02G386300,TRAESCS5D02G404500,TRAESCS7D02G373100,TRAESCS2B02G050600,TRAESCS2B02G271300,TRAESCS5A02G395200,TRAESCS7A02G133500,TRAESCS3A02G435700,…
GO:CC	plastid stroma	GO:0009532	5.02353e-09	8.29899	495	842	41	33638	TRAESCS1A02G215500,TRAESCS1B02G229000,TRAESCS1D02G218000,TRAESCS6D02G302900,TRAESCS5D02G383500,TRAESCS4A02G177600,TRAESCS7B02G248500,TRAESCS5D02G026000,TRAESCS6B02G298300,TRAESCS4D02G134900,TRAESCS4D02G164500,TRAESCS2D02G290000,TRAESCS6A02G323100,TRAESCS7A02G386300,TRAESCS5D02G404500,TRAESCS7D02G373100,TRAESCS2B02G050600,TRAESCS2B02G271300,TRAESCS5A02G395200,TRAESCS7A02G133500,TRAESCS3A02G435700,…
GO:BP	response to chemical	GO:0042221	1.61615e-08	7.79152	2570	1122	121	44861	TRAESCS2D02G339900,TRAESCS4D02G298500,TRAESCS4D02G325200,TRAESCS3B02G152300,TRAESCS6A02G253300,TRAESCS5A02G320300,TRAESCS5D02G222600,TRAESCS5D02G326200,TRAESCS2A02G107500,TRAESCS7D02G174200,TRAESCS2D02G546500,TRAESCS2D02G227800,TRAESCS6D02G333000,TRAESCS4A02G124900,TRAESCS4D02G298600,TRAESCS2B02G411500,TRAESCS7B02G257400,TRAESCS7B02G078200,TRAESCS2D02G391500,TRAESCS2B02G457600,TRAESCSU02G196100,T…
GO:CC	endoplasmic reticulum lumen	GO:0005788	2.03826e-08	7.69074	31	842	11	33638	TRAESCS6A02G042600,TRAESCS6B02G058300,TRAESCS5D02G241200,TRAESCS4B02G193500,TRAESCS2D02G546500,TRAESCS6D02G049100,TRAESCS5A02G234400,TRAESCS5B02G232900,TRAESCS4A02G110600,TRAESCS4D02G194500,TRAESCS2A02G545600
GO:MF	hydrolase activity, hydrolyzing O-glycosyl compounds	GO:0004553	2.14541e-07	6.66849	1481	1465	73	65405	TRAESCS1A02G215500,TRAESCS1B02G229000,TRAESCS1D02G218000,TRAESCS3B02G406200,TRAESCS1D02G275700,TRAESCS7D02G451800,TRAESCS3A02G374000,TRAESCS1D02G431200,TRAESCS5A02G295100,TRAESCS6B02G355600,TRAESCS4D02G143900,TRAESCS2B02G600100,TRAESCS7A02G427600,TRAESCS4B02G344300,TRAESCS7B02G286700,TRAESCS1A02G422900,TRAESCS5A02G513200,TRAESCS4A02G170900,TRAESCS3B02G524800,TRAESCS6A02G023200,TRAESCS1B02G454500,…
GO:MF	hydrolase activity, acting on glycosyl bonds	GO:0016798	3.12223e-07	6.50553	1675	1465	79	65405	TRAESCS1A02G215500,TRAESCS1B02G229000,TRAESCS1D02G218000,TRAESCS3B02G406200,TRAESCS1D02G275700,TRAESCS7D02G451800,TRAESCS3A02G374000,TRAESCS1D02G431200,TRAESCS5A02G295100,TRAESCS6B02G355600,TRAESCS4D02G143900,TRAESCS2B02G600100,TRAESCS7A02G427600,TRAESCS4B02G344300,TRAESCS7B02G286700,TRAESCS1A02G422900,TRAESCS5A02G513200,TRAESCS4A02G170900,TRAESCS3B02G524800,TRAESCS6A02G023200,TRAESCS1B02G454500,…
GO:BP	response to abiotic stimulus	GO:0009628	3.58439e-07	6.44558	1275	1122	71	44861	TRAESCS1A02G215500,TRAESCS1B02G229000,TRAESCS1D02G218000,TRAESCS3A02G116300,TRAESCS3B02G135400,TRAESCS3D02G118200,TRAESCS6A02G253300,TRAESCS4B02G193500,TRAESCS7D02G174200,TRAESCS2D02G227800,TRAESCS6D02G333000,TRAESCS4A02G124900,TRAESCS7B02G078200,TRAESCS2D02G391500,TRAESCSU02G196100,TRAESCS5D02G354200,TRAESCS6A02G334800,TRAESCS5D02G354700,TRAESCS1D02G127000,TRAESCS4A02G219700,TRAESCS4B02G213400,T…
GO:BP	carbohydrate metabolic process	GO:0005975	6.06941e-06	5.21685	2806	1122	120	44861	TRAESCS1A02G215500,TRAESCS1B02G229000,TRAESCS1D02G218000,TRAESCS5A02G190000,TRAESCS3B02G406200,TRAESCS1D02G275700,TRAESCS7A02G189000,TRAESCS7D02G451800,TRAESCS3A02G374000,TRAESCS1D02G431200,TRAESCS5B02G117800,TRAESCS5A02G295100,TRAESCS3A02G366400,TRAESCS6B02G355600,TRAESCS4D02G143900,TRAESCS4B02G107200,TRAESCS2B02G600100,TRAESCS3B02G370300,TRAESCS2B02G201700,TRAESCS7A02G427600,TRAESCS4B02G344300,…
GO:MF	carboxylic acid transmembrane transporter activity	GO:0046943	3.72126e-05	4.42931	48	1465	10	65405	TRAESCS3B02G531700,TRAESCS4D02G194800,TRAESCS3D02G131200,TRAESCS4B02G193900,TRAESCS3B02G378500,TRAESCS3D02G480100,TRAESCS3B02G166500,TRAESCS4A02G110200,TRAESCS3A02G199800,TRAESCS3D02G204800
GO:MF	organic acid transmembrane transporter activity	GO:0005342	3.72126e-05	4.42931	48	1465	10	65405	TRAESCS3B02G531700,TRAESCS4D02G194800,TRAESCS3D02G131200,TRAESCS4B02G193900,TRAESCS3B02G378500,TRAESCS3D02G480100,TRAESCS3B02G166500,TRAESCS4A02G110200,TRAESCS3A02G199800,TRAESCS3D02G204800
GO:BP	response to oxygen-containing compound	GO:1901700	4.04763e-05	4.3928	993	1122	55	44861	TRAESCS2D02G339900,TRAESCS4D02G325200,TRAESCS6A02G253300,TRAESCS7D02G174200,TRAESCS2D02G227800,TRAESCS6D02G333000,TRAESCS4A02G124900,TRAESCS7B02G078200,TRAESCS2D02G391500,TRAESCS4D02G189200,TRAESCS5D02G354200,TRAESCS6A02G334800,TRAESCS6D02G312800,TRAESCS5D02G354700,TRAESCS7A02G328100,TRAESCS3B02G448000,TRAESCS5A02G500000,TRAESCS6D02G333600,TRAESCS5D02G404500,TRAESCS2D02G317800,TRAESCS2A02G396200,…
GO:BP	developmental process involved in reproduction	GO:0003006	4.13958e-05	4.38304	686	1122	43	44861	TRAESCS3A02G116300,TRAESCS3B02G135400,TRAESCS3D02G118200,TRAESCS6D02G197600,TRAESCS7D02G131700,TRAESCS4B02G193500,TRAESCS7A02G439200,TRAESCS4B02G353900,TRAESCSU02G196100,TRAESCS4D02G347800,TRAESCS6A02G334800,TRAESCS3B02G154900,TRAESCS4D02G164500,TRAESCS7B02G032800,TRAESCS2D02G079600,TRAESCS7D02G162800,TRAESCS5D02G412400,TRAESCS6D02G314300,TRAESCS2D02G387800,TRAESCS3A02G137000,TRAESCS5A02G402300,T…
GO:BP	response to water	GO:0009415	8.60679e-05	4.06516	332	1122	27	44861	TRAESCS6A02G253300,TRAESCS7D02G174200,TRAESCS6D02G333000,TRAESCS4A02G124900,TRAESCS7B02G078200,TRAESCS2D02G391500,TRAESCS5D02G354200,TRAESCS5D02G354700,TRAESCS6D02G333600,TRAESCS5D02G404500,TRAESCS5D02G354100,TRAESCS5B02G348900,TRAESCS5B02G349000,TRAESCS5A02G348500,TRAESCS5A02G395200,TRAESCS3A02G422600,TRAESCS5A02G424700,TRAESCS4B02G208000,TRAESCS5B02G349100,TRAESCS5A02G347900,TRAESCS3A02G289900,…
GO:MF	amylopectin maltohydrolase activity	GO:0102229	9.85185e-05	4.00648	21	1465	7	65405	TRAESCS1A02G215500,TRAESCS1B02G229000,TRAESCS1D02G218000,TRAESCS4B02G344300,TRAESCS5A02G513200,TRAESCS2D02G221000,TRAESCS4D02G339400
GO:BP	response to inorganic substance	GO:0010035	0.000100134	3.99942	561	1122	37	44861	TRAESCS2D02G339900,TRAESCS6A02G253300,TRAESCS7D02G174200,TRAESCS2D02G227800,TRAESCS6D02G333000,TRAESCS4A02G124900,TRAESCS7B02G078200,TRAESCS2D02G391500,TRAESCS5D02G354200,TRAESCS6A02G334800,TRAESCS5D02G354700,TRAESCS3B02G448000,TRAESCS6D02G333600,TRAESCS5D02G404500,TRAESCS5D02G354100,TRAESCS5B02G348900,TRAESCS5B02G349000,TRAESCS6D02G314300,TRAESCS2D02G387800,TRAESCS5A02G348500,TRAESCS5A02G395200,…
GO:MF	protein serine/threonine phosphatase activity	GO:0004722	0.000101991	3.99144	270	1465	22	65405	TRAESCS3D02G355900,TRAESCS4A02G094300,TRAESCS3B02G394600,TRAESCS5A02G183600,TRAESCS2D02G456600,TRAESCS1D02G230000,TRAESCS4B02G210100,TRAESCS2D02G288400,TRAESCS3B02G096100,TRAESCS1A02G358600,TRAESCS3A02G362200,TRAESCS6B02G216900,TRAESCS5B02G182000,TRAESCS2A02G000400,TRAESCS4D02G210900,TRAESCS2A02G290500,TRAESCS2B02G478400,TRAESCS2A02G456300,TRAESCS2D02G000300,TRAESCS2D02G092500,TRAESCS1D02G205700,…
GO:BP	response to acid chemical	GO:0001101	0.000109621	3.96011	336	1122	27	44861	TRAESCS6A02G253300,TRAESCS7D02G174200,TRAESCS6D02G333000,TRAESCS4A02G124900,TRAESCS7B02G078200,TRAESCS2D02G391500,TRAESCS5D02G354200,TRAESCS5D02G354700,TRAESCS6D02G333600,TRAESCS5D02G404500,TRAESCS5D02G354100,TRAESCS5B02G348900,TRAESCS5B02G349000,TRAESCS5A02G348500,TRAESCS5A02G395200,TRAESCS3A02G422600,TRAESCS5A02G424700,TRAESCS4B02G208000,TRAESCS5B02G349100,TRAESCS5A02G347900,TRAESCS3A02G289900,…
GO:CC	chloroplast envelope	GO:0009941	0.000119503	3.92262	366	842	27	33638	TRAESCS5D02G321900,TRAESCS5B02G316400,TRAESCS7D02G360700,TRAESCSU02G019900,TRAESCS4D02G164500,TRAESCS7D02G373100,TRAESCS2A02G396200,TRAESCS5B02G139100,TRAESCS3A02G435700,TRAESCS3D02G428300,TRAESCSU02G009200,TRAESCS5A02G494200,TRAESCS3B02G470400,TRAESCS7B02G207300,TRAESCS6B02G349300,TRAESCS7B02G231800,TRAESCS2B02G328500,TRAESCS7D02G343300,TRAESCS5B02G481100,TRAESCS5D02G481500,TRAESCS7D02G327700,TR…
GO:MF	DNA-binding transcription factor activity	GO:0003700	0.000151684	3.81906	2999	1465	110	65405	TRAESCS7D02G475100,TRAESCS5D02G068800,TRAESCS7B02G391800,TRAESCS5A02G057500,TRAESCS5D02G317100,TRAESCS5D02G317700,TRAESCS7A02G488600,TRAESCS2D02G100300,TRAESCS3B02G210300,TRAESCS5B02G059200,TRAESCS5A02G310800,TRAESCS3B02G293000,TRAESCS4D02G298500,TRAESCS2B02G118000,TRAESCS3A02G180600,TRAESCS7D02G367700,TRAESCS5D02G318000,TRAESCS2A02G100800,TRAESCS7A02G420400,TRAESCS5A02G310500,TRAESCS4B02G235300,…
GO:MF	transcription regulator activity	GO:0140110	0.00021428	3.66902	3233	1465	116	65405	TRAESCS7D02G475100,TRAESCS5D02G068800,TRAESCS7B02G391800,TRAESCS2A02G323000,TRAESCS2B02G359600,TRAESCS5A02G057500,TRAESCS5D02G317100,TRAESCS5D02G317700,TRAESCS7A02G488600,TRAESCS2D02G100300,TRAESCS2D02G339900,TRAESCS3B02G210300,TRAESCS5B02G059200,TRAESCS5A02G310800,TRAESCS3B02G293000,TRAESCS4D02G298500,TRAESCS2B02G118000,TRAESCS3A02G180600,TRAESCS7D02G367700,TRAESCS5D02G318000,TRAESCS2A02G100800,…
GO:BP	protein folding	GO:0006457	0.00025071	3.60083	417	1122	30	44861	TRAESCS6A02G042600,TRAESCS6B02G058300,TRAESCS7D02G174200,TRAESCS2D02G546500,TRAESCS2D02G227800,TRAESCS3A02G399600,TRAESCS7B02G078200,TRAESCS6D02G049100,TRAESCS7B02G446900,TRAESCS6B02G129800,TRAESCS7A02G529900,TRAESCS2B02G576100,TRAESCS1B02G278300,TRAESCS3D02G393700,TRAESCS3B02G432600,TRAESCS6A02G101800,TRAESCS6D02G090400,TRAESCS6D02G090200,TRAESCSU02G009200,TRAESCS6A02G101900,TRAESCS2B02G328500,T…
GO:BP	post-embryonic development	GO:0009791	0.000296174	3.52845	815	1122	46	44861	TRAESCS3A02G116300,TRAESCS3B02G135400,TRAESCS3D02G118200,TRAESCS6D02G197600,TRAESCS7D02G131700,TRAESCS7A02G439200,TRAESCS4B02G353900,TRAESCSU02G196100,TRAESCS4D02G347800,TRAESCS6A02G334800,TRAESCS3B02G154900,TRAESCS4D02G164500,TRAESCS4A02G298900,TRAESCS7B02G032800,TRAESCS2D02G079600,TRAESCS7D02G162800,TRAESCS6D02G314300,TRAESCS2D02G387800,TRAESCS3A02G137000,TRAESCS5A02G166100,TRAESCS6B02G088800,T…
GO:MF	metal ion binding	GO:0046872	0.000498367	3.30245	9048	1465	267	65405	TRAESCS2A02G323000,TRAESCS5A02G048400,TRAESCS2B02G359600,TRAESCS5A02G060600,TRAESCS3D02G355900,TRAESCS2D02G339900,TRAESCS5B02G053400,TRAESCS6D02G245800,TRAESCS2D02G464200,TRAESCS2D02G075000,TRAESCS4A02G094300,TRAESCS3B02G096600,TRAESCS6D02G054400,TRAESCS3B02G394600,TRAESCS6D02G231900,TRAESCS5B02G516400,TRAESCS1B02G159900,TRAESCS6D02G010100,TRAESCS7D02G131700,TRAESCS2A02G064900,TRAESCS1A02G070200,…
GO:BP	response to temperature stimulus	GO:0009266	0.000593488	3.22659	366	1122	27	44861	TRAESCS1A02G215500,TRAESCS1B02G229000,TRAESCS1D02G218000,TRAESCS6A02G253300,TRAESCS4B02G193500,TRAESCS7D02G174200,TRAESCS2D02G227800,TRAESCS4A02G124900,TRAESCS7B02G078200,TRAESCS2D02G174200,TRAESCS2A02G166600,TRAESCS5D02G404500,TRAESCS7D02G373100,TRAESCS2B02G247300,TRAESCS3A02G280800,TRAESCS7B02G272500,TRAESCS5A02G395200,TRAESCS3A02G422600,TRAESCS3B02G175900,TRAESCSU02G034700,TRAESCS4A02G110600,T…
GO:BP	reproductive structure development	GO:0048608	0.000626006	3.20342	630	1122	38	44861	TRAESCS3A02G116300,TRAESCS3B02G135400,TRAESCS3D02G118200,TRAESCS6D02G197600,TRAESCS7D02G131700,TRAESCS7A02G439200,TRAESCS4B02G353900,TRAESCSU02G196100,TRAESCS4D02G347800,TRAESCS6A02G334800,TRAESCS3B02G154900,TRAESCS4D02G164500,TRAESCS7B02G032800,TRAESCS2D02G079600,TRAESCS7D02G162800,TRAESCS6D02G314300,TRAESCS2D02G387800,TRAESCS3A02G137000,TRAESCS5A02G166100,TRAESCS6B02G088800,TRAESCS4D02G364500,T…
GO:BP	reproductive system development	GO:0061458	0.000626006	3.20342	630	1122	38	44861	TRAESCS3A02G116300,TRAESCS3B02G135400,TRAESCS3D02G118200,TRAESCS6D02G197600,TRAESCS7D02G131700,TRAESCS7A02G439200,TRAESCS4B02G353900,TRAESCSU02G196100,TRAESCS4D02G347800,TRAESCS6A02G334800,TRAESCS3B02G154900,TRAESCS4D02G164500,TRAESCS7B02G032800,TRAESCS2D02G079600,TRAESCS7D02G162800,TRAESCS6D02G314300,TRAESCS2D02G387800,TRAESCS3A02G137000,TRAESCS5A02G166100,TRAESCS6B02G088800,TRAESCS4D02G364500,T…
GO:MF	cation binding	GO:0043169	0.000648272	3.18824	9118	1465	268	65405	TRAESCS2A02G323000,TRAESCS5A02G048400,TRAESCS2B02G359600,TRAESCS5A02G060600,TRAESCS3D02G355900,TRAESCS2D02G339900,TRAESCS5B02G053400,TRAESCS6D02G245800,TRAESCS2D02G464200,TRAESCS2D02G075000,TRAESCS4A02G094300,TRAESCS3B02G096600,TRAESCS6D02G054400,TRAESCS3B02G394600,TRAESCS6D02G231900,TRAESCS5B02G516400,TRAESCS1B02G159900,TRAESCS6D02G010100,TRAESCS7D02G131700,TRAESCS2A02G064900,TRAESCS1A02G070200,…
GO:BP	rhythmic process	GO:0048511	0.000659395	3.18085	81	1122	12	44861	TRAESCS3B02G135400,TRAESCSU02G196100,TRAESCS1A02G076900,TRAESCS6A02G334800,TRAESCS2D02G174200,TRAESCS2A02G166600,TRAESCS2D02G079600,TRAESCS1D02G079100,TRAESCS6D02G314300,TRAESCSU02G034700,TRAESCS2B02G192700,TRAESCS4A02G004800
GO:MF	beta-amylase activity	GO:0016161	0.00113054	2.94671	29	1465	7	65405	TRAESCS1A02G215500,TRAESCS1B02G229000,TRAESCS1D02G218000,TRAESCS4B02G344300,TRAESCS5A02G513200,TRAESCS2D02G221000,TRAESCS4D02G339400
GO:BP	regulation of multicellular organismal process	GO:0051239	0.00115141	2.93877	269	1122	22	44861	TRAESCS7D02G131700,TRAESCS4B02G353900,TRAESCSU02G196100,TRAESCS4D02G347800,TRAESCS4A02G298900,TRAESCS7B02G032800,TRAESCS2D02G079600,TRAESCS1D02G260800,TRAESCS5A02G166100,TRAESCS4D02G364500,TRAESCS5A02G521400,TRAESCS7A02G132100,TRAESCS5A02G541200,TRAESCS4B02G340600,TRAESCS1D02G324400,TRAESCS4D02G084600,TRAESCS3B02G205800,TRAESCS1D02G221800,TRAESCS5A02G173800,TRAESCS4A02G229100,TRAESCS5D02G178300,T…
GO:BP	cellular carbohydrate metabolic process	GO:0044262	0.00140959	2.85091	836	1122	45	44861	TRAESCS1A02G215500,TRAESCS1B02G229000,TRAESCS1D02G218000,TRAESCS5A02G190000,TRAESCS7A02G189000,TRAESCS5B02G117800,TRAESCS3A02G366400,TRAESCS4D02G143900,TRAESCS3B02G370300,TRAESCS7A02G427600,TRAESCS7B02G286700,TRAESCS5B02G193100,TRAESCS4A02G170900,TRAESCS2B02G390700,TRAESCS4B02G127100,TRAESCS5A02G116500,TRAESCS2D02G301000,TRAESCS7B02G480300,TRAESCS1B02G167200,TRAESCS7A02G133500,TRAESCS1D02G325300,…
GO:BP	response to water deprivation	GO:0009414	0.00170358	2.76864	297	1122	23	44861	TRAESCS6A02G253300,TRAESCS7D02G174200,TRAESCS4A02G124900,TRAESCS7B02G078200,TRAESCS2D02G391500,TRAESCS5D02G354200,TRAESCS5D02G354700,TRAESCS5D02G404500,TRAESCS5D02G354100,TRAESCS5B02G348900,TRAESCS5B02G349000,TRAESCS5A02G348500,TRAESCS5A02G395200,TRAESCS3A02G422600,TRAESCS4B02G208000,TRAESCS5B02G349100,TRAESCS5A02G347900,TRAESCS3A02G289900,TRAESCS5B02G400000,TRAESCS6B02G084300,TRAESCS5A02G173800,…
GO:BP	nucleosome assembly	GO:0006334	0.00177505	2.75079	255	1122	21	44861	TRAESCS5B02G449000,TRAESCS5A02G443800,TRAESCS5D02G451300,TRAESCS5A02G443900,TRAESCS5D02G451200,TRAESCS5B02G448200,TRAESCS5B02G448500,TRAESCS2D02G391500,TRAESCS5A02G444300,TRAESCS5D02G354200,TRAESCS5D02G354700,TRAESCS5D02G452000,TRAESCS5D02G354100,TRAESCS5B02G348900,TRAESCS5B02G349000,TRAESCS5A02G348500,TRAESCS5B02G349100,TRAESCS5A02G347900,TRAESCS4D02G054200,TRAESCS6B02G084300,TRAESCS6A02G086400
GO:BP	regulation of biological process	GO:0050789	0.00218948	2.65966	8906	1122	285	44861	TRAESCS7D02G475100,TRAESCS5D02G068800,TRAESCS7B02G391800,TRAESCS2A02G323000,TRAESCS2B02G359600,TRAESCS5A02G057500,TRAESCS5D02G317100,TRAESCS5D02G317700,TRAESCS5A02G060600,TRAESCS7A02G488600,TRAESCS2D02G100300,TRAESCS4D02G170700,TRAESCS2D02G339900,TRAESCS3B02G210300,TRAESCS5B02G059200,TRAESCS3A02G116300,TRAESCS5A02G310800,TRAESCS3B02G293000,TRAESCS4A02G136500,TRAESCS3B02G135400,TRAESCS3D02G118200,…
GO:MF	phosphoprotein phosphatase activity	GO:0004721	0.0029879	2.52463	382	1465	24	65405	TRAESCS3D02G355900,TRAESCS4A02G094300,TRAESCS3B02G096600,TRAESCS3B02G394600,TRAESCS5A02G183600,TRAESCS3A02G277500,TRAESCS2D02G456600,TRAESCS1D02G230000,TRAESCS4B02G210100,TRAESCS2D02G288400,TRAESCS3B02G096100,TRAESCS1A02G358600,TRAESCS3A02G362200,TRAESCS6B02G216900,TRAESCS5B02G182000,TRAESCS2A02G000400,TRAESCS4D02G210900,TRAESCS2A02G290500,TRAESCS2B02G478400,TRAESCS2A02G456300,TRAESCS2D02G000300,…
GO:BP	nucleosome organization	GO:0034728	0.00306683	2.51331	264	1122	21	44861	TRAESCS5B02G449000,TRAESCS5A02G443800,TRAESCS5D02G451300,TRAESCS5A02G443900,TRAESCS5D02G451200,TRAESCS5B02G448200,TRAESCS5B02G448500,TRAESCS2D02G391500,TRAESCS5A02G444300,TRAESCS5D02G354200,TRAESCS5D02G354700,TRAESCS5D02G452000,TRAESCS5D02G354100,TRAESCS5B02G348900,TRAESCS5B02G349000,TRAESCS5A02G348500,TRAESCS5B02G349100,TRAESCS5A02G347900,TRAESCS4D02G054200,TRAESCS6B02G084300,TRAESCS6A02G086400
GO:MF	linear malto-oligosaccharide phosphorylase activity	GO:0102250	0.0033252	2.47818	7	1465	4	65405	TRAESCS3A02G366400,TRAESCS5D02G404500,TRAESCS5A02G395200,TRAESCS5B02G400000
GO:MF	SHG alpha-glucan phosphorylase activity	GO:0102499	0.0033252	2.47818	7	1465	4	65405	TRAESCS3A02G366400,TRAESCS5D02G404500,TRAESCS5A02G395200,TRAESCS5B02G400000
GO:MF	beta-fructofuranosidase activity	GO:0004564	0.00433183	2.36333	35	1465	7	65405	TRAESCS6A02G023200,TRAESCS6A02G023300,TRAESCS6A02G023100,TRAESCS6D02G026400,TRAESCS6B02G031700,TRAESCS6B02G031500,TRAESCS6D02G026500
GO:MF	phosphatase activity	GO:0016791	0.00442649	2.35394	816	1465	39	65405	TRAESCS3D02G355900,TRAESCS4A02G094300,TRAESCS3B02G096600,TRAESCS3B02G394600,TRAESCS5A02G190000,TRAESCS5A02G183600,TRAESCS3A02G277500,TRAESCS7D02G169500,TRAESCS2D02G456600,TRAESCS1D02G230000,TRAESCS4B02G210100,TRAESCS2D02G288400,TRAESCS3B02G096100,TRAESCS1A02G358600,TRAESCS3A02G362200,TRAESCS5B02G193100,TRAESCS6B02G216900,TRAESCS5B02G182000,TRAESCS2A02G000400,TRAESCS1A02G371600,TRAESCS4D02G210900,…
GO:MF	[acyl-carrier-protein] S-malonyltransferase activity	GO:0004314	0.00448611	2.34813	3	1465	3	65405	TRAESCS4D02G191300,TRAESCS4A02G114200,TRAESCS4B02G189900
GO:MF	succinate transmembrane transporter activity	GO:0015141	0.00448611	2.34813	3	1465	3	65405	TRAESCS4D02G194800,TRAESCS4B02G193900,TRAESCS4A02G110200
GO:MF	malonyltransferase activity	GO:0016420	0.00448611	2.34813	3	1465	3	65405	TRAESCS4D02G191300,TRAESCS4A02G114200,TRAESCS4B02G189900
GO:MF	S-malonyltransferase activity	GO:0016419	0.00448611	2.34813	3	1465	3	65405	TRAESCS4D02G191300,TRAESCS4A02G114200,TRAESCS4B02G189900
GO:BP	reproductive process	GO:0022414	0.00448623	2.34812	902	1122	46	44861	TRAESCS3A02G116300,TRAESCS3B02G135400,TRAESCS3D02G118200,TRAESCS6D02G197600,TRAESCS7D02G131700,TRAESCS4B02G193500,TRAESCS7A02G439200,TRAESCS4B02G353900,TRAESCS5A02G152300,TRAESCSU02G196100,TRAESCS4D02G347800,TRAESCS6A02G334800,TRAESCS3B02G154900,TRAESCS4D02G164500,TRAESCS7B02G032800,TRAESCS2D02G079600,TRAESCS7D02G162800,TRAESCS5D02G412400,TRAESCS6D02G314300,TRAESCS2D02G387800,TRAESCS3A02G137000,T…
GO:MF	amino acid transmembrane transporter activity	GO:0015171	0.0061454	2.21145	25	1465	6	65405	TRAESCS3B02G531700,TRAESCS3B02G378500,TRAESCS3D02G480100,TRAESCS3B02G166500,TRAESCS3A02G199800,TRAESCS3D02G204800
GO:MF	phosphoric ester hydrolase activity	GO:0042578	0.00749553	2.1252	959	1465	43	65405	TRAESCS3D02G355900,TRAESCS4A02G094300,TRAESCS3B02G096600,TRAESCS3B02G394600,TRAESCS5A02G190000,TRAESCS5A02G183600,TRAESCS3A02G277500,TRAESCS7D02G169500,TRAESCS2D02G456600,TRAESCS1D02G230000,TRAESCS4B02G210100,TRAESCS2D02G288400,TRAESCS3B02G096100,TRAESCS1A02G358600,TRAESCS3B02G370300,TRAESCS3A02G362200,TRAESCS5B02G193100,TRAESCS6B02G216900,TRAESCS2A02G302700,TRAESCS5B02G182000,TRAESCS2A02G000400,…
GO:BP	response to hormone	GO:0009725	0.00772008	2.11238	1506	1122	66	44861	TRAESCS4D02G298500,TRAESCS4D02G325200,TRAESCS6A02G253300,TRAESCS5A02G320300,TRAESCS5D02G222600,TRAESCS5D02G326200,TRAESCS4A02G124900,TRAESCS4D02G298600,TRAESCS2B02G411500,TRAESCS7B02G257400,TRAESCSU02G196100,TRAESCS4D02G189200,TRAESCS6A02G334800,TRAESCS6D02G378300,TRAESCS4A02G200200,TRAESCS6D02G312800,TRAESCS5B02G320500,TRAESCS3B02G548600,TRAESCS7A02G328100,TRAESCS4D02G164500,TRAESCS3D02G494600,T…
GO:BP	response to endogenous stimulus	GO:0009719	0.00839171	2.07615	1510	1122	66	44861	TRAESCS4D02G298500,TRAESCS4D02G325200,TRAESCS6A02G253300,TRAESCS5A02G320300,TRAESCS5D02G222600,TRAESCS5D02G326200,TRAESCS4A02G124900,TRAESCS4D02G298600,TRAESCS2B02G411500,TRAESCS7B02G257400,TRAESCSU02G196100,TRAESCS4D02G189200,TRAESCS6A02G334800,TRAESCS6D02G378300,TRAESCS4A02G200200,TRAESCS6D02G312800,TRAESCS5B02G320500,TRAESCS3B02G548600,TRAESCS7A02G328100,TRAESCS4D02G164500,TRAESCS3D02G494600,T…
GO:BP	response to organic substance	GO:0010033	0.00839336	2.07606	1693	1122	72	44861	TRAESCS2D02G339900,TRAESCS4D02G298500,TRAESCS4D02G325200,TRAESCS6A02G253300,TRAESCS5A02G320300,TRAESCS5D02G222600,TRAESCS5D02G326200,TRAESCS2D02G546500,TRAESCS4A02G124900,TRAESCS4D02G298600,TRAESCS2B02G411500,TRAESCS7B02G257400,TRAESCSU02G196100,TRAESCS4D02G189200,TRAESCS6A02G334800,TRAESCS6D02G378300,TRAESCS4A02G200200,TRAESCS6D02G312800,TRAESCS5B02G320500,TRAESCS3B02G548600,TRAESCS7A02G328100,T…
GO:BP	disaccharide biosynthetic process	GO:0046351	0.00909292	2.0413	87	1122	11	44861	TRAESCS1A02G215500,TRAESCS1B02G229000,TRAESCS1D02G218000,TRAESCS5A02G190000,TRAESCS5B02G117800,TRAESCS5B02G193100,TRAESCS5A02G116500,TRAESCS1B02G107600,TRAESCS1B02G224300,TRAESCS5D02G200800,TRAESCS1D02G340400
GO:MF	organic anion transmembrane transporter activity	GO:0008514	0.009393	2.0272	69	1465	9	65405	TRAESCS3B02G531700,TRAESCS4D02G194800,TRAESCS3D02G131200,TRAESCS4B02G193900,TRAESCS3D02G480100,TRAESCS3B02G166500,TRAESCS3D02G030800,TRAESCS4A02G110200,TRAESCS3A02G048500
GO:BP	reproduction	GO:0000003	0.0104506	1.98086	1018	1122	49	44861	TRAESCS3A02G116300,TRAESCS3B02G135400,TRAESCS3D02G118200,TRAESCS6D02G197600,TRAESCS7D02G131700,TRAESCS4B02G193500,TRAESCS7A02G439200,TRAESCS4B02G353900,TRAESCS5A02G152300,TRAESCSU02G196100,TRAESCS5A02G537300,TRAESCS4D02G347800,TRAESCS4D02G361700,TRAESCS6A02G334800,TRAESCS3B02G154900,TRAESCS4D02G164500,TRAESCS7B02G032800,TRAESCS2D02G079600,TRAESCS7D02G162800,TRAESCS5D02G412400,TRAESCS6D02G314300,T…
GO:MF	1,4-alpha-oligoglucan phosphorylase activity	GO:0004645	0.0115478	1.9375	9	1465	4	65405	TRAESCS3A02G366400,TRAESCS5D02G404500,TRAESCS5A02G395200,TRAESCS5B02G400000
GO:MF	glycogen phosphorylase activity	GO:0008184	0.0115478	1.9375	9	1465	4	65405	TRAESCS3A02G366400,TRAESCS5D02G404500,TRAESCS5A02G395200,TRAESCS5B02G400000
GO:BP	cellular carbohydrate biosynthetic process	GO:0034637	0.0120919	1.91751	382	1122	25	44861	TRAESCS1A02G215500,TRAESCS1B02G229000,TRAESCS1D02G218000,TRAESCS5A02G190000,TRAESCS7A02G189000,TRAESCS5B02G117800,TRAESCS5B02G193100,TRAESCS2B02G390700,TRAESCS5A02G116500,TRAESCS2D02G301000,TRAESCS7B02G480300,TRAESCS1B02G167200,TRAESCS7A02G133500,TRAESCS1B02G107600,TRAESCS7D02G190100,TRAESCS1B02G224300,TRAESCS3A02G289900,TRAESCS5B02G221600,TRAESCS2A02G210100,TRAESCS5D02G230300,TRAESCS4D02G197300,…
GO:BP	regulation of reproductive process	GO:2000241	0.0121085	1.91691	223	1122	18	44861	TRAESCS3A02G116300,TRAESCS3B02G135400,TRAESCS3D02G118200,TRAESCS7D02G131700,TRAESCS4B02G353900,TRAESCSU02G196100,TRAESCS4D02G347800,TRAESCS7B02G032800,TRAESCS2D02G079600,TRAESCS5A02G166100,TRAESCS4D02G364500,TRAESCS5A02G521400,TRAESCS7A02G132100,TRAESCS4B02G292300,TRAESCS5A02G541200,TRAESCS4B02G340600,TRAESCS3B02G205800,TRAESCS1D02G221800
GO:BP	maltose biosynthetic process	GO:0000024	0.012584	1.90018	3	1122	3	44861	TRAESCS1A02G215500,TRAESCS1B02G229000,TRAESCS1D02G218000
GO:BP	response to osmotic stress	GO:0006970	0.0172529	1.76314	273	1122	20	44861	TRAESCS7D02G174200,TRAESCS2D02G227800,TRAESCS4A02G124900,TRAESCS7B02G078200,TRAESCS6A02G334800,TRAESCS4A02G219700,TRAESCS6D02G314300,TRAESCS3A02G280800,TRAESCS3A02G422600,TRAESCS3A02G289900,TRAESCS2B02G141900,TRAESCS4B02G098200,TRAESCS4D02G069300,TRAESCS5A02G173800,TRAESCS1A02G219400,TRAESCS4D02G034400,TRAESCS5D02G178300,TRAESCS1A02G126800,TRAESCS6D02G084500,TRAESCS7D02G374400
GO:BP	cellular polysaccharide metabolic process	GO:0044264	0.0189587	1.72219	570	1122	32	44861	TRAESCS1A02G215500,TRAESCS1B02G229000,TRAESCS1D02G218000,TRAESCS7A02G189000,TRAESCS3A02G366400,TRAESCS4D02G143900,TRAESCS7A02G427600,TRAESCS7B02G286700,TRAESCS4A02G170900,TRAESCS2B02G390700,TRAESCS4B02G127100,TRAESCS2D02G301000,TRAESCS7B02G480300,TRAESCS1B02G167200,TRAESCS7A02G133500,TRAESCS7D02G190100,TRAESCS3A02G289900,TRAESCS5B02G221600,TRAESCS5B02G400000,TRAESCS2A02G210100,TRAESCS3D02G467600,…
GO:BP	circadian rhythm	GO:0007623	0.0200256	1.69841	78	1122	10	44861	TRAESCS3B02G135400,TRAESCS1A02G076900,TRAESCS6A02G334800,TRAESCS2D02G174200,TRAESCS2A02G166600,TRAESCS1D02G079100,TRAESCS6D02G314300,TRAESCSU02G034700,TRAESCS2B02G192700,TRAESCS4A02G004800
GO:BP	response to cold	GO:0009409	0.02115	1.67469	190	1122	16	44861	TRAESCS1A02G215500,TRAESCS1B02G229000,TRAESCS1D02G218000,TRAESCS6A02G253300,TRAESCS7D02G174200,TRAESCS4A02G124900,TRAESCS7B02G078200,TRAESCS2D02G174200,TRAESCS2A02G166600,TRAESCS7D02G373100,TRAESCS3A02G422600,TRAESCSU02G034700,TRAESCS2B02G192700,TRAESCS4A02G004800,TRAESCS5A02G173800,TRAESCS5D02G178300
GO:BP	biological regulation	GO:0065007	0.0223223	1.65126	9541	1122	295	44861	TRAESCS7D02G475100,TRAESCS5D02G068800,TRAESCS7B02G391800,TRAESCS2A02G323000,TRAESCS2B02G359600,TRAESCS5A02G057500,TRAESCS5D02G317100,TRAESCS5D02G317700,TRAESCS5A02G060600,TRAESCS7A02G488600,TRAESCS2D02G100300,TRAESCS4D02G170700,TRAESCS2D02G339900,TRAESCS3B02G210300,TRAESCS5B02G059200,TRAESCS3A02G116300,TRAESCS5A02G310800,TRAESCS3B02G293000,TRAESCS4A02G136500,TRAESCS3B02G135400,TRAESCS3D02G118200,…
GO:CC	vacuolar membrane	GO:0005774	0.0270013	1.56862	366	842	22	33638	TRAESCS7D02G069900,TRAESCS4A02G372600,TRAESCS6A02G042600,TRAESCS6B02G058300,TRAESCS7A02G074700,TRAESCSU02G050600,TRAESCS2D02G391500,TRAESCS6D02G049100,TRAESCS5D02G354200,TRAESCS5D02G354700,TRAESCS4A02G298900,TRAESCS2A02G284100,TRAESCS5D02G354100,TRAESCS5B02G348900,TRAESCS5B02G349000,TRAESCS5A02G348500,TRAESCS5B02G349100,TRAESCS5A02G347900,TRAESCS2B02G141900,TRAESCS1D02G365800,TRAESCS6B02G084300,T…
GO:MF	structural constituent of chromatin	GO:0030527	0.0273425	1.56316	330	1465	20	65405	TRAESCS5B02G449000,TRAESCS5A02G443800,TRAESCS5D02G451300,TRAESCS5B02G448500,TRAESCS2D02G391500,TRAESCS5D02G354200,TRAESCS5D02G354700,TRAESCS5D02G452000,TRAESCS7A02G438500,TRAESCS5D02G354100,TRAESCS5B02G348900,TRAESCS5B02G349000,TRAESCS5A02G348500,TRAESCS5B02G349100,TRAESCS5A02G347900,TRAESCS4D02G054200,TRAESCS7D02G061500,TRAESCS6B02G084300,TRAESCS7B02G336800,TRAESCS6A02G086400
GO:BP	developmental process	GO:0032502	0.0289308	1.53864	2076	1122	82	44861	TRAESCS3A02G116300,TRAESCS3B02G135400,TRAESCS3D02G118200,TRAESCS6D02G197600,TRAESCS2D02G391600,TRAESCS7D02G131700,TRAESCS2A02G393700,TRAESCS7B02G173600,TRAESCS5D02G494800,TRAESCS4B02G193500,TRAESCS7A02G439200,TRAESCS3B02G050700,TRAESCS4B02G353900,TRAESCSU02G196100,TRAESCS1D02G102900,TRAESCS4D02G347800,TRAESCS6A02G334800,TRAESCS3B02G154900,TRAESCS1A02G240100,TRAESCS4D02G164500,TRAESCS1B02G310300,T…
GO:BP	anatomical structure development	GO:0048856	0.0310973	1.50728	1921	1122	77	44861	TRAESCS3A02G116300,TRAESCS3B02G135400,TRAESCS3D02G118200,TRAESCS6D02G197600,TRAESCS2D02G391600,TRAESCS7D02G131700,TRAESCS2A02G393700,TRAESCS7B02G173600,TRAESCS5D02G494800,TRAESCS4B02G193500,TRAESCS7A02G439200,TRAESCS3B02G050700,TRAESCS4B02G353900,TRAESCSU02G196100,TRAESCS1D02G102900,TRAESCS4D02G347800,TRAESCS6A02G334800,TRAESCS3B02G154900,TRAESCS1A02G240100,TRAESCS4D02G164500,TRAESCS1B02G310300,T…
GO:BP	regulation of multicellular organismal development	GO:2000026	0.0339649	1.46897	219	1122	17	44861	TRAESCS7D02G131700,TRAESCS4B02G353900,TRAESCSU02G196100,TRAESCS4D02G347800,TRAESCS4A02G298900,TRAESCS7B02G032800,TRAESCS2D02G079600,TRAESCS5A02G166100,TRAESCS4D02G364500,TRAESCS5A02G521400,TRAESCS7A02G132100,TRAESCS5A02G541200,TRAESCS4B02G340600,TRAESCS3B02G205800,TRAESCS1D02G221800,TRAESCS5A02G173800,TRAESCS5D02G178300
GO:BP	regulation of post-embryonic development	GO:0048580	0.0339649	1.46897	219	1122	17	44861	TRAESCS7D02G131700,TRAESCS4B02G353900,TRAESCSU02G196100,TRAESCS4D02G347800,TRAESCS4A02G298900,TRAESCS7B02G032800,TRAESCS2D02G079600,TRAESCS5A02G166100,TRAESCS4D02G364500,TRAESCS5A02G521400,TRAESCS7A02G132100,TRAESCS5A02G541200,TRAESCS4B02G340600,TRAESCS3B02G205800,TRAESCS1D02G221800,TRAESCS5A02G173800,TRAESCS5D02G178300
GO:BP	maltose metabolic process	GO:0000023	0.0357698	1.44648	9	1122	4	44861	TRAESCS1A02G215500,TRAESCS1B02G229000,TRAESCS1D02G218000,TRAESCS2B02G184900
GO:BP	response to salt stress	GO:0009651	0.037867	1.42174	243	1122	18	44861	TRAESCS7D02G174200,TRAESCS2D02G227800,TRAESCS4A02G124900,TRAESCS7B02G078200,TRAESCS6A02G334800,TRAESCS4A02G219700,TRAESCS6D02G314300,TRAESCS3A02G422600,TRAESCS2B02G141900,TRAESCS4B02G098200,TRAESCS4D02G069300,TRAESCS5A02G173800,TRAESCS1A02G219400,TRAESCS4D02G034400,TRAESCS5D02G178300,TRAESCS1A02G126800,TRAESCS6D02G084500,TRAESCS7D02G374400
GO:BP	starch metabolic process	GO:0005982	0.0383965	1.41571	84	1122	10	44861	TRAESCS1A02G215500,TRAESCS1B02G229000,TRAESCS1D02G218000,TRAESCS7A02G189000,TRAESCS7B02G286700,TRAESCS2B02G390700,TRAESCS7A02G133500,TRAESCS7D02G190100,TRAESCS5D02G182600,TRAESCS2B02G184900
GO:MF	amylase activity	GO:0016160	0.040478	1.39278	65	1465	8	65405	TRAESCS1A02G215500,TRAESCS1B02G229000,TRAESCS1D02G218000,TRAESCS4B02G344300,TRAESCS7B02G286700,TRAESCS5A02G513200,TRAESCS2D02G221000,TRAESCS4D02G339400
GO:MF	structural constituent of cytoskeleton	GO:0005200	0.0421278	1.37543	49	1465	7	65405	TRAESCS1A02G309700,TRAESCS1D02G309200,TRAESCS6D02G130500,TRAESCS6B02G169300,TRAESCS1B02G320800,TRAESCS3A02G333300,TRAESCS5B02G096400
GO:MF	peroxidase activity	GO:0004601	0.0423464	1.37318	780	1465	35	65405	TRAESCS6D02G054400,TRAESCS2A02G107500,TRAESCS2D02G108500,TRAESCS2B02G457600,TRAESCS1A02G079400,TRAESCS2D02G107800,TRAESCS2B02G125600,TRAESCS2D02G108600,TRAESCS6A02G047200,TRAESCS2B02G124600,TRAESCS2D02G583200,TRAESCS2B02G125800,TRAESCS2A02G106700,TRAESCS7B02G274200,TRAESCS4A02G235800,TRAESCS7A02G353400,TRAESCS2D02G108200,TRAESCS3A02G510900,TRAESCS2A02G108600,TRAESCS2A02G107700,TRAESCS2D02G107400,…
GO:MF	oxidoreductase activity, acting on peroxide as acceptor	GO:0016684	0.0423464	1.37318	780	1465	35	65405	TRAESCS6D02G054400,TRAESCS2A02G107500,TRAESCS2D02G108500,TRAESCS2B02G457600,TRAESCS1A02G079400,TRAESCS2D02G107800,TRAESCS2B02G125600,TRAESCS2D02G108600,TRAESCS6A02G047200,TRAESCS2B02G124600,TRAESCS2D02G583200,TRAESCS2B02G125800,TRAESCS2A02G106700,TRAESCS7B02G274200,TRAESCS4A02G235800,TRAESCS7A02G353400,TRAESCS2D02G108200,TRAESCS3A02G510900,TRAESCS2A02G108600,TRAESCS2A02G107700,TRAESCS2D02G107400,…
GO:MF	L-glutamate transmembrane transporter activity	GO:0005313	0.0433703	1.36281	5	1465	3	65405	TRAESCS3B02G531700,TRAESCS3D02G480100,TRAESCS3B02G166500
GO:MF	acidic amino acid transmembrane transporter activity	GO:0015172	0.0433703	1.36281	5	1465	3	65405	TRAESCS3B02G531700,TRAESCS3D02G480100,TRAESCS3B02G166500
GO:BP	response to cytokinin	GO:0009735	0.0444166	1.35246	202	1122	16	44861	TRAESCS5A02G320300,TRAESCS5D02G326200,TRAESCS7B02G257400,TRAESCSU02G196100,TRAESCS4A02G200200,TRAESCS5B02G320500,TRAESCS3B02G548600,TRAESCS4D02G164500,TRAESCS3D02G494600,TRAESCS2D02G079600,TRAESCS6A02G178900,TRAESCS3A02G435700,TRAESCS2A02G551100,TRAESCS3D02G428300,TRAESCS3B02G470400,TRAESCS2D02G552200
GO:BP	regulation of nucleobase-containing compound metabolic process	GO:0019219	0.0451486	1.34536	4881	1122	164	44861	TRAESCS7D02G475100,TRAESCS5D02G068800,TRAESCS7B02G391800,TRAESCS2A02G323000,TRAESCS2B02G359600,TRAESCS5A02G057500,TRAESCS5D02G317100,TRAESCS5D02G317700,TRAESCS7A02G488600,TRAESCS2D02G100300,TRAESCS2D02G339900,TRAESCS3B02G210300,TRAESCS5B02G059200,TRAESCS5A02G310800,TRAESCS3B02G293000,TRAESCS4D02G298500,TRAESCS2B02G118000,TRAESCS3A02G180600,TRAESCS7D02G367700,TRAESCS2D02G340700,TRAESCS5D02G318000,…
GO:CC	vacuole	GO:0005773	0.045349	1.34343	540	842	28	33638	TRAESCS5A02G210100,TRAESCS7D02G069900,TRAESCS4A02G372600,TRAESCS6A02G042600,TRAESCS6B02G058300,TRAESCS7A02G074700,TRAESCSU02G050600,TRAESCS2D02G391500,TRAESCS6D02G049100,TRAESCS5D02G354200,TRAESCS5D02G354700,TRAESCS4A02G298900,TRAESCS2A02G284100,TRAESCS5D02G354100,TRAESCS5B02G348900,TRAESCS5B02G349000,TRAESCS7A02G251100,TRAESCSU02G040600,TRAESCS5A02G348500,TRAESCS7D02G251000,TRAESCS5B02G349100,TR…
GO:BP	protein-DNA complex assembly	GO:0065004	0.0474345	1.32391	341	1122	22	44861	TRAESCS5B02G449000,TRAESCS5A02G443800,TRAESCS5D02G451300,TRAESCS5A02G443900,TRAESCS5D02G451200,TRAESCS5B02G448200,TRAESCS5B02G448500,TRAESCS2D02G391500,TRAESCS5A02G444300,TRAESCS5D02G354200,TRAESCS5D02G354700,TRAESCS5D02G452000,TRAESCS5D02G354100,TRAESCS5B02G348900,TRAESCS5B02G349000,TRAESCS5A02G348500,TRAESCS5B02G349100,TRAESCS5A02G347900,TRAESCS4D02G054200,TRAESCS1B02G386800,TRAESCS6B02G084300,…
GO:BP	regulation of developmental process	GO:0050793	0.0489595	1.31016	416	1122	25	44861	TRAESCS7D02G131700,TRAESCS4B02G353900,TRAESCSU02G196100,TRAESCS4D02G347800,TRAESCS4A02G298900,TRAESCS7B02G032800,TRAESCS2D02G079600,TRAESCS1D02G260800,TRAESCS5A02G166100,TRAESCS4D02G364500,TRAESCS5A02G521400,TRAESCS7A02G132100,TRAESCS2D02G183400,TRAESCS1A02G279500,TRAESCS4B02G292300,TRAESCS5A02G541200,TRAESCS4B02G340600,TRAESCS7B02G355800,TRAESCS4D02G084600,TRAESCS3B02G205800,TRAESCS1D02G221800,T…
GO:BP	plastid organization	GO:0009657	0.0529486	1.27615	205	1122	16	44861	TRAESCS2A02G420600,TRAESCS2D02G417300,TRAESCS1B02G257400,TRAESCS2D02G006400,TRAESCS1D02G246100,TRAESCSU02G162400,TRAESCSU02G009200,TRAESCS1D02G325300,TRAESCS7B02G231800,TRAESCS2D02G391800,TRAESCS1B02G337400,TRAESCS1A02G246800,TRAESCS7D02G327700,TRAESCS4D02G147100,TRAESCS4D02G073500,TRAESCS3B02G219400
GO:BP	regulation of cellular process	GO:0050794	0.0540037	1.26758	7881	1122	247	44861	TRAESCS7D02G475100,TRAESCS5D02G068800,TRAESCS7B02G391800,TRAESCS2A02G323000,TRAESCS2B02G359600,TRAESCS5A02G057500,TRAESCS5D02G317100,TRAESCS5D02G317700,TRAESCS5A02G060600,TRAESCS7A02G488600,TRAESCS2D02G100300,TRAESCS4D02G170700,TRAESCS2D02G339900,TRAESCS3B02G210300,TRAESCS5B02G059200,TRAESCS5A02G310800,TRAESCS3B02G293000,TRAESCS4A02G136500,TRAESCS4D02G298500,TRAESCS2B02G118000,TRAESCS4D02G325200,…
GO:MF	unfolded protein binding	GO:0051082	0.0543286	1.26497	218	1465	15	65405	TRAESCS2D02G546500,TRAESCS2D02G227800,TRAESCS7B02G446900,TRAESCS6B02G129800,TRAESCS7A02G529900,TRAESCS2B02G576100,TRAESCS1B02G278300,TRAESCS6A02G101800,TRAESCS6D02G090400,TRAESCS6D02G090200,TRAESCS6A02G101900,TRAESCS2A02G545600,TRAESCS1A02G099300,TRAESCS7D02G517800,TRAESCS5B02G106300
GO:CC	nucleosome	GO:0000786	0.0544937	1.26365	602	842	30	33638	TRAESCS5B02G449000,TRAESCS5A02G443800,TRAESCS5D02G451300,TRAESCS5A02G443900,TRAESCS5D02G451200,TRAESCS5B02G448200,TRAESCS5B02G448500,TRAESCS2D02G391500,TRAESCS5A02G444300,TRAESCS5D02G354200,TRAESCS5D02G354700,TRAESCS5D02G452000,TRAESCS7A02G438500,TRAESCS5D02G354100,TRAESCS5B02G348900,TRAESCS5B02G349000,TRAESCS4B02G054200,TRAESCS5A02G348500,TRAESCS7B02G394600,TRAESCS7A02G437900,TRAESCS3A02G075800,…
GO:MF	oligopeptide transmembrane transporter activity	GO:0035673	0.0580387	1.23628	149	1465	12	65405	TRAESCS2D02G387700,TRAESCS6D02G248800,TRAESCS2A02G391000,TRAESCS2B02G624600,TRAESCS2A02G562100,TRAESCS2A02G390800,TRAESCS2D02G387800,TRAESCS2D02G484200,TRAESCS6B02G293100,TRAESCS7D02G049000,TRAESCS6A02G265800,TRAESCS2B02G394600
GO:MF	peptide transmembrane transporter activity	GO:1904680	0.0580387	1.23628	149	1465	12	65405	TRAESCS2D02G387700,TRAESCS6D02G248800,TRAESCS2A02G391000,TRAESCS2B02G624600,TRAESCS2A02G562100,TRAESCS2A02G390800,TRAESCS2D02G387800,TRAESCS2D02G484200,TRAESCS6B02G293100,TRAESCS7D02G049000,TRAESCS6A02G265800,TRAESCS2B02G394600
GO:BP	spermine metabolic process	GO:0008215	0.0584327	1.23334	10	1122	4	44861	TRAESCS6D02G202500,TRAESCS6A02G219500,TRAESCS2D02G549300,TRAESCS6B02G249000
GO:BP	cellular glucan metabolic process	GO:0006073	0.0626741	1.20291	474	1122	27	44861	TRAESCS1A02G215500,TRAESCS1B02G229000,TRAESCS1D02G218000,TRAESCS7A02G189000,TRAESCS3A02G366400,TRAESCS7A02G427600,TRAESCS7B02G286700,TRAESCS2B02G390700,TRAESCS2D02G301000,TRAESCS7B02G480300,TRAESCS1B02G167200,TRAESCS7A02G133500,TRAESCS7D02G190100,TRAESCS3A02G289900,TRAESCS5B02G221600,TRAESCS5B02G400000,TRAESCS2A02G210100,TRAESCS2B02G454500,TRAESCS5D02G230300,TRAESCS2B02G454600,TRAESCS6D02G248500,…
GO:BP	oligosaccharide biosynthetic process	GO:0009312	0.0639689	1.19403	107	1122	11	44861	TRAESCS1A02G215500,TRAESCS1B02G229000,TRAESCS1D02G218000,TRAESCS5A02G190000,TRAESCS5B02G117800,TRAESCS5B02G193100,TRAESCS5A02G116500,TRAESCS1B02G107600,TRAESCS1B02G224300,TRAESCS5D02G200800,TRAESCS1D02G340400
GO:MF	dioxygenase activity	GO:0051213	0.0641108	1.19307	197	1465	14	65405	TRAESCS6D02G010100,TRAESCS5B02G006500,TRAESCS6D02G121900,TRAESCS5D02G383500,TRAESCS5A02G007900,TRAESCS1D02G127000,TRAESCS5D02G013400,TRAESCS5B02G375900,TRAESCS5B02G023000,TRAESCS3B02G439900,TRAESCS5A02G374000,TRAESCS6D02G122000,TRAESCS4A02G319100,TRAESCS6A02G132500
GO:BP	glucan metabolic process	GO:0044042	0.0672058	1.17259	476	1122	27	44861	TRAESCS1A02G215500,TRAESCS1B02G229000,TRAESCS1D02G218000,TRAESCS7A02G189000,TRAESCS3A02G366400,TRAESCS7A02G427600,TRAESCS7B02G286700,TRAESCS2B02G390700,TRAESCS2D02G301000,TRAESCS7B02G480300,TRAESCS1B02G167200,TRAESCS7A02G133500,TRAESCS7D02G190100,TRAESCS3A02G289900,TRAESCS5B02G221600,TRAESCS5B02G400000,TRAESCS2A02G210100,TRAESCS2B02G454500,TRAESCS5D02G230300,TRAESCS2B02G454600,TRAESCS6D02G248500,…
GO:BP	cellular response to chemical stimulus	GO:0070887	0.0674692	1.17089	1187	1122	52	44861	TRAESCS4D02G298500,TRAESCS4D02G325200,TRAESCS5A02G320300,TRAESCS5D02G326200,TRAESCS2A02G107500,TRAESCS4D02G298600,TRAESCS2B02G411500,TRAESCS7B02G257400,TRAESCS2B02G457600,TRAESCSU02G196100,TRAESCS4D02G189200,TRAESCS6A02G334800,TRAESCS6D02G378300,TRAESCS4A02G200200,TRAESCS6D02G312800,TRAESCS5B02G320500,TRAESCS3B02G548600,TRAESCS7A02G328100,TRAESCS3D02G494600,TRAESCS2B02G125600,TRAESCS2D02G108600,T…
GO:BP	photoperiodism, flowering	GO:0048573	0.0691804	1.16002	73	1122	9	44861	TRAESCS3A02G116300,TRAESCS3B02G135400,TRAESCS3D02G118200,TRAESCSU02G196100,TRAESCS6A02G334800,TRAESCS2D02G079600,TRAESCS6D02G314300,TRAESCS5A02G166100,TRAESCS5A02G541200
GO:BP	vegetative to reproductive phase transition of meristem	GO:0010228	0.0695301	1.15783	90	1122	10	44861	TRAESCS3A02G116300,TRAESCS3B02G135400,TRAESCS3D02G118200,TRAESCSU02G196100,TRAESCS6A02G334800,TRAESCS2D02G079600,TRAESCS6D02G314300,TRAESCS5A02G166100,TRAESCS5A02G541200,TRAESCS4A02G258000
GO:BP	protein-DNA complex subunit organization	GO:0071824	0.0723347	1.14065	351	1122	22	44861	TRAESCS5B02G449000,TRAESCS5A02G443800,TRAESCS5D02G451300,TRAESCS5A02G443900,TRAESCS5D02G451200,TRAESCS5B02G448200,TRAESCS5B02G448500,TRAESCS2D02G391500,TRAESCS5A02G444300,TRAESCS5D02G354200,TRAESCS5D02G354700,TRAESCS5D02G452000,TRAESCS5D02G354100,TRAESCS5B02G348900,TRAESCS5B02G349000,TRAESCS5A02G348500,TRAESCS5B02G349100,TRAESCS5A02G347900,TRAESCS4D02G054200,TRAESCS1B02G386800,TRAESCS6B02G084300,…
GO:BP	polysaccharide metabolic process	GO:0005976	0.072701	1.13846	751	1122	37	44861	TRAESCS1A02G215500,TRAESCS1B02G229000,TRAESCS1D02G218000,TRAESCS7A02G189000,TRAESCS3A02G366400,TRAESCS4D02G143900,TRAESCS7A02G427600,TRAESCS4B02G344300,TRAESCS7B02G286700,TRAESCS5A02G513200,TRAESCS4A02G170900,TRAESCS2B02G390700,TRAESCS4B02G127100,TRAESCS2D02G301000,TRAESCS7B02G480300,TRAESCS1B02G167200,TRAESCS2D02G221000,TRAESCS7A02G133500,TRAESCS7D02G190100,TRAESCS3A02G289900,TRAESCS6D02G170500,…
GO:BP	photoperiodism	GO:0009648	0.077027	1.11336	74	1122	9	44861	TRAESCS3A02G116300,TRAESCS3B02G135400,TRAESCS3D02G118200,TRAESCSU02G196100,TRAESCS6A02G334800,TRAESCS2D02G079600,TRAESCS6D02G314300,TRAESCS5A02G166100,TRAESCS5A02G541200
GO:MF	oxidoreductase activity	GO:0016491	0.0786872	1.1041	6794	1465	195	65405	TRAESCS5A02G048400,TRAESCS5D02G354400,TRAESCS5B02G275600,TRAESCS5B02G053400,TRAESCS5B02G349300,TRAESCS6D02G245800,TRAESCS2D02G464200,TRAESCS5A02G348200,TRAESCS2D02G075000,TRAESCS6D02G054400,TRAESCS3D02G475800,TRAESCS6D02G010100,TRAESCS1A02G070200,TRAESCS2A02G548200,TRAESCS7A02G277500,TRAESCS5D02G058700,TRAESCS6D02G255200,TRAESCS2B02G268000,TRAESCS5B02G006500,TRAESCS2B02G267900,TRAESCS5B02G349200,…
GO:BP	regulation of RNA biosynthetic process	GO:2001141	0.0803681	1.09492	4691	1122	157	44861	TRAESCS7D02G475100,TRAESCS5D02G068800,TRAESCS7B02G391800,TRAESCS2A02G323000,TRAESCS2B02G359600,TRAESCS5A02G057500,TRAESCS5D02G317100,TRAESCS5D02G317700,TRAESCS7A02G488600,TRAESCS2D02G100300,TRAESCS2D02G339900,TRAESCS3B02G210300,TRAESCS5B02G059200,TRAESCS5A02G310800,TRAESCS3B02G293000,TRAESCS4D02G298500,TRAESCS2B02G118000,TRAESCS3A02G180600,TRAESCS7D02G367700,TRAESCS2D02G340700,TRAESCS5D02G318000,…
GO:BP	regulation of DNA-templated transcription	GO:0006355	0.0803681	1.09492	4691	1122	157	44861	TRAESCS7D02G475100,TRAESCS5D02G068800,TRAESCS7B02G391800,TRAESCS2A02G323000,TRAESCS2B02G359600,TRAESCS5A02G057500,TRAESCS5D02G317100,TRAESCS5D02G317700,TRAESCS7A02G488600,TRAESCS2D02G100300,TRAESCS2D02G339900,TRAESCS3B02G210300,TRAESCS5B02G059200,TRAESCS5A02G310800,TRAESCS3B02G293000,TRAESCS4D02G298500,TRAESCS2B02G118000,TRAESCS3A02G180600,TRAESCS7D02G367700,TRAESCS2D02G340700,TRAESCS5D02G318000,…
GO:BP	regulation of nucleic acid-templated transcription	GO:1903506	0.0803681	1.09492	4691	1122	157	44861	TRAESCS7D02G475100,TRAESCS5D02G068800,TRAESCS7B02G391800,TRAESCS2A02G323000,TRAESCS2B02G359600,TRAESCS5A02G057500,TRAESCS5D02G317100,TRAESCS5D02G317700,TRAESCS7A02G488600,TRAESCS2D02G100300,TRAESCS2D02G339900,TRAESCS3B02G210300,TRAESCS5B02G059200,TRAESCS5A02G310800,TRAESCS3B02G293000,TRAESCS4D02G298500,TRAESCS2B02G118000,TRAESCS3A02G180600,TRAESCS7D02G367700,TRAESCS2D02G340700,TRAESCS5D02G318000,…
GO:MF	5-methyltetrahydropteroyltri-L-glutamate-dependent methyltransferase activity	GO:0042085	0.0852897	1.0691	6	1465	3	65405	TRAESCS4A02G298700,TRAESCS4D02G012900,TRAESCS4B02G014700
GO:MF	5-methyltetrahydropteroyltriglutamate-homocysteine S-methyltransferase activity	GO:0003871	0.0852897	1.0691	6	1465	3	65405	TRAESCS4A02G298700,TRAESCS4D02G012900,TRAESCS4B02G014700
GO:MF	oxidoreductase activity, acting on single donors with incorporation of molecular oxygen	GO:0016701	0.0877391	1.05681	179	1465	13	65405	TRAESCS6D02G010100,TRAESCS5B02G006500,TRAESCS6D02G121900,TRAESCS5D02G383500,TRAESCS5A02G007900,TRAESCS5D02G013400,TRAESCS5B02G375900,TRAESCS5B02G023000,TRAESCS5A02G374000,TRAESCS7A02G357800,TRAESCS6D02G122000,TRAESCS7B02G269900,TRAESCS6A02G132500
GO:BP	disaccharide metabolic process	GO:0005984	0.0945833	1.02419	131	1122	12	44861	TRAESCS1A02G215500,TRAESCS1B02G229000,TRAESCS1D02G218000,TRAESCS5A02G190000,TRAESCS5B02G117800,TRAESCS5B02G193100,TRAESCS5A02G116500,TRAESCS1B02G107600,TRAESCS1B02G224300,TRAESCS5D02G200800,TRAESCS1D02G340400,TRAESCS2B02G184900
GO:MF	amide transmembrane transporter activity	GO:0042887	0.0946243	1.024	157	1465	12	65405	TRAESCS2D02G387700,TRAESCS6D02G248800,TRAESCS2A02G391000,TRAESCS2B02G624600,TRAESCS2A02G562100,TRAESCS2A02G390800,TRAESCS2D02G387800,TRAESCS2D02G484200,TRAESCS6B02G293100,TRAESCS7D02G049000,TRAESCS6A02G265800,TRAESCS2B02G394600
GO:BP	system development	GO:0048731	0.0949579	1.02247	1143	1122	50	44861	TRAESCS3A02G116300,TRAESCS3B02G135400,TRAESCS3D02G118200,TRAESCS6D02G197600,TRAESCS7D02G131700,TRAESCS7B02G173600,TRAESCS7A02G439200,TRAESCS4B02G353900,TRAESCSU02G196100,TRAESCS4D02G347800,TRAESCS6A02G334800,TRAESCS3B02G154900,TRAESCS4D02G164500,TRAESCS7B02G032800,TRAESCS1B02G257400,TRAESCS2A02G405800,TRAESCS2D02G079600,TRAESCS7D02G162800,TRAESCS6D02G314300,TRAESCS7D02G275800,TRAESCS2D02G387800,T…
GO:CC	protein-DNA complex	GO:0032993	0.10056	0.997574	625	842	30	33638	TRAESCS5B02G449000,TRAESCS5A02G443800,TRAESCS5D02G451300,TRAESCS5A02G443900,TRAESCS5D02G451200,TRAESCS5B02G448200,TRAESCS5B02G448500,TRAESCS2D02G391500,TRAESCS5A02G444300,TRAESCS5D02G354200,TRAESCS5D02G354700,TRAESCS5D02G452000,TRAESCS7A02G438500,TRAESCS5D02G354100,TRAESCS5B02G348900,TRAESCS5B02G349000,TRAESCS4B02G054200,TRAESCS5A02G348500,TRAESCS7B02G394600,TRAESCS7A02G437900,TRAESCS3A02G075800,…
GO:BP	starch catabolic process	GO:0005983	0.101122	0.995154	32	1122	6	44861	TRAESCS1A02G215500,TRAESCS1B02G229000,TRAESCS1D02G218000,TRAESCS7B02G286700,TRAESCS7A02G133500,TRAESCS2B02G184900
GO:BP	shoot system development	GO:0048367	0.103438	0.985321	624	1122	32	44861	TRAESCS7D02G131700,TRAESCS7B02G173600,TRAESCS4B02G353900,TRAESCS4D02G347800,TRAESCS6A02G334800,TRAESCS3B02G154900,TRAESCS7B02G032800,TRAESCS1B02G257400,TRAESCS2A02G405800,TRAESCS6D02G314300,TRAESCS7D02G275800,TRAESCS3A02G137000,TRAESCS1D02G246100,TRAESCS3A02G107200,TRAESCS5A02G166100,TRAESCS6B02G088800,TRAESCS4D02G364500,TRAESCS5A02G521400,TRAESCS7A02G132100,TRAESCS4D02G252700,TRAESCS3B02G439900,…
GO:BP	regulation of RNA metabolic process	GO:0051252	0.108399	0.964975	4791	1122	159	44861	TRAESCS7D02G475100,TRAESCS5D02G068800,TRAESCS7B02G391800,TRAESCS2A02G323000,TRAESCS2B02G359600,TRAESCS5A02G057500,TRAESCS5D02G317100,TRAESCS5D02G317700,TRAESCS7A02G488600,TRAESCS2D02G100300,TRAESCS2D02G339900,TRAESCS3B02G210300,TRAESCS5B02G059200,TRAESCS5A02G310800,TRAESCS3B02G293000,TRAESCS4D02G298500,TRAESCS2B02G118000,TRAESCS3A02G180600,TRAESCS7D02G367700,TRAESCS2D02G340700,TRAESCS5D02G318000,…
GO:MF	catalytic activity	GO:0003824	0.111063	0.954432	32779	1465	800	65405	TRAESCS1A02G215500,TRAESCS1B02G229000,TRAESCS1D02G218000,TRAESCS5A02G210100,TRAESCS2A02G323000,TRAESCS5A02G048400,TRAESCS2B02G359600,TRAESCS5D02G354400,TRAESCS5B02G275600,TRAESCS4D02G170700,TRAESCS3D02G355900,TRAESCS2D02G339900,TRAESCS5B02G053400,TRAESCS5D02G216300,TRAESCS5B02G349300,TRAESCS6D02G245800,TRAESCS2D02G464200,TRAESCS4D02G191300,TRAESCS5A02G348200,TRAESCS4B02G200000,TRAESCS4A02G136500,…
GO:BP	multicellular organismal process	GO:0032501	0.112063	0.950538	1839	1122	72	44861	TRAESCS3A02G116300,TRAESCS3B02G135400,TRAESCS3D02G118200,TRAESCS6D02G197600,TRAESCS7D02G131700,TRAESCS7B02G173600,TRAESCS4B02G193500,TRAESCS7A02G439200,TRAESCS3B02G050700,TRAESCS4B02G353900,TRAESCSU02G196100,TRAESCS1D02G102900,TRAESCS4D02G347800,TRAESCS6A02G334800,TRAESCS3B02G154900,TRAESCS1A02G240100,TRAESCS4D02G164500,TRAESCS4A02G298900,TRAESCS7B02G032800,TRAESCS1B02G257400,TRAESCS2A02G405800,T…
GO:MF	S-methyltransferase activity	GO:0008172	0.112341	0.949461	15	1465	4	65405	TRAESCS4A02G298700,TRAESCS4D02G012900,TRAESCS4B02G014700,TRAESCS4A02G065100
GO:CC	intracellular organelle	GO:0043229	0.118091	0.927784	14030	842	397	33638	TRAESCS1A02G215500,TRAESCS7D02G540700,TRAESCS7B02G478200,TRAESCS5D02G068800,TRAESCS1B02G229000,TRAESCS1D02G218000,TRAESCS5A02G210100,TRAESCS2A02G323000,TRAESCS6B02G288500,TRAESCS2B02G359600,TRAESCS6A02G261100,TRAESCS5D02G317100,TRAESCS5D02G317700,TRAESCS2D02G100300,TRAESCS2D02G339900,TRAESCS3B02G210300,TRAESCS6D02G241900,TRAESCS5A02G310800,TRAESCS3B02G293000,TRAESCS3B02G096500,TRAESCS3B02G135400,…
GO:BP	response to oxidative stress	GO:0006979	0.119208	0.923694	915	1122	42	44861	TRAESCS2D02G339900,TRAESCS6D02G054400,TRAESCS2A02G107500,TRAESCS2D02G227800,TRAESCS2D02G108500,TRAESCS2B02G457600,TRAESCS1A02G079400,TRAESCS6A02G334800,TRAESCS2D02G107800,TRAESCS2B02G125600,TRAESCS2D02G108600,TRAESCS6A02G047200,TRAESCS3B02G448000,TRAESCS2B02G124600,TRAESCS2D02G583200,TRAESCS2B02G125800,TRAESCS6D02G314300,TRAESCS2A02G106700,TRAESCS7B02G274200,TRAESCS4A02G235800,TRAESCS7A02G353400,…
GO:BP	L-alpha-amino acid transmembrane transport	GO:1902475	0.121178	0.916577	5	1122	3	44861	TRAESCS3B02G531700,TRAESCS3D02G480100,TRAESCS3B02G166500
GO:BP	L-glutamate import	GO:0051938	0.121178	0.916577	5	1122	3	44861	TRAESCS3B02G531700,TRAESCS3D02G480100,TRAESCS3B02G166500
GO:BP	L-glutamate transmembrane transport	GO:0015813	0.121178	0.916577	5	1122	3	44861	TRAESCS3B02G531700,TRAESCS3D02G480100,TRAESCS3B02G166500
GO:BP	L-lysine transport	GO:1902022	0.121178	0.916577	5	1122	3	44861	TRAESCS3B02G531700,TRAESCS3D02G480100,TRAESCS3B02G166500
GO:BP	acidic amino acid transport	GO:0015800	0.121178	0.916577	5	1122	3	44861	TRAESCS3B02G531700,TRAESCS3D02G480100,TRAESCS3B02G166500
GO:BP	L-lysine transmembrane transport	GO:1903401	0.121178	0.916577	5	1122	3	44861	TRAESCS3B02G531700,TRAESCS3D02G480100,TRAESCS3B02G166500
GO:BP	L-amino acid transport	GO:0015807	0.121178	0.916577	5	1122	3	44861	TRAESCS3B02G531700,TRAESCS3D02G480100,TRAESCS3B02G166500
GO:CC	organelle	GO:0043226	0.121787	0.9144	14035	842	397	33638	TRAESCS1A02G215500,TRAESCS7D02G540700,TRAESCS7B02G478200,TRAESCS5D02G068800,TRAESCS1B02G229000,TRAESCS1D02G218000,TRAESCS5A02G210100,TRAESCS2A02G323000,TRAESCS6B02G288500,TRAESCS2B02G359600,TRAESCS6A02G261100,TRAESCS5D02G317100,TRAESCS5D02G317700,TRAESCS2D02G100300,TRAESCS2D02G339900,TRAESCS3B02G210300,TRAESCS6D02G241900,TRAESCS5A02G310800,TRAESCS3B02G293000,TRAESCS3B02G096500,TRAESCS3B02G135400,…
GO:MF	antioxidant activity	GO:0016209	0.122878	0.910524	858	1465	36	65405	TRAESCS6D02G054400,TRAESCS2A02G107500,TRAESCS2D02G108500,TRAESCS2B02G457600,TRAESCS1A02G079400,TRAESCS2D02G107800,TRAESCS2B02G125600,TRAESCS2D02G108600,TRAESCS6A02G047200,TRAESCS2B02G124600,TRAESCS2D02G583200,TRAESCS2B02G125800,TRAESCS2A02G106700,TRAESCS7B02G274200,TRAESCS4A02G235800,TRAESCS7A02G353400,TRAESCS2D02G108200,TRAESCS3A02G510900,TRAESCS2A02G108600,TRAESCS2A02G107700,TRAESCS2D02G107400,…
GO:MF	oxidoreductase activity, acting on single donors with incorporation of molecular oxygen, incorporation of two atoms of oxygen	GO:0016702	0.126057	0.899434	139	1465	11	65405	TRAESCS6D02G010100,TRAESCS5B02G006500,TRAESCS6D02G121900,TRAESCS5D02G383500,TRAESCS5A02G007900,TRAESCS5D02G013400,TRAESCS5B02G375900,TRAESCS5B02G023000,TRAESCS5A02G374000,TRAESCS6D02G122000,TRAESCS6A02G132500
GO:BP	carbohydrate biosynthetic process	GO:0016051	0.131513	0.881033	496	1122	27	44861	TRAESCS1A02G215500,TRAESCS1B02G229000,TRAESCS1D02G218000,TRAESCS5A02G190000,TRAESCS7A02G189000,TRAESCS5B02G117800,TRAESCS5B02G193100,TRAESCS2B02G390700,TRAESCS5A02G116500,TRAESCS2D02G301000,TRAESCS7B02G480300,TRAESCS1B02G167200,TRAESCS7A02G133500,TRAESCS1D02G325300,TRAESCS1B02G107600,TRAESCS7D02G190100,TRAESCS1B02G224300,TRAESCS3A02G289900,TRAESCS1B02G337400,TRAESCS5B02G221600,TRAESCS2A02G210100,…
GO:BP	positive regulation of organ growth	GO:0046622	0.132326	0.878355	12	1122	4	44861	TRAESCS1D02G260800,TRAESCS4D02G084600,TRAESCS4A02G229100,TRAESCS4B02G087300
GO:BP	jasmonic acid biosynthetic process	GO:0009695	0.132326	0.878355	12	1122	4	44861	TRAESCS6A02G334800,TRAESCS4D02G268400,TRAESCS6D02G314300,TRAESCS4A02G036200
GO:BP	plastid translation	GO:0032544	0.132326	0.878355	12	1122	4	44861	TRAESCS7B02G231800,TRAESCS7D02G327700,TRAESCS4D02G147100,TRAESCS3B02G219400
GO:BP	chromatin remodeling	GO:0006338	0.135506	0.868043	444	1122	25	44861	TRAESCS5B02G449000,TRAESCS5A02G443800,TRAESCS5D02G451300,TRAESCS5A02G443900,TRAESCS5D02G451200,TRAESCS5B02G448200,TRAESCS5B02G448500,TRAESCS2D02G391500,TRAESCS5A02G444300,TRAESCS5D02G354200,TRAESCS5D02G354700,TRAESCS5D02G452000,TRAESCS5D02G354100,TRAESCS5B02G348900,TRAESCS2A02G182200,TRAESCS5B02G349000,TRAESCS5A02G348500,TRAESCS5B02G349100,TRAESCS5A02G347900,TRAESCS4D02G054200,TRAESCS2D02G230600,…
GO:BP	regulation of circadian rhythm	GO:0042752	0.143821	0.842176	34	1122	6	44861	TRAESCS3B02G135400,TRAESCS2D02G174200,TRAESCS2A02G166600,TRAESCSU02G034700,TRAESCS2B02G192700,TRAESCS4A02G004800
GO:BP	chloroplast RNA processing	GO:0031425	0.144499	0.840135	22	1122	5	44861	TRAESCS1B02G257400,TRAESCS2B02G271300,TRAESCS1D02G246100,TRAESCS1A02G246800,TRAESCS2A02G249600
GO:BP	regulation of cellular metabolic process	GO:0031323	0.14601	0.835617	5390	1122	175	44861	TRAESCS7D02G475100,TRAESCS5D02G068800,TRAESCS7B02G391800,TRAESCS2A02G323000,TRAESCS2B02G359600,TRAESCS5A02G057500,TRAESCS5D02G317100,TRAESCS5D02G317700,TRAESCS7A02G488600,TRAESCS2D02G100300,TRAESCS2D02G339900,TRAESCS3B02G210300,TRAESCS5B02G059200,TRAESCS5A02G310800,TRAESCS3B02G293000,TRAESCS4D02G298500,TRAESCS2B02G118000,TRAESCS3A02G180600,TRAESCS7D02G367700,TRAESCS2D02G340700,TRAESCS5D02G318000,…
GO:MF	scopolin beta-glucosidase activity	GO:0102483	0.146763	0.833383	7	1465	3	65405	TRAESCS2D02G594400,TRAESCS2B02G600200,TRAESCS2B02G599800
GO:MF	DNA photolyase activity	GO:0003913	0.146763	0.833383	7	1465	3	65405	TRAESCS7D02G476200,TRAESCS7B02G392900,TRAESCS7A02G489800
GO:CC	symplast	GO:0055044	0.150657	0.822011	284	842	17	33638	TRAESCS7D02G069900,TRAESCS4A02G372600,TRAESCS4B02G193500,TRAESCS7A02G074700,TRAESCS2D02G391500,TRAESCS5D02G354200,TRAESCS5D02G354700,TRAESCS5D02G354100,TRAESCS5B02G348900,TRAESCS5B02G349000,TRAESCS5A02G348500,TRAESCS5B02G349100,TRAESCS5A02G347900,TRAESCS4A02G110600,TRAESCS4D02G194500,TRAESCS6B02G084300,TRAESCS4A02G135500
GO:CC	cell-cell junction	GO:0005911	0.150657	0.822011	284	842	17	33638	TRAESCS7D02G069900,TRAESCS4A02G372600,TRAESCS4B02G193500,TRAESCS7A02G074700,TRAESCS2D02G391500,TRAESCS5D02G354200,TRAESCS5D02G354700,TRAESCS5D02G354100,TRAESCS5B02G348900,TRAESCS5B02G349000,TRAESCS5A02G348500,TRAESCS5B02G349100,TRAESCS5A02G347900,TRAESCS4A02G110600,TRAESCS4D02G194500,TRAESCS6B02G084300,TRAESCS4A02G135500
GO:CC	cell junction	GO:0030054	0.150657	0.822011	284	842	17	33638	TRAESCS7D02G069900,TRAESCS4A02G372600,TRAESCS4B02G193500,TRAESCS7A02G074700,TRAESCS2D02G391500,TRAESCS5D02G354200,TRAESCS5D02G354700,TRAESCS5D02G354100,TRAESCS5B02G348900,TRAESCS5B02G349000,TRAESCS5A02G348500,TRAESCS5B02G349100,TRAESCS5A02G347900,TRAESCS4A02G110600,TRAESCS4D02G194500,TRAESCS6B02G084300,TRAESCS4A02G135500
GO:CC	plasmodesma	GO:0009506	0.150657	0.822011	284	842	17	33638	TRAESCS7D02G069900,TRAESCS4A02G372600,TRAESCS4B02G193500,TRAESCS7A02G074700,TRAESCS2D02G391500,TRAESCS5D02G354200,TRAESCS5D02G354700,TRAESCS5D02G354100,TRAESCS5B02G348900,TRAESCS5B02G349000,TRAESCS5A02G348500,TRAESCS5B02G349100,TRAESCS5A02G347900,TRAESCS4A02G110600,TRAESCS4D02G194500,TRAESCS6B02G084300,TRAESCS4A02G135500
GO:CC	anchoring junction	GO:0070161	0.150657	0.822011	284	842	17	33638	TRAESCS7D02G069900,TRAESCS4A02G372600,TRAESCS4B02G193500,TRAESCS7A02G074700,TRAESCS2D02G391500,TRAESCS5D02G354200,TRAESCS5D02G354700,TRAESCS5D02G354100,TRAESCS5B02G348900,TRAESCS5B02G349000,TRAESCS5A02G348500,TRAESCS5B02G349100,TRAESCS5A02G347900,TRAESCS4A02G110600,TRAESCS4D02G194500,TRAESCS6B02G084300,TRAESCS4A02G135500
GO:BP	hormone-mediated signaling pathway	GO:0009755	0.152893	0.815612	867	1122	40	44861	TRAESCS4D02G298500,TRAESCS4D02G325200,TRAESCS5A02G320300,TRAESCS5D02G326200,TRAESCS4D02G298600,TRAESCS2B02G411500,TRAESCS7B02G257400,TRAESCSU02G196100,TRAESCS4D02G189200,TRAESCS6A02G334800,TRAESCS6D02G378300,TRAESCS4A02G200200,TRAESCS6D02G312800,TRAESCS5B02G320500,TRAESCS3B02G548600,TRAESCS7A02G328100,TRAESCS3D02G494600,TRAESCS5A02G500000,TRAESCS2D02G317800,TRAESCS1A02G062100,TRAESCS2D02G079600,T…
GO:BP	regulation of flower development	GO:0009909	0.165679	0.780732	139	1122	12	44861	TRAESCS7D02G131700,TRAESCS4B02G353900,TRAESCS4D02G347800,TRAESCS7B02G032800,TRAESCS5A02G166100,TRAESCS4D02G364500,TRAESCS5A02G521400,TRAESCS7A02G132100,TRAESCS5A02G541200,TRAESCS4B02G340600,TRAESCS3B02G205800,TRAESCS1D02G221800
GO:CC	intracellular membrane-bounded organelle	GO:0043231	0.167615	0.775688	12325	842	352	33638	TRAESCS1A02G215500,TRAESCS7D02G540700,TRAESCS7B02G478200,TRAESCS5D02G068800,TRAESCS1B02G229000,TRAESCS1D02G218000,TRAESCS5A02G210100,TRAESCS2A02G323000,TRAESCS6B02G288500,TRAESCS2B02G359600,TRAESCS6A02G261100,TRAESCS5D02G317100,TRAESCS5D02G317700,TRAESCS2D02G100300,TRAESCS2D02G339900,TRAESCS3B02G210300,TRAESCS6D02G241900,TRAESCS5A02G310800,TRAESCS3B02G293000,TRAESCS3B02G096500,TRAESCS3B02G135400,…
GO:CC	membrane-bounded organelle	GO:0043227	0.174991	0.756983	12332	842	352	33638	TRAESCS1A02G215500,TRAESCS7D02G540700,TRAESCS7B02G478200,TRAESCS5D02G068800,TRAESCS1B02G229000,TRAESCS1D02G218000,TRAESCS5A02G210100,TRAESCS2A02G323000,TRAESCS6B02G288500,TRAESCS2B02G359600,TRAESCS6A02G261100,TRAESCS5D02G317100,TRAESCS5D02G317700,TRAESCS2D02G100300,TRAESCS2D02G339900,TRAESCS3B02G210300,TRAESCS6D02G241900,TRAESCS5A02G310800,TRAESCS3B02G293000,TRAESCS3B02G096500,TRAESCS3B02G135400,…
GO:BP	organic anion transport	GO:0015711	0.182512	0.738708	101	1122	10	44861	TRAESCS3B02G531700,TRAESCS3D02G480100,TRAESCS3B02G166500,TRAESCS3D02G030800,TRAESCS1D02G073900,TRAESCS1B02G089800,TRAESCS3A02G048500,TRAESCS7A02G208700,TRAESCS2B02G154600,TRAESCS4D02G045300
GO:BP	cellular response to hormone stimulus	GO:0032870	0.201838	0.694997	879	1122	40	44861	TRAESCS4D02G298500,TRAESCS4D02G325200,TRAESCS5A02G320300,TRAESCS5D02G326200,TRAESCS4D02G298600,TRAESCS2B02G411500,TRAESCS7B02G257400,TRAESCSU02G196100,TRAESCS4D02G189200,TRAESCS6A02G334800,TRAESCS6D02G378300,TRAESCS4A02G200200,TRAESCS6D02G312800,TRAESCS5B02G320500,TRAESCS3B02G548600,TRAESCS7A02G328100,TRAESCS3D02G494600,TRAESCS5A02G500000,TRAESCS2D02G317800,TRAESCS1A02G062100,TRAESCS2D02G079600,T…
GO:CC	DNA packaging complex	GO:0044815	0.214978	0.667605	656	842	30	33638	TRAESCS5B02G449000,TRAESCS5A02G443800,TRAESCS5D02G451300,TRAESCS5A02G443900,TRAESCS5D02G451200,TRAESCS5B02G448200,TRAESCS5B02G448500,TRAESCS2D02G391500,TRAESCS5A02G444300,TRAESCS5D02G354200,TRAESCS5D02G354700,TRAESCS5D02G452000,TRAESCS7A02G438500,TRAESCS5D02G354100,TRAESCS5B02G348900,TRAESCS5B02G349000,TRAESCS4B02G054200,TRAESCS5A02G348500,TRAESCS7B02G394600,TRAESCS7A02G437900,TRAESCS3A02G075800,…
GO:BP	regulation of shoot system development	GO:0048831	0.215703	0.666143	143	1122	12	44861	TRAESCS7D02G131700,TRAESCS4B02G353900,TRAESCS4D02G347800,TRAESCS7B02G032800,TRAESCS5A02G166100,TRAESCS4D02G364500,TRAESCS5A02G521400,TRAESCS7A02G132100,TRAESCS5A02G541200,TRAESCS4B02G340600,TRAESCS3B02G205800,TRAESCS1D02G221800
GO:BP	cellular response to endogenous stimulus	GO:0071495	0.221034	0.655541	883	1122	40	44861	TRAESCS4D02G298500,TRAESCS4D02G325200,TRAESCS5A02G320300,TRAESCS5D02G326200,TRAESCS4D02G298600,TRAESCS2B02G411500,TRAESCS7B02G257400,TRAESCSU02G196100,TRAESCS4D02G189200,TRAESCS6A02G334800,TRAESCS6D02G378300,TRAESCS4A02G200200,TRAESCS6D02G312800,TRAESCS5B02G320500,TRAESCS3B02G548600,TRAESCS7A02G328100,TRAESCS3D02G494600,TRAESCS5A02G500000,TRAESCS2D02G317800,TRAESCS1A02G062100,TRAESCS2D02G079600,T…
GO:MF	basic amino acid transmembrane transporter activity	GO:0015174	0.230902	0.636573	8	1465	3	65405	TRAESCS3B02G531700,TRAESCS3D02G480100,TRAESCS3B02G166500
GO:MF	L-lysine transmembrane transporter activity	GO:0015189	0.230902	0.636573	8	1465	3	65405	TRAESCS3B02G531700,TRAESCS3D02G480100,TRAESCS3B02G166500
GO:MF	C4-dicarboxylate transmembrane transporter activity	GO:0015556	0.230902	0.636573	8	1465	3	65405	TRAESCS4D02G194800,TRAESCS4B02G193900,TRAESCS4A02G110200
GO:MF	dicarboxylic acid transmembrane transporter activity	GO:0005310	0.230902	0.636573	8	1465	3	65405	TRAESCS4D02G194800,TRAESCS4B02G193900,TRAESCS4A02G110200
GO:MF	L-amino acid transmembrane transporter activity	GO:0015179	0.230902	0.636573	8	1465	3	65405	TRAESCS3B02G531700,TRAESCS3D02G480100,TRAESCS3B02G166500
GO:MF	DNA binding	GO:0003677	0.247121	0.607091	6266	1465	178	65405	TRAESCS7D02G540700,TRAESCS7B02G478200,TRAESCS6B02G288500,TRAESCS6A02G261100,TRAESCS5D02G317100,TRAESCS5D02G317700,TRAESCS7B02G188000,TRAESCS2D02G100300,TRAESCS3B02G210300,TRAESCS6D02G241900,TRAESCS5A02G310800,TRAESCS3B02G293000,TRAESCS4D02G298500,TRAESCS5B02G449000,TRAESCS2B02G118000,TRAESCS3A02G180600,TRAESCS7D02G295400,TRAESCS5A02G443800,TRAESCS7D02G367700,TRAESCS5D02G318000,TRAESCS3D02G105800,…
GO:BP	hydrogen peroxide metabolic process	GO:0042743	0.250496	0.6012	656	1122	32	44861	TRAESCS6D02G054400,TRAESCS2A02G107500,TRAESCS2D02G108500,TRAESCS1A02G079400,TRAESCS2D02G107800,TRAESCS3B02G370200,TRAESCS2B02G125600,TRAESCS2D02G108600,TRAESCS6A02G047200,TRAESCS2B02G124600,TRAESCS2D02G583200,TRAESCS2B02G125800,TRAESCS2A02G106700,TRAESCS7B02G274200,TRAESCS4A02G235800,TRAESCS7A02G353400,TRAESCS2D02G108200,TRAESCS3A02G510900,TRAESCS2A02G108600,TRAESCS2A02G107700,TRAESCS2D02G107400,…
GO:BP	regulation of cellular biosynthetic process	GO:0031326	0.251158	0.600053	4985	1122	162	44861	TRAESCS7D02G475100,TRAESCS5D02G068800,TRAESCS7B02G391800,TRAESCS2A02G323000,TRAESCS2B02G359600,TRAESCS5A02G057500,TRAESCS5D02G317100,TRAESCS5D02G317700,TRAESCS7A02G488600,TRAESCS2D02G100300,TRAESCS2D02G339900,TRAESCS3B02G210300,TRAESCS5B02G059200,TRAESCS5A02G310800,TRAESCS3B02G293000,TRAESCS4D02G298500,TRAESCS2B02G118000,TRAESCS3A02G180600,TRAESCS7D02G367700,TRAESCS2D02G340700,TRAESCS5D02G318000,…
GO:MF	monocarboxylic acid binding	GO:0033293	0.260562	0.584089	85	1465	8	65405	TRAESCS3B02G455200,TRAESCS4D02G189200,TRAESCS2A02G440300,TRAESCS5B02G076100,TRAESCS2D02G317800,TRAESCS7D02G441100,TRAESCS2B02G500200,TRAESCS4A02G116400
GO:BP	cytokinin-activated signaling pathway	GO:0009736	0.261158	0.583096	146	1122	12	44861	TRAESCS5A02G320300,TRAESCS5D02G326200,TRAESCS7B02G257400,TRAESCSU02G196100,TRAESCS4A02G200200,TRAESCS5B02G320500,TRAESCS3B02G548600,TRAESCS3D02G494600,TRAESCS2D02G079600,TRAESCS6A02G178900,TRAESCS2A02G551100,TRAESCS2D02G552200
GO:BP	cellular response to cytokinin stimulus	GO:0071368	0.261158	0.583096	146	1122	12	44861	TRAESCS5A02G320300,TRAESCS5D02G326200,TRAESCS7B02G257400,TRAESCSU02G196100,TRAESCS4A02G200200,TRAESCS5B02G320500,TRAESCS3B02G548600,TRAESCS3D02G494600,TRAESCS2D02G079600,TRAESCS6A02G178900,TRAESCS2A02G551100,TRAESCS2D02G552200
GO:BP	regulation of biosynthetic process	GO:0009889	0.265418	0.576069	4991	1122	162	44861	TRAESCS7D02G475100,TRAESCS5D02G068800,TRAESCS7B02G391800,TRAESCS2A02G323000,TRAESCS2B02G359600,TRAESCS5A02G057500,TRAESCS5D02G317100,TRAESCS5D02G317700,TRAESCS7A02G488600,TRAESCS2D02G100300,TRAESCS2D02G339900,TRAESCS3B02G210300,TRAESCS5B02G059200,TRAESCS5A02G310800,TRAESCS3B02G293000,TRAESCS4D02G298500,TRAESCS2B02G118000,TRAESCS3A02G180600,TRAESCS7D02G367700,TRAESCS2D02G340700,TRAESCS5D02G318000,…
GO:CC	plastid envelope	GO:0009526	0.309263	0.509671	732	842	32	33638	TRAESCS5D02G321900,TRAESCS5B02G316400,TRAESCS7D02G360700,TRAESCS4D02G247900,TRAESCSU02G019900,TRAESCS4B02G248500,TRAESCS4D02G164500,TRAESCS7D02G373100,TRAESCS2A02G396200,TRAESCS5B02G139100,TRAESCS3A02G435700,TRAESCS4B02G292800,TRAESCS3D02G428300,TRAESCSU02G009200,TRAESCS5A02G494200,TRAESCS3B02G470400,TRAESCS7B02G207300,TRAESCS1A02G403800,TRAESCS6B02G349300,TRAESCS7B02G231800,TRAESCS2B02G328500,TR…
GO:BP	carbohydrate catabolic process	GO:0016052	0.32553	0.487408	498	1122	26	44861	TRAESCS1A02G215500,TRAESCS1B02G229000,TRAESCS1D02G218000,TRAESCS3A02G366400,TRAESCS4D02G143900,TRAESCS4B02G107200,TRAESCS4B02G344300,TRAESCS7B02G286700,TRAESCS5A02G513200,TRAESCS4A02G170900,TRAESCS7A02G205200,TRAESCS6D02G259500,TRAESCS4B02G127100,TRAESCS2D02G221000,TRAESCS7A02G133500,TRAESCS5D02G085500,TRAESCS2B02G350500,TRAESCS6D02G170500,TRAESCS7A02G357800,TRAESCS5B02G400000,TRAESCS4D02G339400,…
GO:BP	gibberellin biosynthetic process	GO:0009686	0.332222	0.478571	26	1122	5	44861	TRAESCS7D02G360700,TRAESCS7A02G362300,TRAESCS3B02G439900,TRAESCS2B02G445400,TRAESCS4A02G319100
GO:CC	cell periphery	GO:0071944	0.339594	0.46904	2136	842	75	33638	TRAESCS3B02G287200,TRAESCS7D02G069900,TRAESCS2B02G411700,TRAESCS2D02G391600,TRAESCS2A02G393700,TRAESCS4A02G372600,TRAESCS5D02G494800,TRAESCS7B02G315300,TRAESCS3D02G256100,TRAESCS7A02G074700,TRAESCS1A02G018600,TRAESCS5A02G538700,TRAESCS2D02G391500,TRAESCS7B02G262300,TRAESCS7B02G288400,TRAESCS7A02G427600,TRAESCS5D02G354200,TRAESCS7D02G413700,TRAESCS3B02G378500,TRAESCS3B02G524800,TRAESCS5D02G354700,…
GO:MF	adenosylmethionine decarboxylase activity	GO:0004014	0.340579	0.467783	9	1465	3	65405	TRAESCS6D02G202500,TRAESCS6A02G219500,TRAESCS6B02G249000
GO:BP	positive regulation of developmental growth	GO:0048639	0.343663	0.463867	15	1122	4	44861	TRAESCS1D02G260800,TRAESCS4D02G084600,TRAESCS4A02G229100,TRAESCS4B02G087300
GO:BP	gibberellin metabolic process	GO:0009685	0.361336	0.442089	40	1122	6	44861	TRAESCS7D02G360700,TRAESCS1D02G127000,TRAESCS7A02G362300,TRAESCS3B02G439900,TRAESCS2B02G445400,TRAESCS4A02G319100
GO:BP	hydrogen peroxide catabolic process	GO:0042744	0.365548	0.437055	642	1122	31	44861	TRAESCS6D02G054400,TRAESCS2A02G107500,TRAESCS2D02G108500,TRAESCS1A02G079400,TRAESCS2D02G107800,TRAESCS2B02G125600,TRAESCS2D02G108600,TRAESCS6A02G047200,TRAESCS2B02G124600,TRAESCS2D02G583200,TRAESCS2B02G125800,TRAESCS2A02G106700,TRAESCS7B02G274200,TRAESCS4A02G235800,TRAESCS7A02G353400,TRAESCS2D02G108200,TRAESCS3A02G510900,TRAESCS2A02G108600,TRAESCS2A02G107700,TRAESCS2D02G107400,TRAESCS2B02G126300,…
GO:MF	protein folding chaperone	GO:0044183	0.380817	0.419283	51	1465	6	65405	TRAESCS6B02G058300,TRAESCS7D02G174200,TRAESCS7B02G078200,TRAESCS6D02G049100,TRAESCS3B02G432600,TRAESCS2D02G049500
GO:CC	chromatin	GO:0000785	0.385394	0.414095	682	842	30	33638	TRAESCS5B02G449000,TRAESCS5A02G443800,TRAESCS5D02G451300,TRAESCS5A02G443900,TRAESCS5D02G451200,TRAESCS5B02G448200,TRAESCS5B02G448500,TRAESCS2D02G391500,TRAESCS5A02G444300,TRAESCS5D02G354200,TRAESCS5D02G354700,TRAESCS5D02G452000,TRAESCS7A02G438500,TRAESCS5D02G354100,TRAESCS5B02G348900,TRAESCS5B02G349000,TRAESCS4B02G054200,TRAESCS5A02G348500,TRAESCS7B02G394600,TRAESCS7A02G437900,TRAESCS3A02G075800,…
GO:BP	trehalose biosynthetic process	GO:0005992	0.386275	0.413104	56	1122	7	44861	TRAESCS5A02G190000,TRAESCS5B02G117800,TRAESCS5B02G193100,TRAESCS5A02G116500,TRAESCS1B02G224300,TRAESCS5D02G200800,TRAESCS1D02G340400
GO:BP	regulation of photoperiodism, flowering	GO:2000028	0.386275	0.413104	56	1122	7	44861	TRAESCS3A02G116300,TRAESCS3B02G135400,TRAESCS3D02G118200,TRAESCSU02G196100,TRAESCS2D02G079600,TRAESCS5A02G166100,TRAESCS5A02G541200
GO:BP	reactive oxygen species metabolic process	GO:0072593	0.388975	0.410078	702	1122	33	44861	TRAESCS6D02G054400,TRAESCS2A02G107500,TRAESCS2D02G108500,TRAESCS1A02G079400,TRAESCS2D02G107800,TRAESCS3B02G370200,TRAESCS2B02G125600,TRAESCS2D02G108600,TRAESCS6A02G047200,TRAESCS2B02G124600,TRAESCS2D02G583200,TRAESCS2B02G125800,TRAESCS2A02G106700,TRAESCS7B02G274200,TRAESCS4A02G235800,TRAESCS7A02G353400,TRAESCS2D02G108200,TRAESCS3A02G510900,TRAESCS2A02G108600,TRAESCS2A02G107700,TRAESCS2D02G107400,…
GO:MF	peptide-lysine-N-acetyltransferase activity	GO:0061733	0.422416	0.37426	52	1465	6	65405	TRAESCS2A02G323000,TRAESCS2B02G359600,TRAESCS2D02G339900,TRAESCS3B02G448000,TRAESCS3D02G408100,TRAESCS3B02G448100
GO:MF	histone acetyltransferase activity	GO:0004402	0.422416	0.37426	52	1465	6	65405	TRAESCS2A02G323000,TRAESCS2B02G359600,TRAESCS2D02G339900,TRAESCS3B02G448000,TRAESCS3D02G408100,TRAESCS3B02G448100
GO:BP	developmental growth	GO:0048589	0.426613	0.369966	199	1122	14	44861	TRAESCS4B02G193500,TRAESCS6A02G334800,TRAESCS6D02G314300,TRAESCS1D02G260800,TRAESCS2D02G183400,TRAESCS4B02G292300,TRAESCS4A02G110600,TRAESCS4D02G194500,TRAESCS3B02G439900,TRAESCS7B02G355800,TRAESCS4D02G084600,TRAESCS4A02G319100,TRAESCS4A02G229100,TRAESCS4B02G087300
GO:BP	oligosaccharide metabolic process	GO:0009311	0.449005	0.347749	155	1122	12	44861	TRAESCS1A02G215500,TRAESCS1B02G229000,TRAESCS1D02G218000,TRAESCS5A02G190000,TRAESCS5B02G117800,TRAESCS5B02G193100,TRAESCS5A02G116500,TRAESCS1B02G107600,TRAESCS1B02G224300,TRAESCS5D02G200800,TRAESCS1D02G340400,TRAESCS2B02G184900
GO:BP	L-serine biosynthetic process	GO:0006564	0.449166	0.347593	16	1122	4	44861	TRAESCS7D02G169500,TRAESCS4B02G273500,TRAESCS2A02G508900,TRAESCS4D02G272500
GO:BP	regulation of nitrogen compound metabolic process	GO:0051171	0.459995	0.337247	5484	1122	174	44861	TRAESCS7D02G475100,TRAESCS5D02G068800,TRAESCS7B02G391800,TRAESCS2A02G323000,TRAESCS2B02G359600,TRAESCS5A02G057500,TRAESCS5D02G317100,TRAESCS5D02G317700,TRAESCS7A02G488600,TRAESCS2D02G100300,TRAESCS2D02G339900,TRAESCS3B02G210300,TRAESCS5B02G059200,TRAESCS5A02G310800,TRAESCS3B02G293000,TRAESCS4D02G298500,TRAESCS2B02G118000,TRAESCS3A02G180600,TRAESCS7D02G367700,TRAESCS2D02G340700,TRAESCS5D02G318000,…
GO:BP	polysaccharide catabolic process	GO:0000272	0.469777	0.328108	273	1122	17	44861	TRAESCS1A02G215500,TRAESCS1B02G229000,TRAESCS1D02G218000,TRAESCS3A02G366400,TRAESCS4D02G143900,TRAESCS4B02G344300,TRAESCS7B02G286700,TRAESCS5A02G513200,TRAESCS4A02G170900,TRAESCS4B02G127100,TRAESCS2D02G221000,TRAESCS7A02G133500,TRAESCS6D02G170500,TRAESCS5B02G400000,TRAESCS4D02G339400,TRAESCS3D02G467600,TRAESCS2B02G184900
GO:BP	regulation of secondary metabolic process	GO:0043455	0.476243	0.322171	28	1122	5	44861	TRAESCS7B02G257400,TRAESCS6A02G178900,TRAESCS1D02G325300,TRAESCS3B02G175900,TRAESCS1B02G337400
GO:MF	ent-kaurene oxidase activity	GO:0052615	0.478439	0.320173	10	1465	3	65405	TRAESCS7D02G360700,TRAESCS7A02G362300,TRAESCS2B02G445400
GO:BP	regulation of primary metabolic process	GO:0080090	0.479329	0.319366	5525	1122	175	44861	TRAESCS7D02G475100,TRAESCS5D02G068800,TRAESCS7B02G391800,TRAESCS2A02G323000,TRAESCS2B02G359600,TRAESCS5A02G057500,TRAESCS5D02G317100,TRAESCS5D02G317700,TRAESCS7A02G488600,TRAESCS2D02G100300,TRAESCS2D02G339900,TRAESCS3B02G210300,TRAESCS5B02G059200,TRAESCS5A02G310800,TRAESCS3B02G293000,TRAESCS4D02G298500,TRAESCS2B02G118000,TRAESCS3A02G180600,TRAESCS7D02G367700,TRAESCS2D02G340700,TRAESCS5D02G318000,…
GO:MF	glucosyltransferase activity	GO:0046527	0.481576	0.317335	383	1465	19	65405	TRAESCS7A02G189000,TRAESCS7A02G427600,TRAESCS2B02G390700,TRAESCS2D02G301000,TRAESCS7B02G480300,TRAESCS1B02G119300,TRAESCS1B02G167200,TRAESCS7D02G190100,TRAESCS3A02G289900,TRAESCS5B02G221600,TRAESCS2A02G210100,TRAESCS2B02G454500,TRAESCS5D02G230300,TRAESCS2B02G454600,TRAESCS6D02G248500,TRAESCS1D02G146600,TRAESCS7A02G427000,TRAESCS2A02G433500,TRAESCS7A02G426700
GO:MF	zinc ion binding	GO:0008270	0.484743	0.314488	1992	1465	66	65405	TRAESCS2A02G323000,TRAESCS2B02G359600,TRAESCS2D02G339900,TRAESCS5B02G516400,TRAESCS1B02G159900,TRAESCS7D02G131700,TRAESCS2A02G420600,TRAESCS2D02G453200,TRAESCS4A02G298700,TRAESCS6D02G274100,TRAESCS3B02G050700,TRAESCS4A02G355700,TRAESCS5A02G538700,TRAESCS2B02G413100,TRAESCS6A02G286400,TRAESCS4D02G012900,TRAESCS4D02G303800,TRAESCS5D02G516500,TRAESCS2D02G453400,TRAESCS7A02G490800,TRAESCS3B02G156900,…
GO:BP	transmembrane transport	GO:0055085	0.488457	0.311174	3224	1122	110	44861	TRAESCS5B02G414000,TRAESCS4D02G344300,TRAESCS3B02G287200,TRAESCS5A02G409600,TRAESCS2A02G565600,TRAESCS3A02G484600,TRAESCS6D02G248800,TRAESCS4B02G349500,TRAESCS2D02G576000,TRAESCS5A02G518300,TRAESCS5D02G419200,TRAESCS5D02G270600,TRAESCS2B02G626000,TRAESCS3B02G531700,TRAESCS4D02G194800,TRAESCS7A02G183100,TRAESCS5A02G377000,TRAESCS3D02G038000,TRAESCS4D02G275300,TRAESCS5D02G387000,TRAESCS2A02G391000,…
GO:CC	cellular anatomical entity	GO:0110165	0.499029	0.301874	32990	842	836	33638	TRAESCS1A02G215500,TRAESCS7D02G540700,TRAESCS5B02G414000,TRAESCS7B02G478200,TRAESCS5D02G068800,TRAESCS1B02G229000,TRAESCS1D02G218000,TRAESCS5A02G210100,TRAESCS2A02G323000,TRAESCS6B02G288500,TRAESCS2B02G359600,TRAESCS6A02G261100,TRAESCS4D02G235500,TRAESCS5D02G317100,TRAESCS5D02G317700,TRAESCS2D02G100300,TRAESCS4D02G170700,TRAESCS2D02G339900,TRAESCS3B02G210300,TRAESCS6D02G241900,TRAESCS6D02G245800,…
GO:BP	regulation of metabolic process	GO:0019222	0.526349	0.278726	6044	1122	189	44861	TRAESCS7D02G475100,TRAESCS5D02G068800,TRAESCS7B02G391800,TRAESCS2A02G323000,TRAESCS2B02G359600,TRAESCS5A02G057500,TRAESCS5D02G317100,TRAESCS5D02G317700,TRAESCS7A02G488600,TRAESCS2D02G100300,TRAESCS2D02G339900,TRAESCS3B02G210300,TRAESCS5B02G059200,TRAESCS5A02G310800,TRAESCS3B02G293000,TRAESCS4D02G298500,TRAESCS2B02G118000,TRAESCS3A02G180600,TRAESCS7D02G367700,TRAESCS2D02G340700,TRAESCS5D02G318000,…
GO:BP	trehalose metabolic process	GO:0005991	0.532587	0.27361	59	1122	7	44861	TRAESCS5A02G190000,TRAESCS5B02G117800,TRAESCS5B02G193100,TRAESCS5A02G116500,TRAESCS1B02G224300,TRAESCS5D02G200800,TRAESCS1D02G340400
GO:MF	glucosidase activity	GO:0015926	0.544182	0.264256	74	1465	7	65405	TRAESCS2D02G594400,TRAESCS6A02G023300,TRAESCS2B02G600200,TRAESCS2D02G381000,TRAESCS6D02G026400,TRAESCS2B02G599800,TRAESCS6B02G031500
GO:BP	flower development	GO:0009908	0.548944	0.260472	302	1122	18	44861	TRAESCS7D02G131700,TRAESCS4B02G353900,TRAESCS4D02G347800,TRAESCS6A02G334800,TRAESCS7B02G032800,TRAESCS6D02G314300,TRAESCS5A02G166100,TRAESCS6B02G088800,TRAESCS4D02G364500,TRAESCS5A02G521400,TRAESCS7A02G132100,TRAESCS4D02G252700,TRAESCS3B02G439900,TRAESCS5A02G541200,TRAESCS4B02G340600,TRAESCS3B02G205800,TRAESCS4A02G319100,TRAESCS1D02G221800
GO:BP	chloroplast organization	GO:0009658	0.563228	0.249316	159	1122	12	44861	TRAESCS2A02G420600,TRAESCS2D02G417300,TRAESCS1B02G257400,TRAESCS2D02G006400,TRAESCS1D02G246100,TRAESCSU02G162400,TRAESCSU02G009200,TRAESCS1D02G325300,TRAESCS2D02G391800,TRAESCS1B02G337400,TRAESCS1A02G246800,TRAESCS4D02G147100
GO:BP	regulation of macromolecule biosynthetic process	GO:0010556	0.588003	0.23062	4937	1122	158	44861	TRAESCS7D02G475100,TRAESCS5D02G068800,TRAESCS7B02G391800,TRAESCS2A02G323000,TRAESCS2B02G359600,TRAESCS5A02G057500,TRAESCS5D02G317100,TRAESCS5D02G317700,TRAESCS7A02G488600,TRAESCS2D02G100300,TRAESCS2D02G339900,TRAESCS3B02G210300,TRAESCS5B02G059200,TRAESCS5A02G310800,TRAESCS3B02G293000,TRAESCS4D02G298500,TRAESCS2B02G118000,TRAESCS3A02G180600,TRAESCS7D02G367700,TRAESCS2D02G340700,TRAESCS5D02G318000,…
GO:MF	allene-oxide cyclase activity	GO:0046423	0.592679	0.227181	3	1465	2	65405	TRAESCS6A02G334800,TRAESCS6D02G314300
GO:MF	oxidized pyrimidine nucleobase lesion DNA N-glycosylase activity	GO:0000703	0.592679	0.227181	3	1465	2	65405	TRAESCS4A02G232700,TRAESCS4B02G083100
GO:MF	O-phospho-L-serine:2-oxoglutarate aminotransferase activity	GO:0004648	0.592679	0.227181	3	1465	2	65405	TRAESCS4B02G273500,TRAESCS4D02G272500
GO:MF	licheninase activity	GO:0042972	0.592679	0.227181	3	1465	2	65405	TRAESCS1B02G249000,TRAESCS1A02G234600
GO:MF	fatty-acyl-CoA synthase activity	GO:0004321	0.592679	0.227181	3	1465	2	65405	TRAESCS4D02G268400,TRAESCS4A02G036200
GO:MF	inositol oxygenase activity	GO:0050113	0.592679	0.227181	3	1465	2	65405	TRAESCS7A02G357800,TRAESCS7B02G269900
GO:MF	mediator complex binding	GO:0036033	0.592679	0.227181	3	1465	2	65405	TRAESCS5D02G412400,TRAESCS5A02G402300
GO:BP	reproductive shoot system development	GO:0090567	0.61512	0.21104	305	1122	18	44861	TRAESCS7D02G131700,TRAESCS4B02G353900,TRAESCS4D02G347800,TRAESCS6A02G334800,TRAESCS7B02G032800,TRAESCS6D02G314300,TRAESCS5A02G166100,TRAESCS6B02G088800,TRAESCS4D02G364500,TRAESCS5A02G521400,TRAESCS7A02G132100,TRAESCS4D02G252700,TRAESCS3B02G439900,TRAESCS5A02G541200,TRAESCS4B02G340600,TRAESCS3B02G205800,TRAESCS4A02G319100,TRAESCS1D02G221800
GO:BP	obsolete S-adenosylmethioninamine biosynthetic process	GO:0006557	0.641355	0.192902	8	1122	3	44861	TRAESCS6D02G202500,TRAESCS6A02G219500,TRAESCS6B02G249000
GO:BP	chloroplast mRNA processing	GO:0010239	0.641355	0.192902	8	1122	3	44861	TRAESCS1B02G257400,TRAESCS1D02G246100,TRAESCS1A02G246800
GO:BP	regulation of gene expression	GO:0010468	0.650271	0.186906	5381	1122	170	44861	TRAESCS7D02G475100,TRAESCS5D02G068800,TRAESCS7B02G391800,TRAESCS2A02G323000,TRAESCS2B02G359600,TRAESCS5A02G057500,TRAESCS5D02G317100,TRAESCS5D02G317700,TRAESCS7A02G488600,TRAESCS2D02G100300,TRAESCS2D02G339900,TRAESCS3B02G210300,TRAESCS5B02G059200,TRAESCS5A02G310800,TRAESCS3B02G293000,TRAESCS4D02G298500,TRAESCS2B02G118000,TRAESCS3A02G180600,TRAESCS7D02G367700,TRAESCS2D02G340700,TRAESCS5D02G318000,…
GO:BP	unidimensional cell growth	GO:0009826	0.652344	0.185523	61	1122	7	44861	TRAESCS4B02G193500,TRAESCS2D02G183400,TRAESCS4A02G110600,TRAESCS4D02G194500,TRAESCS3B02G439900,TRAESCS7B02G355800,TRAESCS4A02G319100
GO:BP	terpene metabolic process	GO:0042214	0.662596	0.178751	30	1122	5	44861	TRAESCS7D02G360700,TRAESCS5D02G383500,TRAESCS7A02G362300,TRAESCS5A02G374000,TRAESCS2B02G445400
GO:BP	multicellular organism development	GO:0007275	0.724433	0.140002	1604	1122	61	44861	TRAESCS3A02G116300,TRAESCS3B02G135400,TRAESCS3D02G118200,TRAESCS6D02G197600,TRAESCS7D02G131700,TRAESCS7B02G173600,TRAESCS7A02G439200,TRAESCS3B02G050700,TRAESCS4B02G353900,TRAESCSU02G196100,TRAESCS1D02G102900,TRAESCS4D02G347800,TRAESCS6A02G334800,TRAESCS3B02G154900,TRAESCS4D02G164500,TRAESCS4A02G298900,TRAESCS7B02G032800,TRAESCS1B02G257400,TRAESCS2A02G405800,TRAESCS2D02G079600,TRAESCS7D02G162800,T…
GO:CC	thylakoid	GO:0009579	0.769981	0.11352	1064	842	41	33638	TRAESCS5D02G321900,TRAESCS5B02G316400,TRAESCS7D02G174200,TRAESCS4D02G247900,TRAESCS7B02G078200,TRAESCS2D02G391500,TRAESCS2A02G072400,TRAESCS5D02G354200,TRAESCS5D02G354700,TRAESCS4B02G248500,TRAESCS6D02G293900,TRAESCS3B02G370200,TRAESCS7A02G386300,TRAESCS7D02G373100,TRAESCS5D02G354100,TRAESCS5B02G348900,TRAESCS5B02G349000,TRAESCS2B02G271300,TRAESCS5A02G348500,TRAESCS6B02G227900,TRAESCS3A02G435700,…
GO:BP	cellular carbohydrate catabolic process	GO:0044275	0.81946	0.0864724	122	1122	10	44861	TRAESCS1A02G215500,TRAESCS1B02G229000,TRAESCS1D02G218000,TRAESCS3A02G366400,TRAESCS7B02G286700,TRAESCS7A02G133500,TRAESCS7A02G357800,TRAESCS5B02G400000,TRAESCS7B02G269900,TRAESCS2B02G184900
GO:MF	structural molecule activity	GO:0005198	0.834937	0.0783462	1742	1465	58	65405	TRAESCS5B02G449000,TRAESCS5A02G443800,TRAESCS5D02G451300,TRAESCS1A02G309700,TRAESCS1D02G309200,TRAESCS5B02G448500,TRAESCS6D02G130500,TRAESCS2D02G391500,TRAESCS4B02G213600,TRAESCS4A02G065400,TRAESCS5D02G354200,TRAESCS4B02G242800,TRAESCS4D02G242400,TRAESCS5D02G354700,TRAESCS5D02G452000,TRAESCS5D02G504600,TRAESCS7A02G438500,TRAESCS4D02G164500,TRAESCS5D02G354100,TRAESCS5B02G348900,TRAESCS2D02G586100,…
GO:MF	GDP-D-glucose phosphorylase activity	GO:0080048	0.848221	0.0714909	12	1465	3	65405	TRAESCS4A02G201200,TRAESCS4B02G105300,TRAESCS4D02G102200
GO:MF	purine nucleobase transmembrane transporter activity	GO:0005345	0.848221	0.0714909	12	1465	3	65405	TRAESCS4B02G076400,TRAESCS4D02G074900,TRAESCS4A02G238500
GO:CC	plasma membrane	GO:0005886	0.878476	0.0562703	1502	842	54	33638	TRAESCS3B02G287200,TRAESCS7D02G069900,TRAESCS4A02G372600,TRAESCS7B02G315300,TRAESCS3D02G256100,TRAESCS7A02G074700,TRAESCS1A02G018600,TRAESCS2D02G391500,TRAESCS7B02G262300,TRAESCS7B02G288400,TRAESCS5D02G354200,TRAESCS3B02G378500,TRAESCS3B02G524800,TRAESCS5D02G354700,TRAESCS5D02G413900,TRAESCS4A02G298900,TRAESCS4D02G212700,TRAESCS3B02G362000,TRAESCS2D02G301000,TRAESCS5D02G354100,TRAESCS7B02G480300,…
GO:BP	cellular response to organic substance	GO:0071310	0.897839	0.0468015	950	1122	40	44861	TRAESCS4D02G298500,TRAESCS4D02G325200,TRAESCS5A02G320300,TRAESCS5D02G326200,TRAESCS4D02G298600,TRAESCS2B02G411500,TRAESCS7B02G257400,TRAESCSU02G196100,TRAESCS4D02G189200,TRAESCS6A02G334800,TRAESCS6D02G378300,TRAESCS4A02G200200,TRAESCS6D02G312800,TRAESCS5B02G320500,TRAESCS3B02G548600,TRAESCS7A02G328100,TRAESCS3D02G494600,TRAESCS5A02G500000,TRAESCS2D02G317800,TRAESCS1A02G062100,TRAESCS2D02G079600,T…
GO:BP	thiamine biosynthetic process	GO:0009228	0.901099	0.0452275	19	1122	4	44861	TRAESCS7A02G376800,TRAESCS7D02G373100,TRAESCS4D02G021400,TRAESCS7B02G278200
GO:BP	primary alcohol biosynthetic process	GO:0034309	0.901099	0.0452275	19	1122	4	44861	TRAESCS7A02G376800,TRAESCS7D02G373100,TRAESCS4D02G021400,TRAESCS7B02G278200
GO:BP	alpha-amino acid metabolic process	GO:1901605	0.915883	0.0381601	592	1122	28	44861	TRAESCS7D02G169500,TRAESCS4A02G298700,TRAESCS4D02G012900,TRAESCS6D02G212200,TRAESCS6D02G139000,TRAESCS2D02G290000,TRAESCS3B02G370200,TRAESCS6A02G222900,TRAESCS4B02G014700,TRAESCS4A02G065100,TRAESCS4B02G273500,TRAESCS2A02G489600,TRAESCS2A02G508900,TRAESCS6B02G258400,TRAESCS6B02G274800,TRAESCS5B02G481000,TRAESCS6A02G222800,TRAESCS5B02G468400,TRAESCS7B02G294800,TRAESCS5B02G141000,TRAESCS1D02G212400,…
GO:BP	spermine biosynthetic process	GO:0006597	0.944147	0.0249604	9	1122	3	44861	TRAESCS6D02G202500,TRAESCS6A02G219500,TRAESCS6B02G249000
GO:BP	protein folding in endoplasmic reticulum	GO:0034975	0.944147	0.0249604	9	1122	3	44861	TRAESCS6A02G042600,TRAESCS6B02G058300,TRAESCS6D02G049100
GO:CC	extracellular matrix	GO:0031012	0.952731	0.0210296	15	842	3	33638	TRAESCS5A02G538700,TRAESCS6D02G289700,TRAESCS2B02G563000
GO:MF	single-stranded DNA endodeoxyribonuclease activity	GO:0000014	1	0	9	1465	2	65405	TRAESCS3D02G036700,TRAESCS3B02G039700
GO:MF	endonuclease activity, active with either ribo- or deoxyribonucleic acids and producing 3'-phosphomonoesters	GO:0016894	1	0	29	1465	1	65405	TRAESCS5D02G316900
GO:MF	exodeoxyribonuclease activity, producing 5'-phosphomonoesters	GO:0016895	1	0	22	1465	1	65405	TRAESCS3D02G036700
GO:MF	exoribonuclease activity, producing 5'-phosphomonoesters	GO:0016896	1	0	59	1465	1	65405	TRAESCS4D02G272400
GO:MF	oxidoreductase activity, acting on the aldehyde or oxo group of donors	GO:0016903	1	0	189	1465	6	65405	TRAESCS6D02G255200,TRAESCS6B02G302400,TRAESCS3A02G013800,TRAESCS6D02G145400,TRAESCS1D02G310100,TRAESCS5B02G376400
GO:MF	sigma factor activity	GO:0016987	1	0	11	1465	1	65405	TRAESCS1A02G431600
GO:MF	myosin phosphatase activity	GO:0017018	1	0	62	1465	6	65405	TRAESCS3B02G394600,TRAESCS2D02G456600,TRAESCS4B02G210100,TRAESCS3B02G096100,TRAESCS2D02G000300,TRAESCS2D02G092500
GO:MF	endodeoxyribonuclease activity, producing 3'-phosphomonoesters	GO:0016889	1	0	24	1465	1	65405	TRAESCS5D02G316900
GO:MF	TBP-class protein binding	GO:0017025	1	0	35	1465	1	65405	TRAESCS1B02G386800
GO:MF	6-phosphogluconolactonase activity	GO:0017057	1	0	7	1465	2	65405	TRAESCS2B02G201700,TRAESCS2D02G182700
GO:MF	purine nucleotide binding	GO:0017076	1	0	11494	1465	206	65405	TRAESCS4D02G170700,TRAESCS4A02G136500,TRAESCS4D02G325200,TRAESCS5A02G338800,TRAESCS6B02G463700,TRAESCS3A02G175700,TRAESCS6A02G042600,TRAESCS1A02G309700,TRAESCS5D02G043500,TRAESCS6B02G058300,TRAESCS4A02G481200,TRAESCS7A02G015200,TRAESCS1B02G091900,TRAESCS4A02G347500,TRAESCS3A02G435200,TRAESCS4B02G168200,TRAESCS1D02G431700,TRAESCS1D02G032600,TRAESCS7D02G012400,TRAESCS3A02G447600,TRAESCS1D02G309200,…
GO:MF	oxidative phosphorylation uncoupler activity	GO:0017077	1	0	5	1465	2	65405	TRAESCS3A02G199800,TRAESCS3D02G204800
GO:MF	ribonucleoside triphosphate phosphatase activity	GO:0017111	1	0	1667	1465	30	65405	TRAESCS6A02G042600,TRAESCS1A02G309700,TRAESCS6B02G058300,TRAESCS1D02G431700,TRAESCS1D02G309200,TRAESCS4B02G117800,TRAESCS6D02G130500,TRAESCS4A02G177600,TRAESCS6D02G049100,TRAESCS7B02G446900,TRAESCS7A02G529900,TRAESCS4D02G134900,TRAESCS7B02G133500,TRAESCS4D02G115500,TRAESCS1B02G455200,TRAESCS3B02G251300,TRAESCS4D02G027900,TRAESCSU02G009200,TRAESCS6B02G169300,TRAESCS1B02G320800,TRAESCS4A02G066100,T…
GO:MF	serine hydrolase activity	GO:0017171	1	0	754	1465	14	65405	TRAESCS2A02G133700,TRAESCS3B02G481300,TRAESCS2D02G409500,TRAESCS7D02G413700,TRAESCS1D02G429600,TRAESCS1B02G195100,TRAESCSU02G040600,TRAESCS4D02G131400,TRAESCS1D02G272900,TRAESCS7A02G281200,TRAESCS4A02G226100,TRAESCS3B02G317300,TRAESCS7D02G499500,TRAESCS6B02G062400
GO:MF	histone-lysine N-methyltransferase activity	GO:0018024	1	0	119	1465	1	65405	TRAESCS6B02G088800
GO:MF	structural constituent of nuclear pore	GO:0017056	1	0	53	1465	1	65405	TRAESCS1B02G065700
GO:MF	guanyl nucleotide binding	GO:0019001	1	0	673	1465	9	65405	TRAESCS1A02G309700,TRAESCS1D02G309200,TRAESCS4B02G117800,TRAESCS6D02G130500,TRAESCS4D02G115500,TRAESCS6B02G169300,TRAESCS1B02G320800,TRAESCS3A02G333300,TRAESCS5B02G096400
GO:MF	ATP hydrolysis activity	GO:0016887	1	0	1128	1465	21	65405	TRAESCS6A02G042600,TRAESCS6B02G058300,TRAESCS1D02G431700,TRAESCS4A02G177600,TRAESCS6D02G049100,TRAESCS7B02G446900,TRAESCS7A02G529900,TRAESCS4D02G134900,TRAESCS7B02G133500,TRAESCS1B02G455200,TRAESCS3B02G251300,TRAESCS4D02G027900,TRAESCSU02G009200,TRAESCS4A02G066100,TRAESCS2B02G328500,TRAESCS1D02G365800,TRAESCS2D02G049500,TRAESCS6A02G340300,TRAESCS7D02G517800,TRAESCS1D02G047900,TRAESCS5B02G106300
GO:MF	acid-ammonia (or amide) ligase activity	GO:0016880	1	0	15	1465	1	65405	TRAESCS6A02G298100
GO:MF	carbon-sulfur lyase activity	GO:0016846	1	0	51	1465	4	65405	TRAESCS5A02G454900,TRAESCS3B02G108200,TRAESCS5D02G465300,TRAESCS1D02G238100
GO:MF	isomerase activity	GO:0016853	1	0	656	1465	12	65405	TRAESCS5D02G241200,TRAESCS5A02G234400,TRAESCS5B02G232900,TRAESCS7B02G248500,TRAESCS6A02G334800,TRAESCS2B02G341200,TRAESCS3B02G432600,TRAESCS6D02G314300,TRAESCS2A02G277100,TRAESCS3B02G214600,TRAESCS2D02G276000,TRAESCS7B02G388800
GO:MF	racemase and epimerase activity	GO:0016854	1	0	103	1465	1	65405	TRAESCS2B02G341200
GO:MF	racemase and epimerase activity, acting on carbohydrates and derivatives	GO:0016857	1	0	85	1465	1	65405	TRAESCS2B02G341200
GO:MF	cis-trans isomerase activity	GO:0016859	1	0	171	1465	4	65405	TRAESCS3B02G432600,TRAESCS2A02G277100,TRAESCS2D02G276000,TRAESCS7B02G388800
GO:MF	intramolecular oxidoreductase activity	GO:0016860	1	0	106	1465	5	65405	TRAESCS5D02G241200,TRAESCS5A02G234400,TRAESCS5B02G232900,TRAESCS6A02G334800,TRAESCS6D02G314300
GO:MF	carbon-nitrogen ligase activity, with glutamine as amido-N-donor	GO:0016884	1	0	53	1465	2	65405	TRAESCS2B02G279400,TRAESCS5B02G152600
GO:MF	intramolecular oxidoreductase activity, transposing S-S bonds	GO:0016864	1	0	32	1465	3	65405	TRAESCS5D02G241200,TRAESCS5A02G234400,TRAESCS5B02G232900
GO:MF	intramolecular transferase activity, phosphotransferases	GO:0016868	1	0	38	1465	1	65405	TRAESCS7B02G248500
GO:MF	ligase activity	GO:0016874	1	0	631	1465	8	65405	TRAESCS2B02G279400,TRAESCS3B02G426200,TRAESCS4D02G252700,TRAESCS5A02G148700,TRAESCS1A02G219900,TRAESCS5B02G152600,TRAESCS4B02G192100,TRAESCS6A02G298100
GO:MF	ligase activity, forming carbon-oxygen bonds	GO:0016875	1	0	236	1465	2	65405	TRAESCS4D02G252700,TRAESCS1A02G219900
GO:MF	ligase activity, forming carbon-sulfur bonds	GO:0016877	1	0	98	1465	2	65405	TRAESCS5A02G148700,TRAESCS4B02G192100
GO:MF	acid-thiol ligase activity	GO:0016878	1	0	48	1465	1	65405	TRAESCS5A02G148700
GO:MF	ligase activity, forming carbon-nitrogen bonds	GO:0016879	1	0	174	1465	3	65405	TRAESCS2B02G279400,TRAESCS5B02G152600,TRAESCS6A02G298100
GO:MF	intramolecular transferase activity	GO:0016866	1	0	168	1465	1	65405	TRAESCS7B02G248500
GO:MF	DNA N-glycosylase activity	GO:0019104	1	0	50	1465	3	65405	TRAESCS4A02G232700,TRAESCS3D02G346700,TRAESCS4B02G083100
GO:MF	cytokinin dehydrogenase activity	GO:0019139	1	0	36	1465	2	65405	TRAESCS3D02G475800,TRAESCS3A02G481000
GO:MF	beta-1,4-mannosyltransferase activity	GO:0019187	1	0	10	1465	1	65405	TRAESCS2D02G301000
GO:MF	passive transmembrane transporter activity	GO:0022803	1	0	591	1465	15	65405	TRAESCS4D02G344300,TRAESCS4B02G349500,TRAESCS5A02G518300,TRAESCS1D02G029500,TRAESCS7D02G339600,TRAESCS6B02G242900,TRAESCS5A02G332300,TRAESCS7D02G203200,TRAESCS5B02G332500,TRAESCS1A02G029300,TRAESCS4A02G298900,TRAESCS7A02G200200,TRAESCS5D02G338200,TRAESCS5A02G100000,TRAESCS7B02G243000
GO:MF	active transmembrane transporter activity	GO:0022804	1	0	1423	1465	20	65405	TRAESCS5A02G377000,TRAESCS4D02G275300,TRAESCS3D02G131200,TRAESCS7B02G030600,TRAESCSU02G093100,TRAESCS7A02G517700,TRAESCS6A02G264900,TRAESCS4A02G384900,TRAESCS4B02G070100,TRAESCS4D02G027900,TRAESCS5B02G380600,TRAESCS3D02G030800,TRAESCS1D02G239500,TRAESCS4A02G404500,TRAESCS2B02G247700,TRAESCS2B02G141900,TRAESCS3A02G362500,TRAESCS3A02G048500,TRAESCS4B02G283600,TRAESCS7A02G230200
GO:MF	voltage-gated channel activity	GO:0022832	1	0	160	1465	3	65405	TRAESCS7D02G203200,TRAESCS4A02G298900,TRAESCS7A02G200200
GO:MF	ligand-gated channel activity	GO:0022834	1	0	102	1465	1	65405	TRAESCS4A02G298900
GO:MF	gated channel activity	GO:0022836	1	0	301	1465	5	65405	TRAESCS1D02G029500,TRAESCS7D02G203200,TRAESCS1A02G029300,TRAESCS4A02G298900,TRAESCS7A02G200200
GO:MF	ion gated channel activity	GO:0022839	1	0	42	1465	2	65405	TRAESCS1D02G029500,TRAESCS1A02G029300
GO:MF	heme binding	GO:0020037	1	0	2494	1465	61	65405	TRAESCS2D02G464200,TRAESCS6D02G054400,TRAESCS7A02G277500,TRAESCS3D02G084900,TRAESCS2A02G107500,TRAESCS7D02G360700,TRAESCS7B02G349000,TRAESCS2D02G108500,TRAESCS2B02G457600,TRAESCS1A02G079400,TRAESCS2B02G485100,TRAESCS2D02G107800,TRAESCS6D02G031100,TRAESCS3A02G021900,TRAESCS2B02G125600,TRAESCS2D02G108600,TRAESCS4A02G061800,TRAESCS6A02G047200,TRAESCS5D02G295700,TRAESCS7D02G277400,TRAESCS3B02G100000,…
GO:MF	leak channel activity	GO:0022840	1	0	5	1465	1	65405	TRAESCS4A02G298900
GO:MF	narrow pore channel activity	GO:0022842	1	0	5	1465	1	65405	TRAESCS4A02G298900
GO:MF	voltage-gated cation channel activity	GO:0022843	1	0	56	1465	3	65405	TRAESCS7D02G203200,TRAESCS4A02G298900,TRAESCS7A02G200200
GO:MF	active ion transmembrane transporter activity	GO:0022853	1	0	487	1465	8	65405	TRAESCS4D02G275300,TRAESCS3D02G131200,TRAESCS7A02G517700,TRAESCS4D02G027900,TRAESCS3D02G030800,TRAESCS1D02G239500,TRAESCS2B02G141900,TRAESCS3A02G048500
GO:MF	transmembrane transporter activity	GO:0022857	1	0	4097	1465	109	65405	TRAESCS5B02G414000,TRAESCS4D02G344300,TRAESCS3B02G287200,TRAESCS5A02G409600,TRAESCS2A02G565600,TRAESCS2D02G387700,TRAESCS3A02G484600,TRAESCS6D02G248800,TRAESCS4B02G349500,TRAESCS2D02G576000,TRAESCS5A02G518300,TRAESCS5D02G419200,TRAESCS5D02G270600,TRAESCS2B02G626000,TRAESCS3B02G531700,TRAESCS4D02G194800,TRAESCS7A02G183100,TRAESCS5A02G377000,TRAESCS3D02G038000,TRAESCS1D02G029500,TRAESCS4D02G275300,…
GO:MF	alanine transmembrane transporter activity	GO:0022858	1	0	4	1465	2	65405	TRAESCS3B02G531700,TRAESCS3D02G480100
GO:MF	inorganic cation transmembrane transporter activity	GO:0022890	1	0	1026	1465	13	65405	TRAESCS1D02G029500,TRAESCS5B02G197300,TRAESCS7A02G517700,TRAESCS7D02G203200,TRAESCS1A02G029300,TRAESCS4A02G298900,TRAESCS3B02G416000,TRAESCS4D02G027900,TRAESCS7A02G200200,TRAESCS1D02G239500,TRAESCS2B02G141900,TRAESCS3A02G296400,TRAESCS6D02G082600
GO:MF	potassium ion leak channel activity	GO:0022841	1	0	5	1465	1	65405	TRAESCS4A02G298900
GO:MF	protein domain specific binding	GO:0019904	1	0	35	1465	2	65405	TRAESCS7D02G373100,TRAESCS2B02G213000
GO:MF	kinase binding	GO:0019900	1	0	171	1465	3	65405	TRAESCS5A02G060600,TRAESCS5D02G072100,TRAESCS5B02G071500
GO:MF	enzyme binding	GO:0019899	1	0	385	1465	3	65405	TRAESCS5A02G060600,TRAESCS5D02G072100,TRAESCS5B02G071500
GO:MF	transmembrane receptor protein kinase activity	GO:0019199	1	0	224	1465	2	65405	TRAESCS3D02G072100,TRAESCS5D02G125300
GO:MF	carbohydrate kinase activity	GO:0019200	1	0	90	1465	3	65405	TRAESCS6D02G259500,TRAESCS5D02G085500,TRAESCS2B02G350500
GO:MF	amino acid kinase activity	GO:0019202	1	0	25	1465	1	65405	TRAESCS5B02G141000
GO:MF	carbohydrate phosphatase activity	GO:0019203	1	0	65	1465	5	65405	TRAESCS5A02G190000,TRAESCS5B02G193100,TRAESCS1B02G107600,TRAESCS1B02G224300,TRAESCS5D02G200800
GO:MF	kinase regulator activity	GO:0019207	1	0	115	1465	1	65405	TRAESCS4B02G379300
GO:MF	phosphatase regulator activity	GO:0019208	1	0	95	1465	4	65405	TRAESCS4D02G189200,TRAESCS2D02G317800,TRAESCS2B02G500200,TRAESCS4A02G116400
GO:MF	phosphatase inhibitor activity	GO:0019212	1	0	51	1465	4	65405	TRAESCS4D02G189200,TRAESCS2D02G317800,TRAESCS2B02G500200,TRAESCS4A02G116400
GO:MF	ubiquitin-like protein peptidase activity	GO:0019783	1	0	200	1465	1	65405	TRAESCS4B02G306100
GO:MF	ubiquitin-like protein transferase activity	GO:0019787	1	0	832	1465	5	65405	TRAESCS3B02G050700,TRAESCS5A02G198800,TRAESCS3B02G111000,TRAESCS7B02G235400,TRAESCS4A02G297700
GO:MF	ATPase-coupled cation transmembrane transporter activity	GO:0019829	1	0	176	1465	1	65405	TRAESCS4D02G027900
GO:MF	isoprenoid binding	GO:0019840	1	0	49	1465	4	65405	TRAESCS4D02G189200,TRAESCS2D02G317800,TRAESCS2B02G500200,TRAESCS4A02G116400
GO:MF	vitamin binding	GO:0019842	1	0	410	1465	14	65405	TRAESCS1A02G299100,TRAESCS1B02G308900,TRAESCS3A02G366400,TRAESCS5D02G404500,TRAESCS1D02G292100,TRAESCS6A02G338600,TRAESCS5A02G395200,TRAESCS6B02G219400,TRAESCS3A02G305400,TRAESCS5B02G400000,TRAESCS7B02G294800,TRAESCS5D02G138500,TRAESCS1A02G181000,TRAESCS1B02G090600
GO:MF	rRNA binding	GO:0019843	1	0	213	1465	3	65405	TRAESCS4D02G164500,TRAESCS2D02G586100,TRAESCS6D02G126300
GO:MF	protein kinase regulator activity	GO:0019887	1	0	95	1465	1	65405	TRAESCS4B02G379300
GO:MF	protein phosphatase regulator activity	GO:0019888	1	0	91	1465	4	65405	TRAESCS4D02G189200,TRAESCS2D02G317800,TRAESCS2B02G500200,TRAESCS4A02G116400
GO:MF	ammonia-lyase activity	GO:0016841	1	0	61	1465	5	65405	TRAESCS6D02G212200,TRAESCS6A02G222900,TRAESCS6B02G258400,TRAESCS6A02G222800,TRAESCS5B02G468400
GO:MF	manganese ion binding	GO:0030145	1	0	303	1465	4	65405	TRAESCS3D02G176100,TRAESCS4D02G030800,TRAESCS3A02G165500,TRAESCS7B02G289600
GO:MF	carbon-nitrogen lyase activity	GO:0016840	1	0	160	1465	7	65405	TRAESCS4B02G297300,TRAESCS4D02G296200,TRAESCS6D02G212200,TRAESCS6A02G222900,TRAESCS6B02G258400,TRAESCS6A02G222800,TRAESCS5B02G468400
GO:MF	carbon-oxygen lyase activity, acting on polysaccharides	GO:0016837	1	0	27	1465	1	65405	TRAESCS6D02G170500
GO:MF	oxidoreductase activity, acting on the CH-NH group of donors, NAD or NADP as acceptor	GO:0016646	1	0	21	1465	1	65405	TRAESCS5B02G481000
GO:MF	oxidoreductase activity, acting on the CH-NH group of donors, oxygen as acceptor	GO:0016647	1	0	3	1465	1	65405	TRAESCS2D02G549300
GO:MF	oxidoreductase activity, acting on the CH-NH group of donors, quinone or similar compound as acceptor	GO:0016649	1	0	6	1465	1	65405	TRAESCS1D02G212400
GO:MF	oxidoreductase activity, acting on NAD(P)H	GO:0016651	1	0	384	1465	6	65405	TRAESCS2B02G146000,TRAESCS3A02G338700,TRAESCS7A02G425200,TRAESCS7A02G448800,TRAESCS3A02G349900,TRAESCS2D02G127000
GO:MF	oxidoreductase activity, acting on NAD(P)H, heme protein as acceptor	GO:0016653	1	0	21	1465	1	65405	TRAESCS3A02G338700
GO:MF	oxidoreductase activity, acting on NAD(P)H, quinone or similar compound as acceptor	GO:0016655	1	0	256	1465	3	65405	TRAESCS2B02G146000,TRAESCS7A02G425200,TRAESCS2D02G127000
GO:MF	oxidoreductase activity, acting on the CH-NH group of donors	GO:0016645	1	0	66	1465	5	65405	TRAESCS3D02G475800,TRAESCS3A02G481000,TRAESCS2D02G549300,TRAESCS5B02G481000,TRAESCS1D02G212400
GO:MF	oxidoreductase activity, acting on a sulfur group of donors	GO:0016667	1	0	346	1465	6	65405	TRAESCS6D02G302900,TRAESCS6A02G323100,TRAESCS4B02G074900,TRAESCS5B02G100900,TRAESCS4D02G073500,TRAESCS7B02G194200
GO:MF	oxidoreductase activity, acting on diphenols and related substances as donors	GO:0016679	1	0	149	1465	5	65405	TRAESCS6D02G245800,TRAESCS3B02G489800,TRAESCS4B02G208000,TRAESCS2B02G459100,TRAESCS6D02G048400
GO:MF	oxidoreductase activity, acting on diphenols and related substances as donors, oxygen as acceptor	GO:0016682	1	0	128	1465	5	65405	TRAESCS6D02G245800,TRAESCS3B02G489800,TRAESCS4B02G208000,TRAESCS2B02G459100,TRAESCS6D02G048400
GO:MF	oxidoreductase activity, acting on paired donors, with incorporation or reduction of molecular oxygen	GO:0016705	1	0	1890	1465	37	65405	TRAESCS5D02G354400,TRAESCS5B02G349300,TRAESCS2D02G464200,TRAESCS5A02G348200,TRAESCS7A02G277500,TRAESCS5B02G349200,TRAESCS3D02G084900,TRAESCS7D02G360700,TRAESCS5D02G354300,TRAESCS7B02G349000,TRAESCS5A02G348100,TRAESCS2B02G485100,TRAESCS1D02G127000,TRAESCS6D02G031100,TRAESCS3A02G021900,TRAESCS4A02G061800,TRAESCS5D02G295700,TRAESCS7D02G277400,TRAESCS3B02G100000,TRAESCS7A02G362300,TRAESCS5B02G060200,…
GO:MF	2-oxoglutarate-dependent dioxygenase activity	GO:0016706	1	0	39	1465	3	65405	TRAESCS1D02G127000,TRAESCS3B02G439900,TRAESCS4A02G319100
GO:MF	oxidoreductase activity, acting on paired donors, with incorporation or reduction of molecular oxygen, NAD(P)H as one donor, and incorporation of one atom of oxygen	GO:0016709	1	0	202	1465	10	65405	TRAESCS5D02G354400,TRAESCS5B02G349300,TRAESCS2D02G464200,TRAESCS5A02G348200,TRAESCS5B02G349200,TRAESCS7D02G360700,TRAESCS5D02G354300,TRAESCS5A02G348100,TRAESCS7A02G362300,TRAESCS2B02G445400
GO:MF	oxidoreductase activity, acting on paired donors, with oxidation of a pair of donors resulting in the reduction of molecular oxygen to two molecules of water	GO:0016717	1	0	70	1465	2	65405	TRAESCS5B02G184300,TRAESCS5B02G153000
GO:MF	oxidoreductase activity, acting on a sulfur group of donors, NAD(P) as acceptor	GO:0016668	1	0	54	1465	2	65405	TRAESCS4D02G073500,TRAESCS7B02G194200
GO:MF	transferase activity	GO:0016740	1	0	13479	1465	296	65405	TRAESCS2A02G323000,TRAESCS2B02G359600,TRAESCS4D02G170700,TRAESCS2D02G339900,TRAESCS4D02G191300,TRAESCS4B02G200000,TRAESCS4A02G136500,TRAESCS4A02G201200,TRAESCS4D02G325200,TRAESCS3B02G152300,TRAESCS1D02G338100,TRAESCS5A02G338800,TRAESCS3A02G470600,TRAESCS1A02G299100,TRAESCS4B02G105300,TRAESCS5D02G043500,TRAESCS3A02G279800,TRAESCS4A02G481200,TRAESCS1B02G308900,TRAESCS7A02G015200,TRAESCS1B02G091900,…
GO:MF	oxidoreductase activity, acting on the CH-NH2 group of donors, oxygen as acceptor	GO:0016641	1	0	24	1465	1	65405	TRAESCS2D02G075000
GO:MF	oxidoreductase activity, acting on the CH-CH group of donors, oxygen as acceptor	GO:0016634	1	0	29	1465	1	65405	TRAESCS5B02G049800
GO:MF	acetyltransferase activity	GO:0016407	1	0	223	1465	6	65405	TRAESCS2A02G323000,TRAESCS2B02G359600,TRAESCS2D02G339900,TRAESCS3B02G448000,TRAESCS3D02G408100,TRAESCS3B02G448100
GO:MF	C-acyltransferase activity	GO:0016408	1	0	8	1465	2	65405	TRAESCS4D02G268400,TRAESCS4A02G036200
GO:MF	N-acyltransferase activity	GO:0016410	1	0	226	1465	7	65405	TRAESCS2A02G323000,TRAESCS2B02G359600,TRAESCS2D02G339900,TRAESCS3B02G448000,TRAESCS3D02G408100,TRAESCS3B02G139100,TRAESCS3B02G448100
GO:MF	acylglycerol O-acyltransferase activity	GO:0016411	1	0	54	1465	1	65405	TRAESCS3B02G016400
GO:MF	S-acyltransferase activity	GO:0016417	1	0	87	1465	3	65405	TRAESCS4D02G191300,TRAESCS4A02G114200,TRAESCS4B02G189900
GO:MF	tRNA (guanine) methyltransferase activity	GO:0016423	1	0	28	1465	2	65405	TRAESCS2B02G122200,TRAESCS2D02G104900
GO:MF	oxidoreductase activity, acting on the CH-NH2 group of donors	GO:0016638	1	0	43	1465	1	65405	TRAESCS2D02G075000
GO:MF	pyrophosphatase activity	GO:0016462	1	0	1796	1465	34	65405	TRAESCS6A02G042600,TRAESCS1A02G309700,TRAESCS6B02G058300,TRAESCS1D02G431700,TRAESCS1D02G309200,TRAESCS4B02G117800,TRAESCS6D02G130500,TRAESCS4A02G177600,TRAESCS6D02G049100,TRAESCS7B02G446900,TRAESCS7A02G529900,TRAESCS5D02G026000,TRAESCS7A02G517700,TRAESCS4D02G134900,TRAESCS7B02G133500,TRAESCS4D02G115500,TRAESCS1B02G455200,TRAESCS3B02G251300,TRAESCS4D02G027900,TRAESCSU02G009200,TRAESCS6B02G169300,T…
GO:MF	malate dehydrogenase activity	GO:0016615	1	0	45	1465	1	65405	TRAESCS3A02G108900
GO:MF	oxidoreductase activity, acting on the CH-OH group of donors, NAD or NADP as acceptor	GO:0016616	1	0	366	1465	12	65405	TRAESCS6D02G255200,TRAESCS6B02G302400,TRAESCS2D02G254500,TRAESCS7A02G350500,TRAESCS3A02G108900,TRAESCS2A02G508900,TRAESCS6A02G274900,TRAESCS2D02G254700,TRAESCS6B02G182000,TRAESCS5B02G141000,TRAESCS7A02G462900,TRAESCS2A02G371000
GO:MF	oxidoreductase activity, acting on the aldehyde or oxo group of donors, NAD or NADP as acceptor	GO:0016620	1	0	154	1465	5	65405	TRAESCS6D02G255200,TRAESCS6B02G302400,TRAESCS3A02G013800,TRAESCS6D02G145400,TRAESCS1D02G310100
GO:MF	oxidoreductase activity, acting on the aldehyde or oxo group of donors, disulfide as acceptor	GO:0016624	1	0	31	1465	1	65405	TRAESCS5B02G376400
GO:MF	oxidoreductase activity, acting on the CH-CH group of donors	GO:0016627	1	0	198	1465	5	65405	TRAESCS3D02G087400,TRAESCS5D02G103800,TRAESCS5B02G097900,TRAESCS3B02G434300,TRAESCS5B02G049800
GO:MF	oxidoreductase activity, acting on the CH-CH group of donors, NAD or NADP as acceptor	GO:0016628	1	0	89	1465	4	65405	TRAESCS3D02G087400,TRAESCS5D02G103800,TRAESCS5B02G097900,TRAESCS3B02G434300
GO:MF	oxidoreductase activity, acting on CH-OH group of donors	GO:0016614	1	0	462	1465	12	65405	TRAESCS6D02G255200,TRAESCS6B02G302400,TRAESCS2D02G254500,TRAESCS7A02G350500,TRAESCS3A02G108900,TRAESCS2A02G508900,TRAESCS6A02G274900,TRAESCS2D02G254700,TRAESCS6B02G182000,TRAESCS5B02G141000,TRAESCS7A02G462900,TRAESCS2A02G371000
GO:MF	transferase activity, transferring one-carbon groups	GO:0016741	1	0	1098	1465	33	65405	TRAESCS1D02G338100,TRAESCS3A02G470600,TRAESCS4A02G298700,TRAESCS4D02G073600,TRAESCS7B02G027200,TRAESCS4D02G012900,TRAESCS1A02G335300,TRAESCS3B02G427600,TRAESCS1A02G335200,TRAESCS6B02G298300,TRAESCS1D02G338000,TRAESCS3A02G406100,TRAESCS2D02G249000,TRAESCS5D02G260700,TRAESCS4B02G014700,TRAESCS4A02G065100,TRAESCS5B02G251800,TRAESCS6B02G088800,TRAESCS5B02G187400,TRAESCS7D02G126000,TRAESCS4B02G332600,…
GO:MF	transketolase or transaldolase activity	GO:0016744	1	0	33	1465	3	65405	TRAESCS2D02G073900,TRAESCS6B02G247900,TRAESCS6B02G219400
GO:MF	acyltransferase activity	GO:0016746	1	0	1526	1465	33	65405	TRAESCS2A02G323000,TRAESCS2B02G359600,TRAESCS2D02G339900,TRAESCS4D02G191300,TRAESCS4A02G114200,TRAESCS2A02G354500,TRAESCSU02G050600,TRAESCS3A02G449100,TRAESCS2D02G409500,TRAESCS4D02G268400,TRAESCS4B02G189900,TRAESCS2A02G527700,TRAESCS3B02G448000,TRAESCS4A02G403400,TRAESCS2B02G374600,TRAESCS1D02G282300,TRAESCS4A02G036200,TRAESCS7A02G406100,TRAESCS3D02G408100,TRAESCS2B02G558400,TRAESCS4B02G274700,T…
GO:MF	hydrolase activity, hydrolyzing N-glycosyl compounds	GO:0016799	1	0	170	1465	4	65405	TRAESCS2D02G587900,TRAESCS4A02G232700,TRAESCS3D02G346700,TRAESCS4B02G083100
GO:MF	hydrolase activity, acting on ether bonds	GO:0016801	1	0	6	1465	1	65405	TRAESCS2A02G489600
GO:MF	trialkylsulfonium hydrolase activity	GO:0016802	1	0	6	1465	1	65405	TRAESCS2A02G489600
GO:MF	hydrolase activity, acting on carbon-nitrogen (but not peptide) bonds	GO:0016810	1	0	286	1465	6	65405	TRAESCS3A02G301100,TRAESCS1A02G413700,TRAESCS6A02G306700,TRAESCS2D02G074400,TRAESCS3A02G347600,TRAESCS4D02G034400
GO:MF	hydrolase activity, acting on carbon-nitrogen (but not peptide) bonds, in linear amides	GO:0016811	1	0	180	1465	5	65405	TRAESCS3A02G301100,TRAESCS1A02G413700,TRAESCS6A02G306700,TRAESCS3A02G347600,TRAESCS4D02G034400
GO:MF	hydrolase activity, acting on acid anhydrides	GO:0016817	1	0	1836	1465	34	65405	TRAESCS6A02G042600,TRAESCS1A02G309700,TRAESCS6B02G058300,TRAESCS1D02G431700,TRAESCS1D02G309200,TRAESCS4B02G117800,TRAESCS6D02G130500,TRAESCS4A02G177600,TRAESCS6D02G049100,TRAESCS7B02G446900,TRAESCS7A02G529900,TRAESCS5D02G026000,TRAESCS7A02G517700,TRAESCS4D02G134900,TRAESCS7B02G133500,TRAESCS4D02G115500,TRAESCS1B02G455200,TRAESCS3B02G251300,TRAESCS4D02G027900,TRAESCSU02G009200,TRAESCS6B02G169300,T…
GO:MF	exonuclease activity, active with either ribo- or deoxyribonucleic acids and producing 5'-phosphomonoesters	GO:0016796	1	0	81	1465	2	65405	TRAESCS4D02G272400,TRAESCS3D02G036700
GO:MF	hydrolase activity, acting on acid anhydrides, in phosphorus-containing anhydrides	GO:0016818	1	0	1828	1465	34	65405	TRAESCS6A02G042600,TRAESCS1A02G309700,TRAESCS6B02G058300,TRAESCS1D02G431700,TRAESCS1D02G309200,TRAESCS4B02G117800,TRAESCS6D02G130500,TRAESCS4A02G177600,TRAESCS6D02G049100,TRAESCS7B02G446900,TRAESCS7A02G529900,TRAESCS5D02G026000,TRAESCS7A02G517700,TRAESCS4D02G134900,TRAESCS7B02G133500,TRAESCS4D02G115500,TRAESCS1B02G455200,TRAESCS3B02G251300,TRAESCS4D02G027900,TRAESCSU02G009200,TRAESCS6B02G169300,T…
GO:MF	carbon-carbon lyase activity	GO:0016830	1	0	349	1465	13	65405	TRAESCS6D02G202500,TRAESCS6A02G219500,TRAESCS7D02G476200,TRAESCS7A02G205200,TRAESCS2A02G396200,TRAESCS6B02G249000,TRAESCS5D02G154300,TRAESCS7B02G392900,TRAESCS4D02G021400,TRAESCS5A02G494200,TRAESCS7A02G489800,TRAESCS4D02G364000,TRAESCS5D02G138500
GO:MF	carboxy-lyase activity	GO:0016831	1	0	267	1465	5	65405	TRAESCS6D02G202500,TRAESCS6A02G219500,TRAESCS6B02G249000,TRAESCS4D02G364000,TRAESCS5D02G138500
GO:MF	aldehyde-lyase activity	GO:0016832	1	0	30	1465	1	65405	TRAESCS7A02G205200
GO:MF	oxo-acid-lyase activity	GO:0016833	1	0	32	1465	1	65405	TRAESCS5D02G154300
GO:MF	carbon-oxygen lyase activity	GO:0016835	1	0	464	1465	10	65405	TRAESCS2D02G423500,TRAESCS2D02G423400,TRAESCS2D02G290000,TRAESCS4A02G232700,TRAESCS6B02G136500,TRAESCS2D02G139100,TRAESCS6D02G170500,TRAESCS7B02G294800,TRAESCS4B02G083100,TRAESCS6B02G092000
GO:MF	hydro-lyase activity	GO:0016836	1	0	230	1465	3	65405	TRAESCS2D02G290000,TRAESCS6B02G136500,TRAESCS7B02G294800
GO:MF	lyase activity	GO:0016829	1	0	1097	1465	35	65405	TRAESCS2D02G423500,TRAESCS6D02G202500,TRAESCS6A02G219500,TRAESCS4B02G297300,TRAESCS4D02G296200,TRAESCS7D02G476200,TRAESCS5A02G454900,TRAESCS2D02G423400,TRAESCS6D02G212200,TRAESCS7A02G205200,TRAESCS3B02G108200,TRAESCS2D02G290000,TRAESCS6A02G222900,TRAESCS2A02G396200,TRAESCS6B02G249000,TRAESCS5D02G154300,TRAESCS7B02G392900,TRAESCS4A02G232700,TRAESCS4D02G021400,TRAESCS6B02G136500,TRAESCS5A02G494200,…
GO:MF	hydrolase activity, acting on ester bonds	GO:0016788	1	0	2665	1465	65	65405	TRAESCS3D02G355900,TRAESCS4A02G094300,TRAESCS3B02G096600,TRAESCS3B02G394600,TRAESCS5A02G190000,TRAESCS5A02G183600,TRAESCS3A02G277500,TRAESCS7D02G169500,TRAESCS2D02G456600,TRAESCS1D02G230000,TRAESCS4B02G210100,TRAESCS2D02G288400,TRAESCS3B02G096100,TRAESCS3D02G020600,TRAESCS1A02G358600,TRAESCS3B02G370300,TRAESCS2B02G201700,TRAESCS3A02G362200,TRAESCS5B02G193100,TRAESCS3D02G043900,TRAESCS6B02G216900,…
GO:MF	hydrolase activity	GO:0016787	1	0	9520	1465	245	65405	TRAESCS1A02G215500,TRAESCS1B02G229000,TRAESCS1D02G218000,TRAESCS5A02G210100,TRAESCS3D02G355900,TRAESCS5D02G216300,TRAESCS4A02G094300,TRAESCS3B02G096600,TRAESCS3B02G394600,TRAESCS2D02G132200,TRAESCS6A02G042600,TRAESCS2A02G133700,TRAESCS1A02G309700,TRAESCS5A02G190000,TRAESCS6B02G058300,TRAESCS5A02G183600,TRAESCS3B02G406200,TRAESCS1D02G275700,TRAESCS3A02G277500,TRAESCS7D02G169500,TRAESCS3B02G481300,…
GO:MF	sulfurtransferase activity	GO:0016783	1	0	44	1465	1	65405	TRAESCS6B02G168600
GO:MF	acyltransferase activity, transferring groups other than amino-acyl groups	GO:0016747	1	0	1398	1465	29	65405	TRAESCS2A02G323000,TRAESCS2B02G359600,TRAESCS2D02G339900,TRAESCS4D02G191300,TRAESCS4A02G114200,TRAESCS2A02G354500,TRAESCSU02G050600,TRAESCS2D02G409500,TRAESCS4D02G268400,TRAESCS4B02G189900,TRAESCS2A02G527700,TRAESCS3B02G448000,TRAESCS4A02G403400,TRAESCS2B02G374600,TRAESCS4A02G036200,TRAESCS7A02G406100,TRAESCS3D02G408100,TRAESCS2B02G558400,TRAESCS4B02G274700,TRAESCS2D02G530600,TRAESCS2D02G071700,T…
GO:MF	glycosyltransferase activity	GO:0016757	1	0	2305	1465	54	65405	TRAESCS3A02G279800,TRAESCS7A02G189000,TRAESCS3A02G366400,TRAESCS5A02G029800,TRAESCS7A02G427600,TRAESCS6B02G201500,TRAESCS2B02G390700,TRAESCS7A02G056200,TRAESCS2A02G462300,TRAESCS2A02G094500,TRAESCS7B02G094400,TRAESCS5D02G404500,TRAESCS2D02G069000,TRAESCS2D02G301000,TRAESCS2B02G109800,TRAESCS7B02G480300,TRAESCS7B02G246700,TRAESCS1B02G119300,TRAESCS2B02G395100,TRAESCS1B02G167200,TRAESCS2A02G319200,…
GO:MF	hexosyltransferase activity	GO:0016758	1	0	1457	1465	42	65405	TRAESCS3A02G279800,TRAESCS7A02G189000,TRAESCS3A02G366400,TRAESCS7A02G427600,TRAESCS6B02G201500,TRAESCS2B02G390700,TRAESCS7A02G056200,TRAESCS2A02G462300,TRAESCS2A02G094500,TRAESCS7B02G094400,TRAESCS5D02G404500,TRAESCS2D02G069000,TRAESCS2D02G301000,TRAESCS2B02G109800,TRAESCS7B02G480300,TRAESCS1B02G119300,TRAESCS2B02G395100,TRAESCS1B02G167200,TRAESCS2A02G319200,TRAESCS6A02G116400,TRAESCS5A02G395200,…
GO:MF	cellulose synthase activity	GO:0016759	1	0	100	1465	7	65405	TRAESCS2D02G301000,TRAESCS1B02G167200,TRAESCS3A02G289900,TRAESCS5B02G221600,TRAESCS2A02G210100,TRAESCS5D02G230300,TRAESCS1D02G146600
GO:MF	cellulose synthase (UDP-forming) activity	GO:0016760	1	0	100	1465	7	65405	TRAESCS2D02G301000,TRAESCS1B02G167200,TRAESCS3A02G289900,TRAESCS5B02G221600,TRAESCS2A02G210100,TRAESCS5D02G230300,TRAESCS1D02G146600
GO:MF	xyloglucan:xyloglucosyl transferase activity	GO:0016762	1	0	141	1465	7	65405	TRAESCS7A02G427600,TRAESCS2B02G454500,TRAESCS2B02G454600,TRAESCS6D02G248500,TRAESCS7A02G427000,TRAESCS2A02G433500,TRAESCS7A02G426700
GO:MF	pentosyltransferase activity	GO:0016763	1	0	117	1465	2	65405	TRAESCS4D02G197300,TRAESCS3B02G021700
GO:MF	transferase activity, transferring alkyl or aryl (other than methyl) groups	GO:0016765	1	0	475	1465	11	65405	TRAESCS4B02G200000,TRAESCS3B02G152300,TRAESCS7D02G030800,TRAESCS5A02G356300,TRAESCS7A02G034500,TRAESCS5D02G026000,TRAESCS3B02G370200,TRAESCS7D02G465400,TRAESCS2B02G189300,TRAESCS2A02G163600,TRAESCS5B02G358800
GO:MF	geranylgeranyl-diphosphate geranylgeranyltransferase activity	GO:0016767	1	0	6	1465	1	65405	TRAESCS5D02G026000
GO:MF	transferase activity, transferring nitrogenous groups	GO:0016769	1	0	135	1465	8	65405	TRAESCS1A02G299100,TRAESCS1B02G308900,TRAESCS1D02G292100,TRAESCS6A02G338600,TRAESCS4B02G273500,TRAESCS3A02G305400,TRAESCS4D02G272500,TRAESCS1B02G090600
GO:MF	transferase activity, transferring phosphorus-containing groups	GO:0016772	1	0	6656	1465	141	65405	TRAESCS4D02G170700,TRAESCS4A02G136500,TRAESCS4A02G201200,TRAESCS4D02G325200,TRAESCS5A02G338800,TRAESCS4B02G105300,TRAESCS5D02G043500,TRAESCS4A02G481200,TRAESCS7A02G015200,TRAESCS1B02G091900,TRAESCS4A02G347500,TRAESCS4D02G102200,TRAESCS3A02G435200,TRAESCS4B02G168200,TRAESCS1D02G032600,TRAESCS7D02G012400,TRAESCS1D02G017800,TRAESCS2B02G197000,TRAESCS1A02G018600,TRAESCS5D02G068700,TRAESCS3D02G072100,…
GO:MF	phosphotransferase activity, alcohol group as acceptor	GO:0016773	1	0	5864	1465	125	65405	TRAESCS4D02G170700,TRAESCS4A02G136500,TRAESCS4D02G325200,TRAESCS5A02G338800,TRAESCS5D02G043500,TRAESCS4A02G481200,TRAESCS7A02G015200,TRAESCS1B02G091900,TRAESCS4A02G347500,TRAESCS3A02G435200,TRAESCS4B02G168200,TRAESCS1D02G032600,TRAESCS7D02G012400,TRAESCS1D02G017800,TRAESCS2B02G197000,TRAESCS1A02G018600,TRAESCS5D02G068700,TRAESCS3D02G072100,TRAESCS4D02G089900,TRAESCS4B02G107200,TRAESCS2B02G568000,…
GO:MF	phosphotransferase activity, carboxyl group as acceptor	GO:0016774	1	0	42	1465	2	65405	TRAESCS6B02G274800,TRAESCS5B02G141000
GO:MF	nucleotidyltransferase activity	GO:0016779	1	0	497	1465	12	65405	TRAESCS4A02G201200,TRAESCS4B02G105300,TRAESCS4D02G102200,TRAESCS7B02G411000,TRAESCS7A02G503900,TRAESCS4D02G086000,TRAESCS4B02G231900,TRAESCS1D02G409700,TRAESCS1D02G324400,TRAESCS5B02G387300,TRAESCS5D02G182600,TRAESCS6D02G084500
GO:MF	transferase activity, transferring sulphur-containing groups	GO:0016782	1	0	197	1465	4	65405	TRAESCS2D02G372000,TRAESCS6B02G168600,TRAESCS2D02G055400,TRAESCS2B02G315600
GO:MF	carbon-oxygen lyase activity, acting on phosphates	GO:0016838	1	0	198	1465	4	65405	TRAESCS2D02G423500,TRAESCS2D02G423400,TRAESCS2D02G139100,TRAESCS6B02G092000
GO:MF	pyridoxal phosphate binding	GO:0030170	1	0	315	1465	13	65405	TRAESCS1A02G299100,TRAESCS1B02G308900,TRAESCS3A02G366400,TRAESCS5D02G404500,TRAESCS1D02G292100,TRAESCS6A02G338600,TRAESCS5A02G395200,TRAESCS3A02G305400,TRAESCS5B02G400000,TRAESCS7B02G294800,TRAESCS5D02G138500,TRAESCS1A02G181000,TRAESCS1B02G090600
GO:MF	enzyme regulator activity	GO:0030234	1	0	1435	1465	15	65405	TRAESCS3A02G093900,TRAESCS4D02G189200,TRAESCS4A02G005700,TRAESCS4D02G298300,TRAESCS5A02G466500,TRAESCS2D02G317800,TRAESCS6B02G247900,TRAESCS4B02G379300,TRAESCS2B02G063000,TRAESCS2B02G500200,TRAESCS3B02G037400,TRAESCSU02G049500,TRAESCS4A02G116400,TRAESCS3D02G034200,TRAESCS5B02G478200
GO:MF	carbohydrate binding	GO:0030246	1	0	1175	1465	23	65405	TRAESCS5D02G043500,TRAESCS7D02G451800,TRAESCS2D02G546500,TRAESCS6D02G219000,TRAESCS5A02G463200,TRAESCS2B02G341200,TRAESCS6B02G006500,TRAESCS1B02G119300,TRAESCS5B02G035000,TRAESCS3A02G101800,TRAESCS5B02G367300,TRAESCS5A02G035300,TRAESCS7B02G415400,TRAESCS2B02G563700,TRAESCS6D02G392600,TRAESCS2A02G545600,TRAESCS5D02G373700,TRAESCS6A02G411900,TRAESCS7B02G121700,TRAESCS4D02G122600,TRAESCS5B02G014000,…
GO:MF	mRNA 5'-UTR binding	GO:0048027	1	0	8	1465	2	65405	TRAESCS2D02G586100,TRAESCS6D02G126300
GO:MF	quinone binding	GO:0048038	1	0	86	1465	1	65405	TRAESCS2D02G075000
GO:MF	flap endonuclease activity	GO:0048256	1	0	17	1465	1	65405	TRAESCS5D02G316900
GO:MF	plasmalogen synthase activity	GO:0050200	1	0	3	1465	1	65405	TRAESCS7A02G406100
GO:MF	sucrose-phosphate phosphatase activity	GO:0050307	1	0	6	1465	1	65405	TRAESCS1B02G107600
GO:MF	sugar-phosphatase activity	GO:0050308	1	0	23	1465	1	65405	TRAESCS1B02G107600
GO:MF	arogenate dehydratase activity	GO:0047769	1	0	11	1465	1	65405	TRAESCS2D02G290000
GO:MF	glutaminyl-tRNA synthase (glutamine-hydrolyzing) activity	GO:0050567	1	0	10	1465	1	65405	TRAESCS2B02G279400
GO:MF	NADP binding	GO:0050661	1	0	289	1465	9	65405	TRAESCS5D02G354400,TRAESCS5B02G349300,TRAESCS5A02G348200,TRAESCS5B02G349200,TRAESCS5D02G354300,TRAESCS5A02G348100,TRAESCS7A02G205200,TRAESCS5B02G141000,TRAESCS7A02G462900
GO:MF	obsolete coenzyme binding	GO:0050662	1	0	160	1465	2	65405	TRAESCS6B02G175600,TRAESCS3B02G257900
GO:MF	quaternary ammonium group binding	GO:0050997	1	0	36	1465	1	65405	TRAESCS6B02G219400
GO:MF	actin filament binding	GO:0051015	1	0	132	1465	6	65405	TRAESCS1B02G179500,TRAESCS1B02G121600,TRAESCS5D02G064100,TRAESCS5B02G064000,TRAESCS2A02G204700,TRAESCS4A02G156700
GO:MF	pullulanase activity	GO:0051060	1	0	3	1465	1	65405	TRAESCS7A02G133500
GO:MF	sugar transmembrane transporter activity	GO:0051119	1	0	127	1465	7	65405	TRAESCS3B02G287200,TRAESCS6B02G362400,TRAESCS1A02G405800,TRAESCS4A02G384900,TRAESCS1B02G232900,TRAESCS2B02G338600,TRAESCS4B02G339800
GO:MF	flavin adenine dinucleotide binding	GO:0050660	1	0	597	1465	14	65405	TRAESCS5D02G354400,TRAESCS5B02G275600,TRAESCS5B02G349300,TRAESCS5A02G348200,TRAESCS3D02G475800,TRAESCS5B02G349200,TRAESCS3A02G481000,TRAESCS2D02G549300,TRAESCS5D02G354300,TRAESCS5A02G348100,TRAESCS7B02G175300,TRAESCS2D02G299500,TRAESCS7A02G277600,TRAESCS1A02G418900
GO:MF	metal cation:proton antiporter activity	GO:0051139	1	0	44	1465	1	65405	TRAESCS2B02G141900
GO:MF	ADP-ribose diphosphatase activity	GO:0047631	1	0	1	1465	1	65405	TRAESCS2D02G414200
GO:MF	diphosphate-fructose-6-phosphate 1-phosphotransferase activity	GO:0047334	1	0	12	1465	2	65405	TRAESCS6D02G259500,TRAESCS5D02G085500
GO:MF	metal ion transmembrane transporter activity	GO:0046873	1	0	477	1465	8	65405	TRAESCS5B02G197300,TRAESCS7D02G203200,TRAESCS4A02G298900,TRAESCS3B02G416000,TRAESCS7A02G200200,TRAESCS2B02G141900,TRAESCS3A02G296400,TRAESCS6D02G082600
GO:MF	15-cis-phytoene synthase activity	GO:0046905	1	0	6	1465	1	65405	TRAESCS5D02G026000
GO:MF	tetrapyrrole binding	GO:0046906	1	0	2578	1465	62	65405	TRAESCS2D02G464200,TRAESCS6D02G054400,TRAESCS7A02G277500,TRAESCS3D02G084900,TRAESCS2A02G107500,TRAESCS7D02G360700,TRAESCS7B02G349000,TRAESCS2D02G108500,TRAESCS2B02G457600,TRAESCS1A02G079400,TRAESCS2B02G485100,TRAESCS2D02G107800,TRAESCS6D02G031100,TRAESCS3A02G021900,TRAESCS2B02G125600,TRAESCS2D02G108600,TRAESCS4A02G061800,TRAESCS6A02G047200,TRAESCS5D02G295700,TRAESCS7D02G277400,TRAESCS3B02G100000,…
GO:MF	acyltransferase activity, acyl groups converted into alkyl on transfer	GO:0046912	1	0	29	1465	1	65405	TRAESCS7B02G309200
GO:MF	transition metal ion binding	GO:0046914	1	0	4462	1465	111	65405	TRAESCS2A02G323000,TRAESCS2B02G359600,TRAESCS2D02G339900,TRAESCS2D02G464200,TRAESCS2D02G075000,TRAESCS5B02G516400,TRAESCS1B02G159900,TRAESCS7D02G131700,TRAESCS7A02G277500,TRAESCS2A02G420600,TRAESCS2D02G453200,TRAESCS4A02G298700,TRAESCS3D02G084900,TRAESCS6D02G274100,TRAESCS7D02G360700,TRAESCS3B02G050700,TRAESCS4A02G355700,TRAESCS5A02G538700,TRAESCS7B02G349000,TRAESCS2B02G413100,TRAESCS6A02G286400,…
GO:MF	transition metal ion transmembrane transporter activity	GO:0046915	1	0	131	1465	1	65405	TRAESCS3A02G296400
GO:MF	acylglycerol lipase activity	GO:0047372	1	0	6	1465	1	65405	TRAESCS3D02G033500
GO:MF	ER retention sequence binding	GO:0046923	1	0	11	1465	2	65405	TRAESCS4A02G341000,TRAESCS5B02G533600
GO:MF	protein heterodimerization activity	GO:0046982	1	0	702	1465	22	65405	TRAESCS2D02G391500,TRAESCS5D02G354200,TRAESCS5D02G354700,TRAESCS7A02G438500,TRAESCS5D02G354100,TRAESCS5B02G348900,TRAESCS5B02G349000,TRAESCS4B02G054200,TRAESCS5A02G348500,TRAESCS7B02G394600,TRAESCS7A02G437900,TRAESCS3A02G075800,TRAESCS5B02G349100,TRAESCS5A02G347900,TRAESCS4D02G054200,TRAESCS2D02G286100,TRAESCS7D02G061500,TRAESCS6B02G084300,TRAESCS7B02G336800,TRAESCS2A02G312400,TRAESCS6A02G086400,…
GO:MF	protein dimerization activity	GO:0046983	1	0	1853	1465	53	65405	TRAESCS1D02G338100,TRAESCS5A02G279200,TRAESCS4D02G073600,TRAESCS2D02G391500,TRAESCS7D02G244300,TRAESCS6B02G270200,TRAESCS1A02G335300,TRAESCS6D02G236600,TRAESCS5D02G354200,TRAESCS1A02G335200,TRAESCS5D02G354700,TRAESCS1D02G338000,TRAESCS5A02G533300,TRAESCS6A02G255400,TRAESCS7A02G438500,TRAESCS7A02G245800,TRAESCS7D02G373100,TRAESCS6A02G273000,TRAESCS5D02G354100,TRAESCS5B02G348900,TRAESCS5B02G349000,…
GO:MF	protein-disulfide reductase (NAD(P)) activity	GO:0047134	1	0	44	1465	2	65405	TRAESCS4D02G073500,TRAESCS7B02G194200
GO:MF	betaine-homocysteine S-methyltransferase activity	GO:0047150	1	0	9	1465	1	65405	TRAESCS4A02G065100
GO:MF	inositol 3-alpha-galactosyltransferase activity	GO:0047216	1	0	11	1465	2	65405	TRAESCS2A02G094500,TRAESCS2B02G109800
GO:MF	galactinol-sucrose galactosyltransferase activity	GO:0047274	1	0	1	1465	1	65405	TRAESCS3B02G108000
GO:MF	histone methyltransferase activity (H3-K27 specific)	GO:0046976	1	0	2	1465	1	65405	TRAESCS6B02G088800
GO:MF	NAD binding	GO:0051287	1	0	264	1465	9	65405	TRAESCS6D02G255200,TRAESCS6B02G302400,TRAESCS7A02G205200,TRAESCS2A02G489600,TRAESCS3A02G108900,TRAESCS2A02G508900,TRAESCS6A02G274900,TRAESCS7A02G462900,TRAESCS2D02G414200
GO:MF	iron-sulfur cluster binding	GO:0051536	1	0	331	1465	4	65405	TRAESCS4A02G232700,TRAESCS4D02G021400,TRAESCS7B02G226200,TRAESCS4B02G083100
GO:MF	2 iron, 2 sulfur cluster binding	GO:0051537	1	0	130	1465	1	65405	TRAESCS7B02G226200
GO:MF	ubiquitin protein ligase activity	GO:0061630	1	0	359	1465	3	65405	TRAESCS3B02G050700,TRAESCS3B02G111000,TRAESCS4A02G297700
GO:MF	ubiquitin-like protein ligase activity	GO:0061659	1	0	367	1465	3	65405	TRAESCS3B02G050700,TRAESCS3B02G111000,TRAESCS4A02G297700
GO:MF	aspartic-type peptidase activity	GO:0070001	1	0	436	1465	9	65405	TRAESCS7D02G475600,TRAESCS7D02G002900,TRAESCS7A02G489200,TRAESCS7D02G475500,TRAESCS4D02G209400,TRAESCS6B02G304000,TRAESCS5A02G113400,TRAESCS3D02G467600,TRAESCS6B02G312000
GO:MF	threonine-type peptidase activity	GO:0070003	1	0	76	1465	3	65405	TRAESCS3A02G076500,TRAESCS4A02G167300,TRAESCS2B02G340500
GO:MF	serine-type exopeptidase activity	GO:0070008	1	0	229	1465	7	65405	TRAESCS2A02G133700,TRAESCS3B02G481300,TRAESCS2D02G409500,TRAESCS1D02G429600,TRAESCS4D02G131400,TRAESCS7A02G281200,TRAESCS4A02G226100
GO:MF	small ribosomal subunit rRNA binding	GO:0070181	1	0	18	1465	2	65405	TRAESCS2D02G586100,TRAESCS6D02G126300
GO:MF	endopeptidase regulator activity	GO:0061135	1	0	584	1465	8	65405	TRAESCS3A02G093900,TRAESCS4A02G005700,TRAESCS4D02G298300,TRAESCS5A02G466500,TRAESCS3B02G037400,TRAESCSU02G049500,TRAESCS3D02G034200,TRAESCS5B02G478200
GO:MF	2-succinyl-5-enolpyruvyl-6-hydroxy-3-cyclohexene-1-carboxylic-acid synthase activity	GO:0070204	1	0	3	1465	1	65405	TRAESCS6B02G219400
GO:MF	adenylyltransferase activity	GO:0070566	1	0	66	1465	3	65405	TRAESCS5B02G387300,TRAESCS5D02G182600,TRAESCS6D02G084500
GO:MF	guanylyltransferase activity	GO:0070568	1	0	34	1465	3	65405	TRAESCS4A02G201200,TRAESCS4B02G105300,TRAESCS4D02G102200
GO:MF	uridylyltransferase activity	GO:0070569	1	0	26	1465	1	65405	TRAESCS1D02G409700
GO:MF	protoporphyrinogen oxidase activity	GO:0070818	1	0	6	1465	1	65405	TRAESCS5B02G049800
GO:MF	lysophospholipid acyltransferase activity	GO:0071617	1	0	8	1465	1	65405	TRAESCS7A02G406100
GO:MF	lysophosphatidylethanolamine acyltransferase activity	GO:0071618	1	0	3	1465	1	65405	TRAESCS7A02G406100
GO:MF	vitamin B6 binding	GO:0070279	1	0	315	1465	13	65405	TRAESCS1A02G299100,TRAESCS1B02G308900,TRAESCS3A02G366400,TRAESCS5D02G404500,TRAESCS1D02G292100,TRAESCS6A02G338600,TRAESCS5A02G395200,TRAESCS3A02G305400,TRAESCS5B02G400000,TRAESCS7B02G294800,TRAESCS5D02G138500,TRAESCS1A02G181000,TRAESCS1B02G090600
GO:MF	peptidase regulator activity	GO:0061134	1	0	587	1465	8	65405	TRAESCS3A02G093900,TRAESCS4A02G005700,TRAESCS4D02G298300,TRAESCS5A02G466500,TRAESCS3B02G037400,TRAESCSU02G049500,TRAESCS3D02G034200,TRAESCS5B02G478200
GO:MF	molecular adaptor activity	GO:0060090	1	0	114	1465	1	65405	TRAESCS7B02G288400
GO:MF	molecular transducer activity	GO:0060089	1	0	456	1465	6	65405	TRAESCS3D02G072100,TRAESCS4D02G189200,TRAESCS2D02G317800,TRAESCS2B02G500200,TRAESCS5D02G125300,TRAESCS4A02G116400
GO:MF	4 iron, 4 sulfur cluster binding	GO:0051539	1	0	141	1465	2	65405	TRAESCS4A02G232700,TRAESCS4B02G083100
GO:MF	metal cluster binding	GO:0051540	1	0	331	1465	4	65405	TRAESCS4A02G232700,TRAESCS4D02G021400,TRAESCS7B02G226200,TRAESCS4B02G083100
GO:MF	mannan synthase activity	GO:0051753	1	0	10	1465	1	65405	TRAESCS2D02G301000
GO:MF	iron-nicotianamine transmembrane transporter activity	GO:0051980	1	0	1	1465	1	65405	TRAESCS2D02G387800
GO:MF	squalene synthase activity	GO:0051996	1	0	11	1465	2	65405	TRAESCS5D02G026000,TRAESCS5B02G358800
GO:MF	tryptamine:oxygen oxidoreductase (deaminating) activity	GO:0052593	1	0	1	1465	1	65405	TRAESCS2D02G075000
GO:MF	aminoacetone:oxygen oxidoreductase(deaminating) activity	GO:0052594	1	0	1	1465	1	65405	TRAESCS2D02G075000
GO:MF	aliphatic amine oxidase activity	GO:0052595	1	0	1	1465	1	65405	TRAESCS2D02G075000
GO:MF	phenethylamine:oxygen oxidoreductase (deaminating) activity	GO:0052596	1	0	1	1465	1	65405	TRAESCS2D02G075000
GO:MF	C-19 gibberellin 2-beta-dioxygenase activity	GO:0052634	1	0	13	1465	1	65405	TRAESCS1D02G127000
GO:MF	carboxylic ester hydrolase activity	GO:0052689	1	0	329	1465	8	65405	TRAESCS2B02G201700,TRAESCS3D02G043900,TRAESCS2D02G182700,TRAESCS1D02G420400,TRAESCS1A02G219900,TRAESCS3D02G033500,TRAESCS1A02G266000,TRAESCS2B02G154600
GO:MF	hydroquinone:oxygen oxidoreductase activity	GO:0052716	1	0	85	1465	2	65405	TRAESCS3B02G489800,TRAESCS4B02G208000
GO:MF	beta-glucanase activity	GO:0052736	1	0	7	1465	1	65405	TRAESCS5D02G205100
GO:MF	glucan endo-1,3-beta-glucanase activity, C-3 substituted reducing group	GO:0052861	1	0	7	1465	1	65405	TRAESCS5D02G205100
GO:MF	phosphatidylinositol phosphate phosphatase activity	GO:0052866	1	0	20	1465	1	65405	TRAESCS4D02G069300
GO:MF	sphingolipid binding	GO:0046625	1	0	4	1465	1	65405	TRAESCS4D02G045300
GO:MF	sphingolipid transporter activity	GO:0046624	1	0	4	1465	1	65405	TRAESCS4D02G045300
GO:MF	nutrient reservoir activity	GO:0045735	1	0	228	1465	4	65405	TRAESCS3D02G176100,TRAESCS3A02G165500,TRAESCS7B02G289600,TRAESCS4A02G135500
GO:MF	cinnamyl-alcohol dehydrogenase activity	GO:0045551	1	0	10	1465	1	65405	TRAESCS7A02G350500
GO:MF	ubiquitin-like protein binding	GO:0032182	1	0	102	1465	1	65405	TRAESCS7B02G438200
GO:MF	ribonucleotide binding	GO:0032553	1	0	11621	1465	212	65405	TRAESCS4D02G170700,TRAESCS4A02G136500,TRAESCS4D02G325200,TRAESCS5A02G338800,TRAESCS6B02G463700,TRAESCS3A02G175700,TRAESCS6A02G042600,TRAESCS1A02G309700,TRAESCS5D02G043500,TRAESCS6B02G058300,TRAESCS4A02G481200,TRAESCS7A02G015200,TRAESCS1B02G091900,TRAESCS4A02G347500,TRAESCS3A02G435200,TRAESCS4B02G168200,TRAESCS1D02G431700,TRAESCS1D02G032600,TRAESCS7D02G012400,TRAESCS3A02G447600,TRAESCS1D02G309200,…
GO:MF	purine ribonucleotide binding	GO:0032555	1	0	11480	1465	206	65405	TRAESCS4D02G170700,TRAESCS4A02G136500,TRAESCS4D02G325200,TRAESCS5A02G338800,TRAESCS6B02G463700,TRAESCS3A02G175700,TRAESCS6A02G042600,TRAESCS1A02G309700,TRAESCS5D02G043500,TRAESCS6B02G058300,TRAESCS4A02G481200,TRAESCS7A02G015200,TRAESCS1B02G091900,TRAESCS4A02G347500,TRAESCS3A02G435200,TRAESCS4B02G168200,TRAESCS1D02G431700,TRAESCS1D02G032600,TRAESCS7D02G012400,TRAESCS3A02G447600,TRAESCS1D02G309200,…
GO:MF	adenyl ribonucleotide binding	GO:0032559	1	0	10824	1465	197	65405	TRAESCS4D02G170700,TRAESCS4A02G136500,TRAESCS4D02G325200,TRAESCS5A02G338800,TRAESCS6B02G463700,TRAESCS3A02G175700,TRAESCS6A02G042600,TRAESCS5D02G043500,TRAESCS6B02G058300,TRAESCS4A02G481200,TRAESCS7A02G015200,TRAESCS1B02G091900,TRAESCS4A02G347500,TRAESCS3A02G435200,TRAESCS4B02G168200,TRAESCS1D02G431700,TRAESCS1D02G032600,TRAESCS7D02G012400,TRAESCS3A02G447600,TRAESCS4A02G264400,TRAESCS1D02G017800,…
GO:MF	guanyl ribonucleotide binding	GO:0032561	1	0	668	1465	9	65405	TRAESCS1A02G309700,TRAESCS1D02G309200,TRAESCS4B02G117800,TRAESCS6D02G130500,TRAESCS4D02G115500,TRAESCS6B02G169300,TRAESCS1B02G320800,TRAESCS3A02G333300,TRAESCS5B02G096400
GO:MF	amide binding	GO:0033218	1	0	102	1465	4	65405	TRAESCS3B02G152300,TRAESCS4A02G341000,TRAESCS4D02G045300,TRAESCS5B02G533600
GO:MF	nucleosomal DNA binding	GO:0031492	1	0	7	1465	2	65405	TRAESCS5D02G451300,TRAESCS5B02G448500
GO:MF	steroid dehydrogenase activity, acting on the CH-OH group of donors, NAD or NADP as acceptor	GO:0033764	1	0	28	1465	1	65405	TRAESCS6B02G182000
GO:MF	5'-3' RNA polymerase activity	GO:0034062	1	0	217	1465	3	65405	TRAESCS7B02G411000,TRAESCS7A02G503900,TRAESCS4B02G231900
GO:MF	peptide N-acetyltransferase activity	GO:0034212	1	0	66	1465	6	65405	TRAESCS2A02G323000,TRAESCS2B02G359600,TRAESCS2D02G339900,TRAESCS3B02G448000,TRAESCS3D02G408100,TRAESCS3B02G448100
GO:MF	misfolded RNA binding	GO:0034336	1	0	3	1465	1	65405	TRAESCS3A02G422600
GO:MF	phosphatidylinositol-3,4,5-trisphosphate 5-phosphatase activity	GO:0034485	1	0	5	1465	1	65405	TRAESCS4D02G069300
GO:MF	phosphatidylinositol bisphosphate phosphatase activity	GO:0034593	1	0	18	1465	1	65405	TRAESCS4D02G069300
GO:MF	phosphatidylinositol trisphosphate phosphatase activity	GO:0034594	1	0	5	1465	1	65405	TRAESCS4D02G069300
GO:MF	DNA polymerase activity	GO:0034061	1	0	70	1465	2	65405	TRAESCS4D02G086000,TRAESCS1D02G324400
GO:MF	nucleosome binding	GO:0031491	1	0	20	1465	2	65405	TRAESCS5D02G451300,TRAESCS5B02G448500
GO:MF	chromatin DNA binding	GO:0031490	1	0	41	1465	2	65405	TRAESCS5D02G451300,TRAESCS5B02G448500
GO:MF	alkali metal ion binding	GO:0031420	1	0	27	1465	3	65405	TRAESCS4B02G107200,TRAESCS2A02G593000,TRAESCS4D02G104100
GO:MF	polysaccharide binding	GO:0030247	1	0	525	1465	10	65405	TRAESCS5D02G043500,TRAESCS6B02G006500,TRAESCS1B02G119300,TRAESCS5B02G035000,TRAESCS5B02G367300,TRAESCS5A02G035300,TRAESCS2B02G563700,TRAESCS5D02G373700,TRAESCS6A02G411900,TRAESCS6A02G376200
GO:MF	clathrin binding	GO:0030276	1	0	65	1465	1	65405	TRAESCS3B02G391600
GO:MF	translation repressor activity	GO:0030371	1	0	16	1465	1	65405	TRAESCS5A02G123700
GO:MF	peptidase inhibitor activity	GO:0030414	1	0	584	1465	8	65405	TRAESCS3A02G093900,TRAESCS4A02G005700,TRAESCS4D02G298300,TRAESCS5A02G466500,TRAESCS3B02G037400,TRAESCSU02G049500,TRAESCS3D02G034200,TRAESCS5B02G478200
GO:MF	Hsp70 protein binding	GO:0030544	1	0	28	1465	1	65405	TRAESCS1A02G099300
GO:MF	adenyl nucleotide binding	GO:0030554	1	0	10833	1465	197	65405	TRAESCS4D02G170700,TRAESCS4A02G136500,TRAESCS4D02G325200,TRAESCS5A02G338800,TRAESCS6B02G463700,TRAESCS3A02G175700,TRAESCS6A02G042600,TRAESCS5D02G043500,TRAESCS6B02G058300,TRAESCS4A02G481200,TRAESCS7A02G015200,TRAESCS1B02G091900,TRAESCS4A02G347500,TRAESCS3A02G435200,TRAESCS4B02G168200,TRAESCS1D02G431700,TRAESCS1D02G032600,TRAESCS7D02G012400,TRAESCS3A02G447600,TRAESCS4A02G264400,TRAESCS1D02G017800,…
GO:MF	pectate lyase activity	GO:0030570	1	0	27	1465	1	65405	TRAESCS6D02G170500
GO:MF	RNA glycosylase activity	GO:0030597	1	0	99	1465	1	65405	TRAESCS2D02G587900
GO:MF	rRNA N-glycosylase activity	GO:0030598	1	0	99	1465	1	65405	TRAESCS2D02G587900
GO:MF	protein-macromolecule adaptor activity	GO:0030674	1	0	110	1465	1	65405	TRAESCS7B02G288400
GO:MF	[ribulose-bisphosphate carboxylase]-lysine N-methyltransferase activity	GO:0030785	1	0	3	1465	1	65405	TRAESCS5A02G229500
GO:MF	potassium ion binding	GO:0030955	1	0	27	1465	3	65405	TRAESCS4B02G107200,TRAESCS2A02G593000,TRAESCS4D02G104100
GO:MF	thiamine pyrophosphate binding	GO:0030976	1	0	36	1465	1	65405	TRAESCS6B02G219400
GO:MF	heat shock protein binding	GO:0031072	1	0	76	1465	1	65405	TRAESCS1A02G099300
GO:MF	carboxylic acid binding	GO:0031406	1	0	131	1465	8	65405	TRAESCS3B02G455200,TRAESCS4D02G189200,TRAESCS2A02G440300,TRAESCS5B02G076100,TRAESCS2D02G317800,TRAESCS7D02G441100,TRAESCS2B02G500200,TRAESCS4A02G116400
GO:MF	phosphatidylinositol phosphate 5-phosphatase activity	GO:0034595	1	0	18	1465	1	65405	TRAESCS4D02G069300
GO:MF	CoA-ligase activity	GO:0016405	1	0	44	1465	1	65405	TRAESCS5A02G148700
GO:MF	UDP-galactosyltransferase activity	GO:0035250	1	0	25	1465	2	65405	TRAESCS2A02G094500,TRAESCS2B02G109800
GO:MF	NADH pyrophosphatase activity	GO:0035529	1	0	4	1465	1	65405	TRAESCS2D02G414200
GO:MF	organic acid binding	GO:0043177	1	0	102	1465	4	65405	TRAESCS4D02G189200,TRAESCS2D02G317800,TRAESCS2B02G500200,TRAESCS4A02G116400
GO:MF	alcohol binding	GO:0043178	1	0	55	1465	4	65405	TRAESCS4D02G189200,TRAESCS2D02G317800,TRAESCS2B02G500200,TRAESCS4A02G116400
GO:MF	glutathione binding	GO:0043295	1	0	14	1465	1	65405	TRAESCS3B02G152300
GO:MF	ADP binding	GO:0043531	1	0	2216	1465	20	65405	TRAESCS6B02G463700,TRAESCS3A02G447600,TRAESCS3B02G349600,TRAESCS4D02G089900,TRAESCS6B02G463800,TRAESCS3B02G483600,TRAESCS7D02G538200,TRAESCS6D02G386900,TRAESCS5B02G179100,TRAESCS7D02G540600,TRAESCS5D02G332000,TRAESCS3D02G430100,TRAESCS6A02G403400,TRAESCS5B02G394100,TRAESCS6A02G051900,TRAESCS1D02G387600,TRAESCS6D02G386700,TRAESCS5B02G014000,TRAESCS2D02G002400,TRAESCS7A02G001100
GO:MF	sequence-specific DNA binding	GO:0043565	1	0	1212	1465	30	65405	TRAESCS7D02G367700,TRAESCS3D02G105800,TRAESCS4B02G235300,TRAESCS4D02G236600,TRAESCS7A02G355300,TRAESCS1D02G417100,TRAESCS1A02G409800,TRAESCS4A02G035400,TRAESCS4A02G059600,TRAESCS6B02G284300,TRAESCS6D02G222600,TRAESCS4A02G124900,TRAESCS4B02G385800,TRAESCS1B02G439800,TRAESCS3D02G281900,TRAESCS5A02G022100,TRAESCS3A02G280800,TRAESCS5D02G390800,TRAESCS7B02G272500,TRAESCS4B02G278100,TRAESCS5D02G321000,…
GO:MF	protein self-association	GO:0043621	1	0	71	1465	2	65405	TRAESCS2D02G227800,TRAESCS7A02G462900
GO:MF	anion binding	GO:0043168	1	0	12759	1465	250	65405	TRAESCS5D02G354400,TRAESCS5B02G275600,TRAESCS4D02G170700,TRAESCS5B02G349300,TRAESCS5A02G348200,TRAESCS4A02G136500,TRAESCS4D02G325200,TRAESCS3B02G455200,TRAESCS3B02G152300,TRAESCS3D02G475800,TRAESCS5A02G338800,TRAESCS6B02G463700,TRAESCS3A02G175700,TRAESCS1A02G299100,TRAESCS6A02G042600,TRAESCS1A02G309700,TRAESCS5D02G043500,TRAESCS6B02G058300,TRAESCS4A02G481200,TRAESCS1B02G308900,TRAESCS7A02G015200,…
GO:MF	DNA-3-methylbase glycosylase activity	GO:0043733	1	0	17	1465	1	65405	TRAESCS3D02G346700
GO:MF	phosphatidylinositol-3,5-bisphosphate 5-phosphatase activity	GO:0043813	1	0	14	1465	1	65405	TRAESCS4D02G069300
GO:MF	protein-containing complex binding	GO:0044877	1	0	323	1465	13	65405	TRAESCS5D02G451300,TRAESCS5B02G448500,TRAESCS1B02G179500,TRAESCS3B02G432600,TRAESCS1B02G121600,TRAESCS5D02G064100,TRAESCS5D02G412400,TRAESCS5A02G402300,TRAESCS4B02G037300,TRAESCS5B02G064000,TRAESCS2A02G204700,TRAESCS1D02G409700,TRAESCS4A02G156700
GO:MF	translation regulator activity	GO:0045182	1	0	303	1465	3	65405	TRAESCS4D02G147100,TRAESCS5A02G123700,TRAESCS2B02G408800
GO:MF	gibberellin 2-beta-dioxygenase activity	GO:0045543	1	0	13	1465	1	65405	TRAESCS1D02G127000
GO:MF	gibberellin 20-oxidase activity	GO:0045544	1	0	5	1465	2	65405	TRAESCS3B02G439900,TRAESCS4A02G319100
GO:MF	phenylalanine ammonia-lyase activity	GO:0045548	1	0	34	1465	2	65405	TRAESCS6D02G212200,TRAESCS5B02G468400
GO:MF	T/G mismatch-specific endonuclease activity	GO:0043765	1	0	5	1465	1	65405	TRAESCS3D02G036700
GO:MF	ion binding	GO:0043167	1	0	20941	1465	499	65405	TRAESCS2A02G323000,TRAESCS5A02G048400,TRAESCS2B02G359600,TRAESCS5D02G354400,TRAESCS5B02G275600,TRAESCS5A02G060600,TRAESCS4D02G170700,TRAESCS3D02G355900,TRAESCS2D02G339900,TRAESCS5B02G053400,TRAESCS5B02G349300,TRAESCS6D02G245800,TRAESCS2D02G464200,TRAESCS5A02G348200,TRAESCS4A02G136500,TRAESCS2D02G075000,TRAESCS4A02G094300,TRAESCS4D02G325200,TRAESCS3B02G096600,TRAESCS3B02G455200,TRAESCS6D02G054400,…
GO:MF	ubiquitin binding	GO:0043130	1	0	100	1465	1	65405	TRAESCS7B02G438200
GO:MF	ribosome binding	GO:0043022	1	0	63	1465	2	65405	TRAESCS3B02G432600,TRAESCS1D02G409700
GO:MF	purine ribonucleoside triphosphate binding	GO:0035639	1	0	9302	1465	187	65405	TRAESCS4D02G170700,TRAESCS4A02G136500,TRAESCS4D02G325200,TRAESCS5A02G338800,TRAESCS3A02G175700,TRAESCS6A02G042600,TRAESCS1A02G309700,TRAESCS5D02G043500,TRAESCS6B02G058300,TRAESCS4A02G481200,TRAESCS7A02G015200,TRAESCS1B02G091900,TRAESCS4A02G347500,TRAESCS3A02G435200,TRAESCS4B02G168200,TRAESCS1D02G431700,TRAESCS1D02G032600,TRAESCS7D02G012400,TRAESCS1D02G309200,TRAESCS4A02G264400,TRAESCS1D02G017800,…
GO:MF	small molecule binding	GO:0036094	1	0	13098	1465	255	65405	TRAESCS5D02G354400,TRAESCS5B02G275600,TRAESCS4D02G170700,TRAESCS5B02G349300,TRAESCS5A02G348200,TRAESCS4A02G136500,TRAESCS4D02G325200,TRAESCS3D02G475800,TRAESCS5A02G338800,TRAESCS6B02G463700,TRAESCS3A02G175700,TRAESCS6D02G255200,TRAESCS1A02G299100,TRAESCS6A02G042600,TRAESCS1A02G309700,TRAESCS5D02G043500,TRAESCS6B02G058300,TRAESCS4A02G481200,TRAESCS1B02G308900,TRAESCS7A02G015200,TRAESCS1B02G091900,…
GO:MF	glutathione hydrolase activity	GO:0036374	1	0	8	1465	2	65405	TRAESCS3A02G076500,TRAESCS2B02G340500
GO:MF	L-phosphoserine phosphatase activity	GO:0036424	1	0	5	1465	1	65405	TRAESCS7D02G169500
GO:MF	signaling receptor activity	GO:0038023	1	0	375	1465	6	65405	TRAESCS3D02G072100,TRAESCS4D02G189200,TRAESCS2D02G317800,TRAESCS2B02G500200,TRAESCS5D02G125300,TRAESCS4A02G116400
GO:MF	histone methyltransferase activity	GO:0042054	1	0	119	1465	1	65405	TRAESCS6B02G088800
GO:MF	peptide binding	GO:0042277	1	0	67	1465	3	65405	TRAESCS3B02G152300,TRAESCS4A02G341000,TRAESCS5B02G533600
GO:MF	xylosyltransferase activity	GO:0042285	1	0	11	1465	1	65405	TRAESCS4D02G197300
GO:MF	histone binding	GO:0042393	1	0	62	1465	1	65405	TRAESCS4A02G258000
GO:MF	hormone binding	GO:0042562	1	0	53	1465	4	65405	TRAESCS4D02G189200,TRAESCS2D02G317800,TRAESCS2B02G500200,TRAESCS4A02G116400
GO:MF	ATPase-coupled transmembrane transporter activity	GO:0042626	1	0	564	1465	4	65405	TRAESCSU02G093100,TRAESCS6A02G264900,TRAESCS4D02G027900,TRAESCS3A02G362500
GO:MF	identical protein binding	GO:0042802	1	0	127	1465	4	65405	TRAESCS3B02G287200,TRAESCS3D02G256100,TRAESCS7D02G373100,TRAESCS7B02G207300
GO:MF	protein homodimerization activity	GO:0042803	1	0	77	1465	2	65405	TRAESCS7D02G373100,TRAESCS7B02G207300
GO:MF	xenobiotic transmembrane transporter activity	GO:0042910	1	0	225	1465	5	65405	TRAESCS7B02G030600,TRAESCS4B02G070100,TRAESCS4A02G404500,TRAESCS2B02G247700,TRAESCS7A02G230200
GO:MF	ribonucleoprotein complex binding	GO:0043021	1	0	98	1465	3	65405	TRAESCS3B02G432600,TRAESCS4B02G037300,TRAESCS1D02G409700
GO:MF	UDP-glucosyltransferase activity	GO:0035251	1	0	233	1465	12	65405	TRAESCS7A02G189000,TRAESCS2B02G390700,TRAESCS2D02G301000,TRAESCS7B02G480300,TRAESCS1B02G119300,TRAESCS1B02G167200,TRAESCS7D02G190100,TRAESCS3A02G289900,TRAESCS5B02G221600,TRAESCS2A02G210100,TRAESCS5D02G230300,TRAESCS1D02G146600
GO:MF	aldehyde decarbonylase activity	GO:0071771	1	0	10	1465	2	65405	TRAESCS2A02G396200,TRAESCS5A02G494200
GO:MF	1-phosphatidylinositol-4-phosphate 5-kinase activity	GO:0016308	1	0	31	1465	1	65405	TRAESCS7D02G543200
GO:MF	kinase activity	GO:0016301	1	0	6059	1465	128	65405	TRAESCS4D02G170700,TRAESCS4A02G136500,TRAESCS4D02G325200,TRAESCS5A02G338800,TRAESCS5D02G043500,TRAESCS4A02G481200,TRAESCS7A02G015200,TRAESCS1B02G091900,TRAESCS4A02G347500,TRAESCS3A02G435200,TRAESCS4B02G168200,TRAESCS1D02G032600,TRAESCS7D02G012400,TRAESCS1D02G017800,TRAESCS2B02G197000,TRAESCS1A02G018600,TRAESCS5D02G068700,TRAESCS3D02G072100,TRAESCS4D02G089900,TRAESCS4B02G107200,TRAESCS2B02G568000,…
GO:MF	nuclease activity	GO:0004518	1	0	729	1465	8	65405	TRAESCS1A02G355300,TRAESCS5D02G316900,TRAESCS4D02G272400,TRAESCS3D02G036700,TRAESCS6D02G350000,TRAESCS6A02G051900,TRAESCS3B02G039700,TRAESCS5A02G123700
GO:MF	endonuclease activity	GO:0004519	1	0	338	1465	3	65405	TRAESCS5D02G316900,TRAESCS3D02G036700,TRAESCS3B02G039700
GO:MF	endodeoxyribonuclease activity	GO:0004520	1	0	54	1465	3	65405	TRAESCS5D02G316900,TRAESCS3D02G036700,TRAESCS3B02G039700
GO:MF	endoribonuclease activity	GO:0004521	1	0	220	1465	2	65405	TRAESCS3D02G036700,TRAESCS3B02G039700
GO:MF	exonuclease activity	GO:0004527	1	0	251	1465	2	65405	TRAESCS4D02G272400,TRAESCS3D02G036700
GO:MF	exodeoxyribonuclease activity	GO:0004529	1	0	22	1465	1	65405	TRAESCS3D02G036700
GO:MF	N,N-dimethylaniline monooxygenase activity	GO:0004499	1	0	141	1465	6	65405	TRAESCS5D02G354400,TRAESCS5B02G349300,TRAESCS5A02G348200,TRAESCS5B02G349200,TRAESCS5D02G354300,TRAESCS5A02G348100
GO:MF	exoribonuclease activity	GO:0004532	1	0	59	1465	1	65405	TRAESCS4D02G272400
GO:MF	ribonuclease activity	GO:0004540	1	0	336	1465	5	65405	TRAESCS1A02G355300,TRAESCS4D02G272400,TRAESCS3D02G036700,TRAESCS3B02G039700,TRAESCS5A02G123700
GO:MF	dinucleotide phosphatase activity	GO:0004551	1	0	7	1465	1	65405	TRAESCS2D02G414200
GO:MF	alpha-amylase activity	GO:0004556	1	0	36	1465	1	65405	TRAESCS7B02G286700
GO:MF	beta-N-acetylhexosaminidase activity	GO:0004563	1	0	15	1465	1	65405	TRAESCS3A02G401600
GO:MF	chitinase activity	GO:0004568	1	0	88	1465	2	65405	TRAESCS4D02G325500,TRAESCS3B02G405900
GO:MF	sucrose alpha-glucosidase activity	GO:0004575	1	0	23	1465	3	65405	TRAESCS6A02G023300,TRAESCS6D02G026400,TRAESCS6B02G031500
GO:MF	deoxyribonuclease activity	GO:0004536	1	0	67	1465	3	65405	TRAESCS5D02G316900,TRAESCS3D02G036700,TRAESCS3B02G039700
GO:MF	pantetheine-phosphate adenylyltransferase activity	GO:0004595	1	0	2	1465	1	65405	TRAESCS6D02G084500
GO:MF	monooxygenase activity	GO:0004497	1	0	1831	1465	38	65405	TRAESCS5D02G354400,TRAESCS5B02G349300,TRAESCS2D02G464200,TRAESCS5A02G348200,TRAESCS7A02G277500,TRAESCS5B02G349200,TRAESCS3D02G084900,TRAESCS7D02G360700,TRAESCS5D02G354300,TRAESCS7B02G349000,TRAESCS5A02G348100,TRAESCS2B02G485100,TRAESCS6D02G031100,TRAESCS3A02G021900,TRAESCS2D02G364500,TRAESCS4A02G061800,TRAESCS5D02G295700,TRAESCS7D02G277400,TRAESCS3B02G100000,TRAESCS7A02G362300,TRAESCS5B02G060200,…
GO:MF	malate dehydrogenase (decarboxylating) (NAD+) activity	GO:0004471	1	0	19	1465	1	65405	TRAESCS3A02G108900
GO:MF	farnesyltranstransferase activity	GO:0004311	1	0	21	1465	3	65405	TRAESCS5A02G356300,TRAESCS5D02G026000,TRAESCS5B02G358800
GO:MF	fatty acid synthase activity	GO:0004312	1	0	61	1465	3	65405	TRAESCS4D02G191300,TRAESCS4A02G114200,TRAESCS4B02G189900
GO:MF	geranyltranstransferase activity	GO:0004337	1	0	10	1465	1	65405	TRAESCS5D02G026000
GO:MF	glucosylceramidase activity	GO:0004348	1	0	16	1465	1	65405	TRAESCS7B02G221100
GO:MF	glutamate-ammonia ligase activity	GO:0004356	1	0	15	1465	1	65405	TRAESCS6A02G298100
GO:MF	glutathione transferase activity	GO:0004364	1	0	252	1465	5	65405	TRAESCS4B02G200000,TRAESCS3B02G152300,TRAESCS7D02G030800,TRAESCS7A02G034500,TRAESCS7D02G465400
GO:MF	methylenetetrahydrofolate reductase (NAD(P)H) activity	GO:0004489	1	0	3	1465	1	65405	TRAESCS5B02G481000
GO:MF	glycogen (starch) synthase activity	GO:0004373	1	0	27	1465	4	65405	TRAESCS7A02G189000,TRAESCS2B02G390700,TRAESCS1B02G119300,TRAESCS7D02G190100
GO:MF	homoserine dehydrogenase activity	GO:0004412	1	0	6	1465	1	65405	TRAESCS5B02G141000
GO:MF	inorganic diphosphate phosphatase activity	GO:0004427	1	0	40	1465	2	65405	TRAESCS7A02G517700,TRAESCS1A02G342700
GO:MF	phosphatidylinositol-4,5-bisphosphate 5-phosphatase activity	GO:0004439	1	0	6	1465	1	65405	TRAESCS4D02G069300
GO:MF	lactoylglutathione lyase activity	GO:0004462	1	0	18	1465	2	65405	TRAESCS5A02G454900,TRAESCS5D02G465300
GO:MF	long-chain fatty acid-CoA ligase activity	GO:0004467	1	0	22	1465	1	65405	TRAESCS5A02G148700
GO:MF	malic enzyme activity	GO:0004470	1	0	19	1465	1	65405	TRAESCS3A02G108900
GO:MF	helicase activity	GO:0004386	1	0	384	1465	8	65405	TRAESCS6D02G103400,TRAESCS3A02G222700,TRAESCS2A02G128700,TRAESCS3B02G252600,TRAESCS3D02G230400,TRAESCS6B02G206600,TRAESCS6D02G216300,TRAESCS6A02G234000
GO:MF	phosphatidylserine decarboxylase activity	GO:0004609	1	0	6	1465	1	65405	TRAESCS4D02G364000
GO:MF	phosphoglycerate dehydrogenase activity	GO:0004617	1	0	7	1465	1	65405	TRAESCS2A02G508900
GO:MF	phospholipase activity	GO:0004620	1	0	129	1465	4	65405	TRAESCS1D02G420400,TRAESCS3D02G033500,TRAESCS1A02G266000,TRAESCS2B02G154600
GO:MF	transketolase activity	GO:0004802	1	0	6	1465	1	65405	TRAESCS2D02G073900
GO:MF	trehalose-phosphatase activity	GO:0004805	1	0	33	1465	4	65405	TRAESCS5A02G190000,TRAESCS5B02G193100,TRAESCS1B02G224300,TRAESCS5D02G200800
GO:MF	tRNA (guanine-N2-)-methyltransferase activity	GO:0004809	1	0	10	1465	2	65405	TRAESCS2B02G122200,TRAESCS2D02G104900
GO:MF	aminoacyl-tRNA ligase activity	GO:0004812	1	0	236	1465	2	65405	TRAESCS4D02G252700,TRAESCS1A02G219900
GO:MF	leucine-tRNA ligase activity	GO:0004823	1	0	14	1465	1	65405	TRAESCS1A02G219900
GO:MF	methionine-tRNA ligase activity	GO:0004825	1	0	12	1465	1	65405	TRAESCS4D02G252700
GO:MF	thiosulfate sulfurtransferase activity	GO:0004792	1	0	12	1465	1	65405	TRAESCS6B02G168600
GO:MF	tryptophan synthase activity	GO:0004834	1	0	31	1465	1	65405	TRAESCS7B02G294800
GO:MF	cysteine-type deubiquitinase activity	GO:0004843	1	0	155	1465	1	65405	TRAESCS4B02G306100
GO:MF	enzyme inhibitor activity	GO:0004857	1	0	1012	1465	13	65405	TRAESCS3A02G093900,TRAESCS4D02G189200,TRAESCS4A02G005700,TRAESCS4D02G298300,TRAESCS5A02G466500,TRAESCS2D02G317800,TRAESCS2B02G063000,TRAESCS2B02G500200,TRAESCS3B02G037400,TRAESCSU02G049500,TRAESCS4A02G116400,TRAESCS3D02G034200,TRAESCS5B02G478200
GO:MF	protein phosphatase inhibitor activity	GO:0004864	1	0	50	1465	4	65405	TRAESCS4D02G189200,TRAESCS2D02G317800,TRAESCS2B02G500200,TRAESCS4A02G116400
GO:MF	endopeptidase inhibitor activity	GO:0004866	1	0	584	1465	8	65405	TRAESCS3A02G093900,TRAESCS4A02G005700,TRAESCS4D02G298300,TRAESCS5A02G466500,TRAESCS3B02G037400,TRAESCSU02G049500,TRAESCS3D02G034200,TRAESCS5B02G478200
GO:MF	serine-type endopeptidase inhibitor activity	GO:0004867	1	0	459	1465	8	65405	TRAESCS3A02G093900,TRAESCS4A02G005700,TRAESCS4D02G298300,TRAESCS5A02G466500,TRAESCS3B02G037400,TRAESCSU02G049500,TRAESCS3D02G034200,TRAESCS5B02G478200
GO:MF	transmembrane signaling receptor activity	GO:0004888	1	0	287	1465	2	65405	TRAESCS3D02G072100,TRAESCS5D02G125300
GO:MF	ubiquitin-protein transferase activity	GO:0004842	1	0	795	1465	5	65405	TRAESCS3B02G050700,TRAESCS5A02G198800,TRAESCS3B02G111000,TRAESCS7B02G235400,TRAESCS4A02G297700
GO:MF	thioredoxin-disulfide reductase activity	GO:0004791	1	0	13	1465	1	65405	TRAESCS7B02G194200
GO:MF	sulfate adenylyltransferase (ATP) activity	GO:0004781	1	0	6	1465	1	65405	TRAESCS5B02G387300
GO:MF	sulfate adenylyltransferase activity	GO:0004779	1	0	6	1465	1	65405	TRAESCS5B02G387300
GO:MF	phospholipase A2 activity	GO:0004623	1	0	15	1465	1	65405	TRAESCS2B02G154600
GO:MF	porphobilinogen synthase activity	GO:0004655	1	0	6	1465	1	65405	TRAESCS6B02G136500
GO:MF	proline dehydrogenase activity	GO:0004657	1	0	3	1465	1	65405	TRAESCS1D02G212400
GO:MF	prenyltransferase activity	GO:0004659	1	0	71	1465	3	65405	TRAESCS5A02G356300,TRAESCS5D02G026000,TRAESCS5B02G358800
GO:MF	prephenate dehydratase activity	GO:0004664	1	0	20	1465	1	65405	TRAESCS2D02G290000
GO:MF	protein kinase activity	GO:0004672	1	0	5457	1465	117	65405	TRAESCS4D02G170700,TRAESCS4A02G136500,TRAESCS4D02G325200,TRAESCS5A02G338800,TRAESCS5D02G043500,TRAESCS4A02G481200,TRAESCS7A02G015200,TRAESCS1B02G091900,TRAESCS4A02G347500,TRAESCS3A02G435200,TRAESCS4B02G168200,TRAESCS1D02G032600,TRAESCS7D02G012400,TRAESCS1D02G017800,TRAESCS2B02G197000,TRAESCS1A02G018600,TRAESCS5D02G068700,TRAESCS3D02G072100,TRAESCS4D02G089900,TRAESCS2B02G568000,TRAESCS2D02G203200,…
GO:MF	protein serine/threonine kinase activity	GO:0004674	1	0	1680	1465	37	65405	TRAESCS4D02G170700,TRAESCS4A02G136500,TRAESCS7A02G015200,TRAESCS3A02G435200,TRAESCS1D02G032600,TRAESCS1A02G018600,TRAESCS2B02G568000,TRAESCS2B02G034700,TRAESCS7A02G367100,TRAESCS5A02G148000,TRAESCS4A02G224700,TRAESCS5A02G225200,TRAESCS4D02G239400,TRAESCS6D02G148800,TRAESCS5D02G387900,TRAESCS4D02G118500,TRAESCS5D02G329100,TRAESCS2B02G290100,TRAESCS7B02G378300,TRAESCS5D02G203800,TRAESCS2B02G123900,…
GO:MF	protein serine/threonine/tyrosine kinase activity	GO:0004712	1	0	16	1465	2	65405	TRAESCS1A02G018600,TRAESCS2A02G493800
GO:MF	protein tyrosine kinase activity	GO:0004713	1	0	236	1465	2	65405	TRAESCS3D02G072100,TRAESCS5D02G125300
GO:MF	transmembrane receptor protein tyrosine kinase activity	GO:0004714	1	0	171	1465	2	65405	TRAESCS3D02G072100,TRAESCS5D02G125300
GO:MF	protein tyrosine phosphatase activity	GO:0004725	1	0	52	1465	1	65405	TRAESCS3A02G277500
GO:MF	oxygen-dependent protoporphyrinogen oxidase activity	GO:0004729	1	0	6	1465	1	65405	TRAESCS5B02G049800
GO:MF	pyruvate dehydrogenase activity	GO:0004738	1	0	20	1465	1	65405	TRAESCS5B02G376400
GO:MF	pyruvate dehydrogenase (acetyl-transferring) activity	GO:0004739	1	0	20	1465	1	65405	TRAESCS5B02G376400
GO:MF	pyruvate kinase activity	GO:0004743	1	0	27	1465	3	65405	TRAESCS4B02G107200,TRAESCS2A02G593000,TRAESCS4D02G104100
GO:MF	farnesyl-diphosphate farnesyltransferase activity	GO:0004310	1	0	11	1465	2	65405	TRAESCS5D02G026000,TRAESCS5B02G358800
GO:MF	signal sequence binding	GO:0005048	1	0	43	1465	2	65405	TRAESCS4A02G341000,TRAESCS5B02G533600
GO:MF	threonine-type endopeptidase activity	GO:0004298	1	0	67	1465	1	65405	TRAESCS4A02G167300
GO:MF	metalloendopeptidase activity	GO:0004222	1	0	214	1465	4	65405	TRAESCS5A02G538700,TRAESCS5D02G239500,TRAESCS6D02G289700,TRAESCS2B02G563000
GO:MF	minor groove of adenine-thymine-rich DNA binding	GO:0003680	1	0	81	1465	4	65405	TRAESCS7D02G247300,TRAESCS2A02G582300,TRAESCS2B02G604700,TRAESCS7A02G248500
GO:MF	chromatin binding	GO:0003682	1	0	177	1465	3	65405	TRAESCS5D02G451300,TRAESCS5B02G448500,TRAESCS2D02G286100
GO:MF	double-stranded DNA binding	GO:0003690	1	0	795	1465	13	65405	TRAESCS5D02G451300,TRAESCS5B02G448500,TRAESCS6A02G031600,TRAESCS3A02G280800,TRAESCS7B02G272500,TRAESCS5D02G316900,TRAESCS3A02G422600,TRAESCS3B02G258400,TRAESCS6B02G043000,TRAESCS6B02G045000,TRAESCS6A02G017600,TRAESCS1A02G219400,TRAESCS3A02G434400
GO:MF	single-stranded DNA binding	GO:0003697	1	0	112	1465	4	65405	TRAESCS5D02G316900,TRAESCS3A02G422600,TRAESCS5A02G173800,TRAESCS5D02G178300
GO:MF	transcription coregulator activity	GO:0003712	1	0	238	1465	6	65405	TRAESCS2A02G323000,TRAESCS2B02G359600,TRAESCS2D02G339900,TRAESCS3B02G448000,TRAESCS3D02G408100,TRAESCS3B02G448100
GO:MF	RNA binding	GO:0003723	1	0	2800	1465	51	65405	TRAESCS4B02G020300,TRAESCS4D02G018500,TRAESCS5A02G015000,TRAESCS5B02G516400,TRAESCS7B02G229300,TRAESCS2A02G420600,TRAESCS7D02G325500,TRAESCS4A02G293000,TRAESCS4A02G355700,TRAESCS3A02G393900,TRAESCS4B02G117800,TRAESCS5D02G516500,TRAESCS3B02G425900,TRAESCS7A02G328600,TRAESCS5D02G020900,TRAESCS2D02G183500,TRAESCS2D02G417300,TRAESCS4B02G213400,TRAESCS3D02G387600,TRAESCS4D02G164500,TRAESCS4D02G115500,…
GO:MF	nucleic acid binding	GO:0003676	1	0	10684	1465	248	65405	TRAESCS7D02G540700,TRAESCS7B02G478200,TRAESCS6B02G288500,TRAESCS6A02G261100,TRAESCS4B02G020300,TRAESCS5D02G317100,TRAESCS5D02G317700,TRAESCS4D02G018500,TRAESCS7B02G188000,TRAESCS2D02G100300,TRAESCS3B02G210300,TRAESCS6D02G241900,TRAESCS5A02G310800,TRAESCS3B02G293000,TRAESCS4D02G298500,TRAESCS5B02G449000,TRAESCS2B02G118000,TRAESCS3A02G180600,TRAESCS7D02G295400,TRAESCS5A02G443800,TRAESCS7D02G367700,…
GO:MF	RNA helicase activity	GO:0003724	1	0	173	1465	7	65405	TRAESCS6D02G103400,TRAESCS3A02G222700,TRAESCS2A02G128700,TRAESCS3B02G252600,TRAESCS3D02G230400,TRAESCS6D02G216300,TRAESCS6A02G234000
GO:MF	structural constituent of ribosome	GO:0003735	1	0	1239	1465	30	65405	TRAESCS4B02G213600,TRAESCS4A02G065400,TRAESCS4B02G242800,TRAESCS4D02G242400,TRAESCS5D02G504600,TRAESCS4D02G164500,TRAESCS2D02G586100,TRAESCS6D02G126300,TRAESCS3A02G332300,TRAESCS3A02G435700,TRAESCS4D02G341900,TRAESCS4A02G368800,TRAESCS3D02G428300,TRAESCS3A02G268600,TRAESCS3D02G325800,TRAESCS5B02G503800,TRAESCS4A02G091100,TRAESCS3B02G470400,TRAESCS4D02G151500,TRAESCS3B02G370500,TRAESCS6B02G349300,…
GO:MF	translation initiation factor activity	GO:0003743	1	0	180	1465	1	65405	TRAESCS2B02G408800
GO:MF	translation release factor activity	GO:0003747	1	0	37	1465	1	65405	TRAESCS4D02G147100
GO:MF	peptidyl-prolyl cis-trans isomerase activity	GO:0003755	1	0	164	1465	4	65405	TRAESCS3B02G432600,TRAESCS2A02G277100,TRAESCS2D02G276000,TRAESCS7B02G388800
GO:MF	protein disulfide isomerase activity	GO:0003756	1	0	32	1465	3	65405	TRAESCS5D02G241200,TRAESCS5A02G234400,TRAESCS5B02G232900
GO:MF	cytoskeletal motor activity	GO:0003774	1	0	213	1465	3	65405	TRAESCS1A02G162800,TRAESCS1B02G179500,TRAESCS2A02G204700
GO:MF	mRNA binding	GO:0003729	1	0	373	1465	10	65405	TRAESCS7B02G229300,TRAESCS7D02G325500,TRAESCS4A02G293000,TRAESCS7A02G328600,TRAESCS2D02G183500,TRAESCS2D02G586100,TRAESCS6D02G126300,TRAESCS2B02G271300,TRAESCS2A02G249600,TRAESCS5A02G123700
GO:MF	actin binding	GO:0003779	1	0	253	1465	7	65405	TRAESCS1B02G179500,TRAESCS1B02G121600,TRAESCS5D02G064100,TRAESCS5B02G064000,TRAESCS2A02G204700,TRAESCS4A02G156700,TRAESCS5D02G491900
GO:MF	molecular_function	GO:0003674	1	0	65386	1465	1465	65405	TRAESCS1A02G215500,TRAESCS7D02G540700,TRAESCS5B02G414000,TRAESCS7D02G475100,TRAESCS7B02G478200,TRAESCS5D02G068800,TRAESCS1B02G229000,TRAESCS7B02G391800,TRAESCS1D02G218000,TRAESCS5A02G210100,TRAESCS2A02G323000,TRAESCS5A02G048400,TRAESCS6B02G288500,TRAESCS2B02G359600,TRAESCS5D02G354400,TRAESCS5A02G057500,TRAESCS5B02G275600,TRAESCS6A02G261100,TRAESCS7B02G279400,TRAESCS4B02G020300,TRAESCS5D02G317100,…
GO:MF	RNA polymerase I general transcription initiation factor activity	GO:0001181	1	0	7	1465	1	65405	TRAESCS4B02G109300
GO:MF	mannosyltransferase activity	GO:0000030	1	0	47	1465	1	65405	TRAESCS2D02G301000
GO:MF	tRNA binding	GO:0000049	1	0	77	1465	1	65405	TRAESCS2B02G122200
GO:MF	nucleotide binding	GO:0000166	1	0	12614	1465	237	65405	TRAESCS5D02G354400,TRAESCS5B02G275600,TRAESCS4D02G170700,TRAESCS5B02G349300,TRAESCS5A02G348200,TRAESCS4A02G136500,TRAESCS4D02G325200,TRAESCS3D02G475800,TRAESCS5A02G338800,TRAESCS6B02G463700,TRAESCS3A02G175700,TRAESCS6D02G255200,TRAESCS6A02G042600,TRAESCS1A02G309700,TRAESCS5D02G043500,TRAESCS6B02G058300,TRAESCS4A02G481200,TRAESCS7A02G015200,TRAESCS1B02G091900,TRAESCS5B02G349200,TRAESCS3A02G481000,…
GO:MF	3'-5'-exoribonuclease activity	GO:0000175	1	0	47	1465	1	65405	TRAESCS4D02G272400
GO:MF	DNA secondary structure binding	GO:0000217	1	0	83	1465	4	65405	TRAESCS7D02G247300,TRAESCS2A02G582300,TRAESCS2B02G604700,TRAESCS7A02G248500
GO:MF	magnesium ion binding	GO:0000287	1	0	486	1465	9	65405	TRAESCS2D02G423500,TRAESCS4B02G107200,TRAESCS2D02G423400,TRAESCS1A02G342700,TRAESCS1B02G107600,TRAESCS2D02G139100,TRAESCS2A02G593000,TRAESCS4D02G104100,TRAESCS6B02G092000
GO:MF	aminoacyl-tRNA editing activity	GO:0002161	1	0	49	1465	1	65405	TRAESCS1A02G219900
GO:MF	adenine nucleotide transmembrane transporter activity	GO:0000295	1	0	30	1465	2	65405	TRAESCS3D02G030800,TRAESCS3A02G048500
GO:MF	transcription cis-regulatory region binding	GO:0000976	1	0	375	1465	5	65405	TRAESCS3A02G280800,TRAESCS7B02G272500,TRAESCS3B02G258400,TRAESCS1A02G219400,TRAESCS3A02G434400
GO:MF	RNA polymerase II transcription regulatory region sequence-specific DNA binding	GO:0000977	1	0	252	1465	3	65405	TRAESCS3A02G280800,TRAESCS7B02G272500,TRAESCS3A02G434400
GO:MF	RNA polymerase II cis-regulatory region sequence-specific DNA binding	GO:0000978	1	0	120	1465	2	65405	TRAESCS3A02G280800,TRAESCS7B02G272500
GO:MF	DNA-binding transcription factor activity, RNA polymerase II-specific	GO:0000981	1	0	311	1465	7	65405	TRAESCS4B02G235300,TRAESCS4D02G236600,TRAESCS4A02G059600,TRAESCS6B02G284300,TRAESCS6D02G222600,TRAESCS6A02G240400,TRAESCS1A02G219200
GO:MF	cis-regulatory region sequence-specific DNA binding	GO:0000987	1	0	166	1465	2	65405	TRAESCS3A02G280800,TRAESCS7B02G272500
GO:MF	transcription regulatory region nucleic acid binding	GO:0001067	1	0	375	1465	5	65405	TRAESCS3A02G280800,TRAESCS7B02G272500,TRAESCS3B02G258400,TRAESCS1A02G219400,TRAESCS3A02G434400
GO:MF	oxidized base lesion DNA N-glycosylase activity	GO:0000702	1	0	12	1465	2	65405	TRAESCS4A02G232700,TRAESCS4B02G083100
GO:MF	1,3-beta-D-glucan synthase activity	GO:0003843	1	0	41	1465	1	65405	TRAESCS7B02G480300
GO:MF	3-deoxy-7-phosphoheptulonate synthase activity	GO:0003849	1	0	6	1465	2	65405	TRAESCS2B02G189300,TRAESCS2A02G163600
GO:MF	3-beta-hydroxy-delta5-steroid dehydrogenase activity	GO:0003854	1	0	28	1465	1	65405	TRAESCS6B02G182000
GO:MF	aminoacyl-tRNA hydrolase activity	GO:0004045	1	0	25	1465	1	65405	TRAESCS3D02G043900
GO:MF	asparagine synthase (glutamine-hydrolyzing) activity	GO:0004066	1	0	17	1465	1	65405	TRAESCS5B02G152600
GO:MF	L-aspartate:2-oxoglutarate aminotransferase activity	GO:0004069	1	0	12	1465	1	65405	TRAESCS3A02G305400
GO:MF	aspartate kinase activity	GO:0004072	1	0	13	1465	1	65405	TRAESCS5B02G141000
GO:MF	catechol oxidase activity	GO:0004097	1	0	23	1465	1	65405	TRAESCS6D02G048400
GO:MF	cysteine synthase activity	GO:0004124	1	0	24	1465	1	65405	TRAESCS3B02G370200
GO:MF	amidase activity	GO:0004040	1	0	24	1465	2	65405	TRAESCS1A02G413700,TRAESCS3A02G347600
GO:MF	cytochrome-b5 reductase activity, acting on NAD(P)H	GO:0004128	1	0	8	1465	1	65405	TRAESCS3A02G338700
GO:MF	diacylglycerol O-acyltransferase activity	GO:0004144	1	0	52	1465	1	65405	TRAESCS3B02G016400
GO:MF	endopeptidase activity	GO:0004175	1	0	1275	1465	22	65405	TRAESCS5A02G210100,TRAESCS7D02G475600,TRAESCS5A02G538700,TRAESCS3B02G233000,TRAESCS7D02G002900,TRAESCS7D02G413700,TRAESCS7A02G489200,TRAESCS7D02G475500,TRAESCS4D02G209400,TRAESCS1B02G195100,TRAESCS1D02G272900,TRAESCS4A02G167300,TRAESCS6B02G304000,TRAESCS3B02G317300,TRAESCS5A02G113400,TRAESCS3D02G467600,TRAESCS5D02G239500,TRAESCS6B02G062400,TRAESCS3B02G250500,TRAESCS6D02G289700,TRAESCS2B02G563000,…
GO:MF	carboxypeptidase activity	GO:0004180	1	0	226	1465	7	65405	TRAESCS2A02G133700,TRAESCS3B02G481300,TRAESCS2D02G409500,TRAESCS1D02G429600,TRAESCS4D02G131400,TRAESCS7A02G281200,TRAESCS4A02G226100
GO:MF	serine-type carboxypeptidase activity	GO:0004185	1	0	216	1465	7	65405	TRAESCS2A02G133700,TRAESCS3B02G481300,TRAESCS2D02G409500,TRAESCS1D02G429600,TRAESCS4D02G131400,TRAESCS7A02G281200,TRAESCS4A02G226100
GO:MF	aspartic-type endopeptidase activity	GO:0004190	1	0	436	1465	9	65405	TRAESCS7D02G475600,TRAESCS7D02G002900,TRAESCS7A02G489200,TRAESCS7D02G475500,TRAESCS4D02G209400,TRAESCS6B02G304000,TRAESCS5A02G113400,TRAESCS3D02G467600,TRAESCS6B02G312000
GO:MF	cysteine-type endopeptidase activity	GO:0004197	1	0	82	1465	3	65405	TRAESCS5A02G210100,TRAESCS3B02G233000,TRAESCS3B02G250500
GO:MF	4-alpha-glucanotransferase activity	GO:0004134	1	0	6	1465	1	65405	TRAESCS2B02G184900
GO:MF	aldose 1-epimerase activity	GO:0004034	1	0	27	1465	1	65405	TRAESCS2B02G341200
GO:MF	aldo-keto reductase (NADP) activity	GO:0004033	1	0	13	1465	2	65405	TRAESCS2D02G254500,TRAESCS2D02G254700
GO:MF	adenosylhomocysteinase activity	GO:0004013	1	0	6	1465	1	65405	TRAESCS2A02G489600
GO:MF	6-phosphofructokinase activity	GO:0003872	1	0	36	1465	3	65405	TRAESCS6D02G259500,TRAESCS5D02G085500,TRAESCS2B02G350500
GO:MF	DNA-directed DNA polymerase activity	GO:0003887	1	0	66	1465	2	65405	TRAESCS4D02G086000,TRAESCS1D02G324400
GO:MF	DNA-directed 5'-3' RNA polymerase activity	GO:0003899	1	0	184	1465	2	65405	TRAESCS7B02G411000,TRAESCS7A02G503900
GO:MF	alkylbase DNA N-glycosylase activity	GO:0003905	1	0	19	1465	1	65405	TRAESCS3D02G346700
GO:MF	DNA-(apurinic or apyrimidinic site) endonuclease activity	GO:0003906	1	0	16	1465	2	65405	TRAESCS4A02G232700,TRAESCS4B02G083100
GO:MF	DNA topoisomerase activity	GO:0003916	1	0	55	1465	1	65405	TRAESCS3B02G214600
GO:MF	DNA topoisomerase type II (double strand cut, ATP-hydrolyzing) activity	GO:0003918	1	0	36	1465	1	65405	TRAESCS3B02G214600
GO:MF	GTPase activity	GO:0003924	1	0	536	1465	9	65405	TRAESCS1A02G309700,TRAESCS1D02G309200,TRAESCS4B02G117800,TRAESCS6D02G130500,TRAESCS4D02G115500,TRAESCS6B02G169300,TRAESCS1B02G320800,TRAESCS3A02G333300,TRAESCS5B02G096400
GO:MF	NAD+ kinase activity	GO:0003951	1	0	57	1465	1	65405	TRAESCS3A02G316700
GO:MF	NADH dehydrogenase activity	GO:0003954	1	0	234	1465	2	65405	TRAESCS7A02G448800,TRAESCS3A02G349900
GO:MF	NAD(P)H dehydrogenase (quinone) activity	GO:0003955	1	0	239	1465	3	65405	TRAESCS2B02G146000,TRAESCS7A02G425200,TRAESCS2D02G127000
GO:MF	RNA-directed 5'-3' RNA polymerase activity	GO:0003968	1	0	33	1465	1	65405	TRAESCS4B02G231900
GO:MF	acetolactate synthase activity	GO:0003984	1	0	9	1465	1	65405	TRAESCS6B02G247900
GO:MF	acetylglutamate kinase activity	GO:0003991	1	0	6	1465	1	65405	TRAESCS6B02G274800
GO:MF	acid phosphatase activity	GO:0003993	1	0	128	1465	4	65405	TRAESCS7A02G040400,TRAESCSU02G092300,TRAESCS5A02G076900,TRAESCS7D02G035600
GO:MF	serine-type endopeptidase activity	GO:0004252	1	0	476	1465	5	65405	TRAESCS7D02G413700,TRAESCS1B02G195100,TRAESCS1D02G272900,TRAESCS3B02G317300,TRAESCS6B02G062400
GO:MF	transporter activity	GO:0005215	1	0	4171	1465	112	65405	TRAESCS5B02G414000,TRAESCS4D02G344300,TRAESCS3B02G287200,TRAESCS5A02G409600,TRAESCS2A02G565600,TRAESCS2D02G387700,TRAESCS3A02G484600,TRAESCS6D02G248800,TRAESCS4B02G349500,TRAESCS2D02G576000,TRAESCS5A02G518300,TRAESCS5D02G419200,TRAESCS5D02G270600,TRAESCS2B02G626000,TRAESCS3B02G531700,TRAESCS4D02G194800,TRAESCS7A02G183100,TRAESCS5A02G377000,TRAESCS3D02G038000,TRAESCS1D02G029500,TRAESCS4D02G275300,…
GO:MF	ion channel activity	GO:0005216	1	0	456	1465	6	65405	TRAESCS1D02G029500,TRAESCS6B02G242900,TRAESCS7D02G203200,TRAESCS1A02G029300,TRAESCS4A02G298900,TRAESCS7A02G200200
GO:MF	calcium activated cation channel activity	GO:0005227	1	0	42	1465	2	65405	TRAESCS1D02G029500,TRAESCS1A02G029300
GO:MF	galactosylgalactosylxylosylprotein 3-beta-glucuronosyltransferase activity	GO:0015018	1	0	28	1465	1	65405	TRAESCS4D02G197300
GO:MF	glucuronosyltransferase activity	GO:0015020	1	0	74	1465	1	65405	TRAESCS4D02G197300
GO:MF	protein-disulfide reductase activity	GO:0015035	1	0	280	1465	6	65405	TRAESCS6D02G302900,TRAESCS6A02G323100,TRAESCS4B02G074900,TRAESCS5B02G100900,TRAESCS4D02G073500,TRAESCS7B02G194200
GO:MF	disulfide oxidoreductase activity	GO:0015036	1	0	285	1465	6	65405	TRAESCS6D02G302900,TRAESCS6A02G323100,TRAESCS4B02G074900,TRAESCS5B02G100900,TRAESCS4D02G073500,TRAESCS7B02G194200
GO:MF	ion transmembrane transporter activity	GO:0015075	1	0	1520	1465	28	65405	TRAESCS3B02G531700,TRAESCS4D02G194800,TRAESCS7A02G183100,TRAESCS3D02G038000,TRAESCS1D02G029500,TRAESCS4D02G275300,TRAESCS3D02G131200,TRAESCS4B02G193900,TRAESCS5B02G197300,TRAESCS7A02G517700,TRAESCS3D02G480100,TRAESCS6B02G242900,TRAESCS7D02G203200,TRAESCS1A02G029300,TRAESCS4A02G298900,TRAESCS2B02G451700,TRAESCS3B02G416000,TRAESCS4D02G027900,TRAESCS3B02G166500,TRAESCS7A02G200200,TRAESCS3D02G030800,…
GO:MF	proton transmembrane transporter activity	GO:0015078	1	0	492	1465	4	65405	TRAESCS7A02G517700,TRAESCS4D02G027900,TRAESCS1D02G239500,TRAESCS2B02G141900
GO:MF	carotenoid dioxygenase activity	GO:0010436	1	0	4	1465	2	65405	TRAESCS5D02G383500,TRAESCS5A02G374000
GO:MF	potassium ion transmembrane transporter activity	GO:0015079	1	0	163	1465	4	65405	TRAESCS5B02G197300,TRAESCS7D02G203200,TRAESCS4A02G298900,TRAESCS7A02G200200
GO:MF	magnesium ion transmembrane transporter activity	GO:0015095	1	0	38	1465	1	65405	TRAESCS3B02G416000
GO:MF	inorganic anion transmembrane transporter activity	GO:0015103	1	0	238	1465	2	65405	TRAESCS4D02G275300,TRAESCS3D02G131200
GO:MF	phosphate ion transmembrane transporter activity	GO:0015114	1	0	7	1465	1	65405	TRAESCS3D02G131200
GO:MF	sulfate transmembrane transporter activity	GO:0015116	1	0	35	1465	1	65405	TRAESCS4D02G275300
GO:MF	phosphoenolpyruvate:phosphate antiporter activity	GO:0015121	1	0	4	1465	1	65405	TRAESCS3D02G131200
GO:MF	carbohydrate transmembrane transporter activity	GO:0015144	1	0	216	1465	10	65405	TRAESCS3B02G287200,TRAESCS7D02G422500,TRAESCS6B02G362400,TRAESCS1A02G405800,TRAESCS4A02G384900,TRAESCS7B02G330800,TRAESCS7A02G430500,TRAESCS1B02G232900,TRAESCS2B02G338600,TRAESCS4B02G339800
GO:MF	sodium ion transmembrane transporter activity	GO:0015081	1	0	24	1465	1	65405	TRAESCS2B02G141900
GO:MF	monosaccharide transmembrane transporter activity	GO:0015145	1	0	79	1465	3	65405	TRAESCS4A02G384900,TRAESCS1B02G232900,TRAESCS2B02G338600
GO:MF	abscisic acid binding	GO:0010427	1	0	46	1465	4	65405	TRAESCS4D02G189200,TRAESCS2D02G317800,TRAESCS2B02G500200,TRAESCS4A02G116400
GO:MF	limit dextrinase activity	GO:0010303	1	0	2	1465	1	65405	TRAESCS7A02G133500
GO:MF	glucose-1-phosphate adenylyltransferase activity	GO:0008878	1	0	11	1465	1	65405	TRAESCS5D02G182600
GO:MF	glycerophosphodiester phosphodiesterase activity	GO:0008889	1	0	8	1465	1	65405	TRAESCS3B02G370300
GO:MF	S-adenosylmethionine-homocysteine S-methyltransferase activity	GO:0008898	1	0	3	1465	1	65405	TRAESCS4A02G065100
GO:MF	phospholipase A1 activity	GO:0008970	1	0	45	1465	2	65405	TRAESCS1D02G420400,TRAESCS1A02G266000
GO:MF	succinate-semialdehyde dehydrogenase [NAD(P)+] activity	GO:0009013	1	0	3	1465	1	65405	TRAESCS6D02G145400
GO:MF	xylan 1,4-beta-xylosidase activity	GO:0009044	1	0	28	1465	3	65405	TRAESCS4D02G143900,TRAESCS4A02G170900,TRAESCS4B02G127100
GO:MF	terpene synthase activity	GO:0010333	1	0	188	1465	4	65405	TRAESCS2D02G423500,TRAESCS2D02G423400,TRAESCS2D02G139100,TRAESCS6B02G092000
GO:MF	electron transfer activity	GO:0009055	1	0	936	1465	4	65405	TRAESCS6B02G346200,TRAESCS5B02G100900,TRAESCS7B02G355200,TRAESCS7B02G226200
GO:MF	alternative oxidase activity	GO:0009916	1	0	19	1465	2	65405	TRAESCS6D02G245800,TRAESCS2B02G459100
GO:MF	octadecanal decarbonylase activity	GO:0009924	1	0	10	1465	2	65405	TRAESCS2A02G396200,TRAESCS5A02G494200
GO:MF	cyclase activity	GO:0009975	1	0	7	1465	2	65405	TRAESCS6A02G334800,TRAESCS6D02G314300
GO:MF	IAA-amino acid conjugate hydrolase activity	GO:0010178	1	0	3	1465	1	65405	TRAESCS2D02G074400
GO:MF	IAA-Ala conjugate hydrolase activity	GO:0010179	1	0	3	1465	1	65405	TRAESCS2D02G074400
GO:MF	FMN binding	GO:0010181	1	0	141	1465	6	65405	TRAESCS1D02G219500,TRAESCS2B02G146000,TRAESCS7A02G425200,TRAESCS4D02G349500,TRAESCS2D02G127000,TRAESCS7B02G079500
GO:MF	pyrophosphate hydrolysis-driven proton transmembrane transporter activity	GO:0009678	1	0	119	1465	2	65405	TRAESCS7A02G517700,TRAESCS4D02G027900
GO:MF	neutral amino acid transmembrane transporter activity	GO:0015175	1	0	4	1465	2	65405	TRAESCS3B02G531700,TRAESCS3D02G480100
GO:MF	L-alanine transmembrane transporter activity	GO:0015180	1	0	4	1465	2	65405	TRAESCS3B02G531700,TRAESCS3D02G480100
GO:MF	gamma-aminobutyric acid transmembrane transporter activity	GO:0015185	1	0	4	1465	2	65405	TRAESCS3B02G531700,TRAESCS3D02G480100
GO:MF	tubulin binding	GO:0015631	1	0	360	1465	3	65405	TRAESCS5D02G028500,TRAESCS5B02G251000,TRAESCS3D02G001600
GO:MF	fatty acid ligase activity	GO:0015645	1	0	25	1465	1	65405	TRAESCS5A02G148700
GO:MF	P-type ion transporter activity	GO:0015662	1	0	68	1465	1	65405	TRAESCS4D02G027900
GO:MF	hexosaminidase activity	GO:0015929	1	0	15	1465	1	65405	TRAESCS3A02G401600
GO:MF	nucleobase-containing compound transmembrane transporter activity	GO:0015932	1	0	139	1465	2	65405	TRAESCS3D02G030800,TRAESCS3A02G048500
GO:MF	translation release factor activity, codon specific	GO:0016149	1	0	14	1465	1	65405	TRAESCS4D02G147100
GO:MF	organophosphate ester transmembrane transporter activity	GO:0015605	1	0	41	1465	3	65405	TRAESCS3D02G131200,TRAESCS3D02G030800,TRAESCS3A02G048500
GO:MF	chlorophyll binding	GO:0016168	1	0	84	1465	1	65405	TRAESCS1A02G403800
GO:MF	steroid dehydrogenase activity	GO:0016229	1	0	34	1465	1	65405	TRAESCS6B02G182000
GO:MF	arginine N-methyltransferase activity	GO:0016273	1	0	28	1465	1	65405	TRAESCS5B02G187400
GO:MF	protein-arginine N-methyltransferase activity	GO:0016274	1	0	28	1465	1	65405	TRAESCS5B02G187400
GO:MF	lysine N-methyltransferase activity	GO:0016278	1	0	142	1465	3	65405	TRAESCS6B02G088800,TRAESCS5A02G229500,TRAESCS6D02G267500
GO:MF	protein-lysine N-methyltransferase activity	GO:0016279	1	0	142	1465	3	65405	TRAESCS6B02G088800,TRAESCS5A02G229500,TRAESCS6D02G267500
GO:MF	lipase activity	GO:0016298	1	0	194	1465	4	65405	TRAESCS1D02G420400,TRAESCS3D02G033500,TRAESCS1A02G266000,TRAESCS2B02G154600
GO:MF	ammonia ligase activity	GO:0016211	1	0	15	1465	1	65405	TRAESCS6A02G298100
GO:MF	iron chelate transmembrane transporter activity	GO:0015603	1	0	1	1465	1	65405	TRAESCS2D02G387800
GO:MF	primary active transmembrane transporter activity	GO:0015399	1	0	869	1465	5	65405	TRAESCSU02G093100,TRAESCS7A02G517700,TRAESCS6A02G264900,TRAESCS4D02G027900,TRAESCS3A02G362500
GO:MF	sodium:proton antiporter activity	GO:0015385	1	0	21	1465	1	65405	TRAESCS2B02G141900
GO:MF	nucleobase transmembrane transporter activity	GO:0015205	1	0	13	1465	3	65405	TRAESCS4B02G076400,TRAESCS4D02G074900,TRAESCS4A02G238500
GO:MF	nucleotide transmembrane transporter activity	GO:0015215	1	0	35	1465	2	65405	TRAESCS3D02G030800,TRAESCS3A02G048500
GO:MF	purine nucleotide transmembrane transporter activity	GO:0015216	1	0	30	1465	2	65405	TRAESCS3D02G030800,TRAESCS3A02G048500
GO:MF	ADP transmembrane transporter activity	GO:0015217	1	0	26	1465	2	65405	TRAESCS3D02G030800,TRAESCS3A02G048500
GO:MF	water channel activity	GO:0015250	1	0	30	1465	1	65405	TRAESCS7B02G243000
GO:MF	channel activity	GO:0015267	1	0	591	1465	15	65405	TRAESCS4D02G344300,TRAESCS4B02G349500,TRAESCS5A02G518300,TRAESCS1D02G029500,TRAESCS7D02G339600,TRAESCS6B02G242900,TRAESCS5A02G332300,TRAESCS7D02G203200,TRAESCS5B02G332500,TRAESCS1A02G029300,TRAESCS4A02G298900,TRAESCS7A02G200200,TRAESCS5D02G338200,TRAESCS5A02G100000,TRAESCS7B02G243000
GO:MF	ligand-gated ion channel activity	GO:0015276	1	0	102	1465	1	65405	TRAESCS4A02G298900
GO:MF	secondary active transmembrane transporter activity	GO:0015291	1	0	557	1465	15	65405	TRAESCS5A02G377000,TRAESCS4D02G275300,TRAESCS3D02G131200,TRAESCS7B02G030600,TRAESCS4A02G384900,TRAESCS4B02G070100,TRAESCS5B02G380600,TRAESCS3D02G030800,TRAESCS1D02G239500,TRAESCS4A02G404500,TRAESCS2B02G247700,TRAESCS2B02G141900,TRAESCS3A02G048500,TRAESCS4B02G283600,TRAESCS7A02G230200
GO:MF	symporter activity	GO:0015293	1	0	83	1465	4	65405	TRAESCS5A02G377000,TRAESCS4A02G384900,TRAESCS5B02G380600,TRAESCS4B02G283600
GO:MF	antiporter activity	GO:0015297	1	0	396	1465	10	65405	TRAESCS3D02G131200,TRAESCS7B02G030600,TRAESCS4B02G070100,TRAESCS3D02G030800,TRAESCS1D02G239500,TRAESCS4A02G404500,TRAESCS2B02G247700,TRAESCS2B02G141900,TRAESCS3A02G048500,TRAESCS7A02G230200
GO:MF	solute:cation antiporter activity	GO:0015298	1	0	107	1465	2	65405	TRAESCS1D02G239500,TRAESCS2B02G141900
GO:MF	solute:proton antiporter activity	GO:0015299	1	0	107	1465	2	65405	TRAESCS1D02G239500,TRAESCS2B02G141900
GO:MF	organophosphate:inorganic phosphate antiporter activity	GO:0015315	1	0	4	1465	1	65405	TRAESCS3D02G131200
GO:MF	inorganic molecular entity transmembrane transporter activity	GO:0015318	1	0	1494	1465	17	65405	TRAESCS1D02G029500,TRAESCS4D02G275300,TRAESCS3D02G131200,TRAESCS5B02G197300,TRAESCS7A02G517700,TRAESCS6B02G242900,TRAESCS7D02G203200,TRAESCS1A02G029300,TRAESCS4A02G298900,TRAESCS3B02G416000,TRAESCS4D02G027900,TRAESCS7A02G200200,TRAESCS1D02G239500,TRAESCS2B02G141900,TRAESCS3A02G296400,TRAESCS6D02G082600,TRAESCS7B02G243000
GO:MF	secondary active monocarboxylate transmembrane transporter activity	GO:0015355	1	0	4	1465	1	65405	TRAESCS3D02G131200
GO:MF	formate dehydrogenase (NAD+) activity	GO:0008863	1	0	6	1465	2	65405	TRAESCS6D02G255200,TRAESCS6B02G302400
GO:MF	cyanate hydratase activity	GO:0008824	1	0	6	1465	2	65405	TRAESCS4B02G297300,TRAESCS4D02G296200
GO:MF	crossover junction endodeoxyribonuclease activity	GO:0008821	1	0	24	1465	1	65405	TRAESCS5D02G316900
GO:MF	S-adenosylmethionine-dependent methyltransferase activity	GO:0008757	1	0	381	1465	12	65405	TRAESCS5D02G260700,TRAESCS4A02G065100,TRAESCS5B02G251800,TRAESCS6B02G088800,TRAESCS5B02G187400,TRAESCS7A02G110600,TRAESCS5A02G253000,TRAESCS2B02G122200,TRAESCS2D02G104900,TRAESCS5A02G229500,TRAESCS6D02G267500,TRAESCS4A02G342300
GO:MF	protein binding	GO:0005515	1	0	16525	1465	284	65405	TRAESCS2A02G323000,TRAESCS2B02G359600,TRAESCS7B02G279400,TRAESCS5A02G060600,TRAESCS2D02G339900,TRAESCS3B02G287200,TRAESCS4B02G200000,TRAESCS4D02G325200,TRAESCS3B02G152300,TRAESCS7D02G374500,TRAESCS1D02G338100,TRAESCS3B02G400100,TRAESCS6D02G010100,TRAESCS7D02G131700,TRAESCS3B02G384300,TRAESCS2B02G208500,TRAESCS5D02G072100,TRAESCS4D02G212100,TRAESCS5B02G006500,TRAESCS5B02G071500,TRAESCS3D02G361500,…
GO:MF	calmodulin binding	GO:0005516	1	0	180	1465	3	65405	TRAESCS2D02G339900,TRAESCS3B02G448000,TRAESCS3B02G448100
GO:MF	ATP binding	GO:0005524	1	0	8646	1465	178	65405	TRAESCS4D02G170700,TRAESCS4A02G136500,TRAESCS4D02G325200,TRAESCS5A02G338800,TRAESCS3A02G175700,TRAESCS6A02G042600,TRAESCS5D02G043500,TRAESCS6B02G058300,TRAESCS4A02G481200,TRAESCS7A02G015200,TRAESCS1B02G091900,TRAESCS4A02G347500,TRAESCS3A02G435200,TRAESCS4B02G168200,TRAESCS1D02G431700,TRAESCS1D02G032600,TRAESCS7D02G012400,TRAESCS4A02G264400,TRAESCS1D02G017800,TRAESCS2B02G197000,TRAESCS1A02G018600,…
GO:MF	GTP binding	GO:0005525	1	0	668	1465	9	65405	TRAESCS1A02G309700,TRAESCS1D02G309200,TRAESCS4B02G117800,TRAESCS6D02G130500,TRAESCS4D02G115500,TRAESCS6B02G169300,TRAESCS1B02G320800,TRAESCS3A02G333300,TRAESCS5B02G096400
GO:MF	phospholipid binding	GO:0005543	1	0	199	1465	3	65405	TRAESCS3B02G391600,TRAESCS1A02G239600,TRAESCS4D02G045300
GO:MF	calcium-dependent phospholipid binding	GO:0005544	1	0	46	1465	1	65405	TRAESCS1A02G239600
GO:MF	calcium ion binding	GO:0005509	1	0	1100	1465	38	65405	TRAESCS5A02G060600,TRAESCS5D02G072100,TRAESCS5B02G071500,TRAESCS5D02G043500,TRAESCS2D02G546500,TRAESCS5D02G464500,TRAESCS7A02G183100,TRAESCS5D02G392200,TRAESCS6B02G129800,TRAESCS7B02G286700,TRAESCS2B02G576100,TRAESCS4A02G298900,TRAESCS2D02G364500,TRAESCS6A02G101800,TRAESCS6D02G090400,TRAESCS6D02G090200,TRAESCS6A02G261200,TRAESCS7A02G448800,TRAESCS5B02G035000,TRAESCS6B02G227900,TRAESCS3D02G041500,…
GO:MF	phospholipid transporter activity	GO:0005548	1	0	14	1465	1	65405	TRAESCS4D02G045300
GO:MF	monocarboxylic acid transmembrane transporter activity	GO:0008028	1	0	16	1465	3	65405	TRAESCS3B02G531700,TRAESCS3D02G131200,TRAESCS3D02G480100
GO:MF	translation termination factor activity	GO:0008079	1	0	37	1465	1	65405	TRAESCS4D02G147100
GO:MF	N-acetyltransferase activity	GO:0008080	1	0	175	1465	6	65405	TRAESCS2A02G323000,TRAESCS2B02G359600,TRAESCS2D02G339900,TRAESCS3B02G448000,TRAESCS3D02G408100,TRAESCS3B02G448100
GO:MF	phosphoric diester hydrolase activity	GO:0008081	1	0	139	1465	4	65405	TRAESCS3B02G370300,TRAESCS2A02G302700,TRAESCS3D02G332200,TRAESCS7A02G263000
GO:MF	cytoskeletal protein binding	GO:0008092	1	0	639	1465	10	65405	TRAESCS1B02G179500,TRAESCS1B02G121600,TRAESCS5D02G064100,TRAESCS5D02G028500,TRAESCS5B02G064000,TRAESCS5B02G251000,TRAESCS2A02G204700,TRAESCS4A02G156700,TRAESCS5D02G491900,TRAESCS3D02G001600
GO:MF	ATP-dependent activity, acting on DNA	GO:0008094	1	0	279	1465	6	65405	TRAESCS2A02G224300,TRAESCS2A02G182200,TRAESCS3B02G214600,TRAESCS2D02G230600,TRAESCS4D02G051500,TRAESCS4B02G053600
GO:MF	microtubule binding	GO:0008017	1	0	321	1465	3	65405	TRAESCS5D02G028500,TRAESCS5B02G251000,TRAESCS3D02G001600
GO:MF	copper ion binding	GO:0005507	1	0	271	1465	7	65405	TRAESCS2D02G075000,TRAESCS3A02G047500,TRAESCS3B02G489800,TRAESCS7A02G459400,TRAESCS3A02G422600,TRAESCS4B02G208000,TRAESCS2A02G264900
GO:MF	iron ion binding	GO:0005506	1	0	1858	1465	33	65405	TRAESCS2D02G464200,TRAESCS7A02G277500,TRAESCS3D02G084900,TRAESCS7D02G360700,TRAESCS7B02G349000,TRAESCS2B02G485100,TRAESCS6D02G031100,TRAESCS3A02G021900,TRAESCS4A02G061800,TRAESCS5D02G295700,TRAESCS7D02G277400,TRAESCS3B02G100000,TRAESCS7A02G362300,TRAESCS2A02G396200,TRAESCS5B02G060200,TRAESCS4B02G330500,TRAESCS7B02G175200,TRAESCS6A02G404500,TRAESCS5A02G287700,TRAESCS2A02G367800,TRAESCS5A02G494200,…
GO:MF	fatty acid binding	GO:0005504	1	0	39	1465	4	65405	TRAESCS3B02G455200,TRAESCS2A02G440300,TRAESCS5B02G076100,TRAESCS7D02G441100
GO:MF	inward rectifier potassium channel activity	GO:0005242	1	0	4	1465	1	65405	TRAESCS4A02G298900
GO:MF	voltage-gated ion channel activity	GO:0005244	1	0	160	1465	3	65405	TRAESCS7D02G203200,TRAESCS4A02G298900,TRAESCS7A02G200200
GO:MF	voltage-gated potassium channel activity	GO:0005249	1	0	50	1465	3	65405	TRAESCS7D02G203200,TRAESCS4A02G298900,TRAESCS7A02G200200
GO:MF	cation channel activity	GO:0005261	1	0	207	1465	5	65405	TRAESCS1D02G029500,TRAESCS7D02G203200,TRAESCS1A02G029300,TRAESCS4A02G298900,TRAESCS7A02G200200
GO:MF	potassium channel activity	GO:0005267	1	0	57	1465	3	65405	TRAESCS7D02G203200,TRAESCS4A02G298900,TRAESCS7A02G200200
GO:MF	lipid transporter activity	GO:0005319	1	0	66	1465	2	65405	TRAESCS4B02G397500,TRAESCS4D02G045300
GO:MF	purine ribonucleotide transmembrane transporter activity	GO:0005346	1	0	30	1465	2	65405	TRAESCS3D02G030800,TRAESCS3A02G048500
GO:MF	ATP transmembrane transporter activity	GO:0005347	1	0	29	1465	2	65405	TRAESCS3D02G030800,TRAESCS3A02G048500
GO:MF	water transmembrane transporter activity	GO:0005372	1	0	30	1465	1	65405	TRAESCS7B02G243000
GO:MF	copper ion transmembrane transporter activity	GO:0005375	1	0	15	1465	1	65405	TRAESCS3A02G296400
GO:MF	monovalent cation:proton antiporter activity	GO:0005451	1	0	107	1465	2	65405	TRAESCS1D02G239500,TRAESCS2B02G141900
GO:MF	solute:inorganic anion antiporter activity	GO:0005452	1	0	17	1465	1	65405	TRAESCS3D02G131200
GO:MF	ATP:ADP antiporter activity	GO:0005471	1	0	23	1465	2	65405	TRAESCS3D02G030800,TRAESCS3A02G048500
GO:MF	SNAP receptor activity	GO:0005484	1	0	91	1465	1	65405	TRAESCS7B02G288400
GO:MF	binding	GO:0005488	1	0	44195	1465	937	65405	TRAESCS7D02G540700,TRAESCS7B02G478200,TRAESCS2A02G323000,TRAESCS5A02G048400,TRAESCS6B02G288500,TRAESCS2B02G359600,TRAESCS5D02G354400,TRAESCS5B02G275600,TRAESCS6A02G261100,TRAESCS7B02G279400,TRAESCS4B02G020300,TRAESCS5D02G317100,TRAESCS5D02G317700,TRAESCS5A02G060600,TRAESCS4D02G018500,TRAESCS7B02G188000,TRAESCS2D02G100300,TRAESCS4D02G170700,TRAESCS3D02G355900,TRAESCS2D02G339900,TRAESCS3B02G210300,…
GO:MF	primary amine oxidase activity	GO:0008131	1	0	12	1465	1	65405	TRAESCS2D02G075000
GO:MF	phosphatidylinositol phosphate kinase activity	GO:0016307	1	0	64	1465	1	65405	TRAESCS7D02G543200
GO:MF	transcription factor binding	GO:0008134	1	0	41	1465	1	65405	TRAESCS1B02G386800
GO:MF	protein tyrosine/serine/threonine phosphatase activity	GO:0008138	1	0	61	1465	1	65405	TRAESCS3A02G277500
GO:MF	cation transmembrane transporter activity	GO:0008324	1	0	1089	1465	20	65405	TRAESCS3B02G531700,TRAESCS7A02G183100,TRAESCS3D02G038000,TRAESCS1D02G029500,TRAESCS5B02G197300,TRAESCS7A02G517700,TRAESCS3D02G480100,TRAESCS7D02G203200,TRAESCS1A02G029300,TRAESCS4A02G298900,TRAESCS2B02G451700,TRAESCS3B02G416000,TRAESCS4D02G027900,TRAESCS3B02G166500,TRAESCS7A02G200200,TRAESCS1D02G239500,TRAESCS7B02G318800,TRAESCS2B02G141900,TRAESCS3A02G296400,TRAESCS6D02G082600
GO:MF	O-acyltransferase activity	GO:0008374	1	0	208	1465	5	65405	TRAESCSU02G050600,TRAESCS7A02G406100,TRAESCS2B02G241000,TRAESCS3B02G173200,TRAESCS3B02G016400
GO:MF	acetylglucosaminyltransferase activity	GO:0008375	1	0	121	1465	1	65405	TRAESCS5D02G037700
GO:MF	galactosyltransferase activity	GO:0008378	1	0	102	1465	3	65405	TRAESCS2A02G094500,TRAESCS2B02G109800,TRAESCS3B02G108000
GO:MF	3'-5' exonuclease activity	GO:0008408	1	0	212	1465	1	65405	TRAESCS4D02G272400
GO:MF	beta-glucosidase activity	GO:0008422	1	0	47	1465	4	65405	TRAESCS2D02G594400,TRAESCS2B02G600200,TRAESCS2D02G381000,TRAESCS2B02G599800
GO:MF	7S RNA binding	GO:0008312	1	0	41	1465	2	65405	TRAESCS4B02G117800,TRAESCS4D02G115500
GO:MF	3-hydroxyisobutyrate dehydrogenase activity	GO:0008442	1	0	3	1465	1	65405	TRAESCS7A02G462900
GO:MF	transaminase activity	GO:0008483	1	0	135	1465	8	65405	TRAESCS1A02G299100,TRAESCS1B02G308900,TRAESCS1D02G292100,TRAESCS6A02G338600,TRAESCS4B02G273500,TRAESCS3A02G305400,TRAESCS4D02G272500,TRAESCS1B02G090600
GO:MF	anion transmembrane transporter activity	GO:0008509	1	0	303	1465	10	65405	TRAESCS3B02G531700,TRAESCS4D02G194800,TRAESCS4D02G275300,TRAESCS3D02G131200,TRAESCS4B02G193900,TRAESCS3D02G480100,TRAESCS3B02G166500,TRAESCS3D02G030800,TRAESCS4A02G110200,TRAESCS3A02G048500
GO:MF	P-type proton-exporting transporter activity	GO:0008553	1	0	28	1465	1	65405	TRAESCS4D02G027900
GO:MF	ubiquitin-like modifier activating enzyme activity	GO:0008641	1	0	48	1465	1	65405	TRAESCS4B02G192100
GO:MF	rRNA methyltransferase activity	GO:0008649	1	0	44	1465	3	65405	TRAESCS5D02G260700,TRAESCS5B02G251800,TRAESCS5A02G253000
GO:MF	DNA-3-methyladenine glycosylase activity	GO:0008725	1	0	17	1465	1	65405	TRAESCS3D02G346700
GO:MF	phosphofructokinase activity	GO:0008443	1	0	42	1465	3	65405	TRAESCS6D02G259500,TRAESCS5D02G085500,TRAESCS2B02G350500
GO:MF	double-stranded DNA exodeoxyribonuclease activity	GO:0008309	1	0	5	1465	1	65405	TRAESCS3D02G036700
GO:MF	lipid binding	GO:0008289	1	0	607	1465	14	65405	TRAESCS3B02G455200,TRAESCS4D02G189200,TRAESCS2A02G440300,TRAESCS5B02G461600,TRAESCS5B02G076100,TRAESCS2D02G317800,TRAESCS6A02G412100,TRAESCS2D02G010800,TRAESCS3B02G391600,TRAESCS7D02G441100,TRAESCS2B02G500200,TRAESCS1A02G239600,TRAESCS4A02G116400,TRAESCS4D02G045300
GO:MF	protein methyltransferase activity	GO:0008276	1	0	195	1465	4	65405	TRAESCS6B02G088800,TRAESCS5B02G187400,TRAESCS5A02G229500,TRAESCS6D02G267500
GO:MF	sulfotransferase activity	GO:0008146	1	0	147	1465	3	65405	TRAESCS2D02G372000,TRAESCS2D02G055400,TRAESCS2B02G315600
GO:MF	methyltransferase activity	GO:0008168	1	0	1056	1465	33	65405	TRAESCS1D02G338100,TRAESCS3A02G470600,TRAESCS4A02G298700,TRAESCS4D02G073600,TRAESCS7B02G027200,TRAESCS4D02G012900,TRAESCS1A02G335300,TRAESCS3B02G427600,TRAESCS1A02G335200,TRAESCS6B02G298300,TRAESCS1D02G338000,TRAESCS3A02G406100,TRAESCS2D02G249000,TRAESCS5D02G260700,TRAESCS4B02G014700,TRAESCS4A02G065100,TRAESCS5B02G251800,TRAESCS6B02G088800,TRAESCS5B02G187400,TRAESCS7D02G126000,TRAESCS4B02G332600,…
GO:MF	N-methyltransferase activity	GO:0008170	1	0	225	1465	6	65405	TRAESCS6B02G088800,TRAESCS5B02G187400,TRAESCS2B02G122200,TRAESCS2D02G104900,TRAESCS5A02G229500,TRAESCS6D02G267500
GO:MF	O-methyltransferase activity	GO:0008171	1	0	214	1465	8	65405	TRAESCS1D02G338100,TRAESCS4D02G073600,TRAESCS7B02G027200,TRAESCS1A02G335300,TRAESCS1A02G335200,TRAESCS1D02G338000,TRAESCS2D02G249000,TRAESCS7D02G126000
GO:MF	RNA methyltransferase activity	GO:0008173	1	0	133	1465	8	65405	TRAESCS2D02G249000,TRAESCS5D02G260700,TRAESCS5B02G251800,TRAESCS5A02G253000,TRAESCS2B02G122200,TRAESCS3D02G276500,TRAESCS3B02G310400,TRAESCS2D02G104900
GO:MF	tRNA methyltransferase activity	GO:0008175	1	0	47	1465	2	65405	TRAESCS2B02G122200,TRAESCS2D02G104900
GO:MF	ATP-dependent activity, acting on RNA	GO:0008186	1	0	173	1465	7	65405	TRAESCS6D02G103400,TRAESCS3A02G222700,TRAESCS2A02G128700,TRAESCS3B02G252600,TRAESCS3D02G230400,TRAESCS6D02G216300,TRAESCS6A02G234000
GO:MF	UDP-glycosyltransferase activity	GO:0008194	1	0	1309	1465	35	65405	TRAESCS3A02G279800,TRAESCS7A02G189000,TRAESCS6B02G201500,TRAESCS2B02G390700,TRAESCS7A02G056200,TRAESCS2A02G462300,TRAESCS2A02G094500,TRAESCS7B02G094400,TRAESCS2D02G069000,TRAESCS2D02G301000,TRAESCS2B02G109800,TRAESCS7B02G480300,TRAESCS7B02G246700,TRAESCS1B02G119300,TRAESCS2B02G395100,TRAESCS1B02G167200,TRAESCS2A02G319200,TRAESCS6A02G116400,TRAESCS7D02G504600,TRAESCS7D02G502500,TRAESCS7A02G189500,…
GO:MF	peptidase activity	GO:0008233	1	0	2362	1465	40	65405	TRAESCS5A02G210100,TRAESCS5D02G216300,TRAESCS2A02G133700,TRAESCS3B02G481300,TRAESCS7D02G475600,TRAESCS5A02G538700,TRAESCS3B02G233000,TRAESCS2D02G409500,TRAESCS5B02G208100,TRAESCS7D02G002900,TRAESCS7D02G413700,TRAESCS4B02G306100,TRAESCS3D02G232500,TRAESCS7A02G489200,TRAESCS1D02G429600,TRAESCS3A02G076500,TRAESCS7D02G475500,TRAESCS4D02G209400,TRAESCS1B02G195100,TRAESCS3A02G278200,TRAESCSU02G040600,T…
GO:MF	cysteine-type peptidase activity	GO:0008234	1	0	682	1465	10	65405	TRAESCS5A02G210100,TRAESCS5D02G216300,TRAESCS3B02G233000,TRAESCS5B02G208100,TRAESCS4B02G306100,TRAESCS3D02G232500,TRAESCS3A02G278200,TRAESCS3A02G220200,TRAESCS2D02G547600,TRAESCS3B02G250500
GO:MF	serine-type peptidase activity	GO:0008236	1	0	754	1465	14	65405	TRAESCS2A02G133700,TRAESCS3B02G481300,TRAESCS2D02G409500,TRAESCS7D02G413700,TRAESCS1D02G429600,TRAESCS1B02G195100,TRAESCSU02G040600,TRAESCS4D02G131400,TRAESCS1D02G272900,TRAESCS7A02G281200,TRAESCS4A02G226100,TRAESCS3B02G317300,TRAESCS7D02G499500,TRAESCS6B02G062400
GO:MF	metallopeptidase activity	GO:0008237	1	0	356	1465	4	65405	TRAESCS5A02G538700,TRAESCS5D02G239500,TRAESCS6D02G289700,TRAESCS2B02G563000
GO:MF	exopeptidase activity	GO:0008238	1	0	315	1465	7	65405	TRAESCS2A02G133700,TRAESCS3B02G481300,TRAESCS2D02G409500,TRAESCS1D02G429600,TRAESCS4D02G131400,TRAESCS7A02G281200,TRAESCS4A02G226100
GO:MF	omega peptidase activity	GO:0008242	1	0	15	1465	2	65405	TRAESCS3A02G076500,TRAESCS2B02G340500
GO:MF	secondary active sulfate transmembrane transporter activity	GO:0008271	1	0	35	1465	1	65405	TRAESCS4D02G275300
GO:MF	translation factor activity, RNA binding	GO:0008135	1	0	285	1465	2	65405	TRAESCS4D02G147100,TRAESCS2B02G408800
GO:MF	triose-phosphate transmembrane transporter activity	GO:0071917	1	0	4	1465	1	65405	TRAESCS3D02G131200
GO:MF	FAD binding	GO:0071949	1	0	290	1465	4	65405	TRAESCS3D02G475800,TRAESCS3A02G481000,TRAESCS2D02G299500,TRAESCS1A02G418900
GO:MF	modified amino acid binding	GO:0072341	1	0	31	1465	1	65405	TRAESCS3B02G152300
GO:MF	alcohol-forming fatty acyl-CoA reductase activity	GO:0102965	1	0	32	1465	1	65405	TRAESCS3A02G013800
GO:MF	phosphatidylinositol-3,5-bisphosphate phosphatase activity	GO:0106018	1	0	14	1465	1	65405	TRAESCS4D02G069300
GO:MF	phosphatidylinositol-4,5-bisphosphate phosphatase activity	GO:0106019	1	0	6	1465	1	65405	TRAESCS4D02G069300
GO:MF	protein serine kinase activity	GO:0106310	1	0	5	1465	2	65405	TRAESCS1A02G018600,TRAESCS2A02G493800
GO:MF	lipid transfer activity	GO:0120013	1	0	20	1465	2	65405	TRAESCS4B02G397500,TRAESCS4D02G045300
GO:MF	phospholipid transfer activity	GO:0120014	1	0	5	1465	1	65405	TRAESCS4D02G045300
GO:MF	DIMBOA glucoside beta-D-glucosidase activity	GO:0102726	1	0	26	1465	4	65405	TRAESCS2D02G594400,TRAESCS2B02G600200,TRAESCS2D02G381000,TRAESCS2B02G599800
GO:MF	sphingolipid transfer activity	GO:0120016	1	0	4	1465	1	65405	TRAESCS4D02G045300
GO:MF	class I DNA-(apurinic or apyrimidinic site) endonuclease activity	GO:0140078	1	0	9	1465	2	65405	TRAESCS4A02G232700,TRAESCS4B02G083100
GO:MF	catalytic activity, acting on a protein	GO:0140096	1	0	9987	1465	210	65405	TRAESCS5A02G210100,TRAESCS2A02G323000,TRAESCS2B02G359600,TRAESCS4D02G170700,TRAESCS3D02G355900,TRAESCS2D02G339900,TRAESCS5D02G216300,TRAESCS4A02G136500,TRAESCS4A02G094300,TRAESCS4D02G325200,TRAESCS3B02G096600,TRAESCS3B02G394600,TRAESCS5A02G338800,TRAESCS2A02G133700,TRAESCS5D02G043500,TRAESCS4A02G481200,TRAESCS5A02G183600,TRAESCS7A02G015200,TRAESCS1B02G091900,TRAESCS3A02G277500,TRAESCS4A02G347500,…
GO:MF	catalytic activity, acting on DNA	GO:0140097	1	0	518	1465	17	65405	TRAESCS7D02G476200,TRAESCS2A02G224300,TRAESCS7B02G392900,TRAESCS2A02G182200,TRAESCS4A02G232700,TRAESCS4D02G086000,TRAESCS5D02G316900,TRAESCS7A02G489800,TRAESCS3D02G036700,TRAESCS3B02G214600,TRAESCS2D02G230600,TRAESCS3D02G346700,TRAESCS1D02G324400,TRAESCS4D02G051500,TRAESCS4B02G083100,TRAESCS3B02G039700,TRAESCS4B02G053600
GO:MF	catalytic activity, acting on RNA	GO:0140098	1	0	1311	1465	28	65405	TRAESCS6D02G103400,TRAESCS3D02G043900,TRAESCS2B02G279400,TRAESCS2D02G587900,TRAESCS2D02G249000,TRAESCS3A02G222700,TRAESCS5D02G260700,TRAESCS1A02G355300,TRAESCS2A02G128700,TRAESCS7B02G411000,TRAESCS7A02G503900,TRAESCS3B02G252600,TRAESCS3D02G230400,TRAESCS5B02G251800,TRAESCS6D02G216300,TRAESCS4D02G252700,TRAESCS4D02G272400,TRAESCS5A02G253000,TRAESCS2B02G122200,TRAESCS3D02G276500,TRAESCS1A02G219900,…
GO:MF	catalytic activity, acting on a tRNA	GO:0140101	1	0	386	1465	6	65405	TRAESCS3D02G043900,TRAESCS2B02G279400,TRAESCS4D02G252700,TRAESCS2B02G122200,TRAESCS1A02G219900,TRAESCS2D02G104900
GO:MF	catalytic activity, acting on a rRNA	GO:0140102	1	0	146	1465	4	65405	TRAESCS2D02G587900,TRAESCS5D02G260700,TRAESCS5B02G251800,TRAESCS5A02G253000
GO:MF	ceramide transfer activity	GO:0120017	1	0	4	1465	1	65405	TRAESCS4D02G045300
GO:MF	ubiquinol:oxygen oxidoreductase activity	GO:0102721	1	0	10	1465	1	65405	TRAESCS6D02G245800
GO:MF	beta-maltose 4-alpha-glucanotransferase activity	GO:0102500	1	0	3	1465	1	65405	TRAESCS2B02G184900
GO:MF	N-acetyl-beta-D-galactosaminidase activity	GO:0102148	1	0	14	1465	1	65405	TRAESCS3A02G401600
GO:MF	fatty-acyl-CoA reductase (alcohol-forming) activity	GO:0080019	1	0	45	1465	1	65405	TRAESCS3A02G013800
GO:MF	fatty acid alpha-hydroxylase activity	GO:0080132	1	0	6	1465	2	65405	TRAESCS5B02G016700,TRAESCS5A02G019200
GO:MF	phosphoenolpyruvate transmembrane transporter activity	GO:0089721	1	0	4	1465	1	65405	TRAESCS3D02G131200
GO:MF	translation regulator activity, nucleic acid binding	GO:0090079	1	0	285	1465	2	65405	TRAESCS4D02G147100,TRAESCS2B02G408800
GO:MF	glycerol-3-phosphate 2-O-acyltransferase activity	GO:0090447	1	0	5	1465	1	65405	TRAESCS3B02G173200
GO:MF	alpha-glucosidase activity	GO:0090599	1	0	23	1465	3	65405	TRAESCS6A02G023300,TRAESCS6D02G026400,TRAESCS6B02G031500
GO:MF	ceramide binding	GO:0097001	1	0	4	1465	1	65405	TRAESCS4D02G045300
GO:MF	organic cyclic compound binding	GO:0097159	1	0	25491	1465	543	65405	TRAESCS7D02G540700,TRAESCS7B02G478200,TRAESCS6B02G288500,TRAESCS5D02G354400,TRAESCS5B02G275600,TRAESCS6A02G261100,TRAESCS4B02G020300,TRAESCS5D02G317100,TRAESCS5D02G317700,TRAESCS4D02G018500,TRAESCS7B02G188000,TRAESCS2D02G100300,TRAESCS4D02G170700,TRAESCS3B02G210300,TRAESCS5B02G349300,TRAESCS6D02G241900,TRAESCS2D02G464200,TRAESCS5A02G310800,TRAESCS5A02G348200,TRAESCS3B02G293000,TRAESCS4A02G136500,…
GO:MF	carbohydrate derivative binding	GO:0097367	1	0	11738	1465	212	65405	TRAESCS4D02G170700,TRAESCS4A02G136500,TRAESCS4D02G325200,TRAESCS5A02G338800,TRAESCS6B02G463700,TRAESCS3A02G175700,TRAESCS6A02G042600,TRAESCS1A02G309700,TRAESCS5D02G043500,TRAESCS6B02G058300,TRAESCS4A02G481200,TRAESCS7A02G015200,TRAESCS1B02G091900,TRAESCS4A02G347500,TRAESCS3A02G435200,TRAESCS4B02G168200,TRAESCS1D02G431700,TRAESCS1D02G032600,TRAESCS7D02G012400,TRAESCS3A02G447600,TRAESCS1D02G309200,…
GO:MF	glutathione oxidoreductase activity	GO:0097573	1	0	151	1465	1	65405	TRAESCS5B02G100900
GO:MF	xylanase activity	GO:0097599	1	0	36	1465	3	65405	TRAESCS4D02G143900,TRAESCS4A02G170900,TRAESCS4B02G127100
GO:MF	RNA polymerase activity	GO:0097747	1	0	217	1465	3	65405	TRAESCS7B02G411000,TRAESCS7A02G503900,TRAESCS4B02G231900
GO:MF	molecular function regulator activity	GO:0098772	1	0	1508	1465	15	65405	TRAESCS3A02G093900,TRAESCS4D02G189200,TRAESCS4A02G005700,TRAESCS4D02G298300,TRAESCS5A02G466500,TRAESCS2D02G317800,TRAESCS6B02G247900,TRAESCS4B02G379300,TRAESCS2B02G063000,TRAESCS2B02G500200,TRAESCS3B02G037400,TRAESCSU02G049500,TRAESCS4A02G116400,TRAESCS3D02G034200,TRAESCS5B02G478200
GO:MF	ligand-gated cation channel activity	GO:0099094	1	0	4	1465	1	65405	TRAESCS4A02G298900
GO:MF	deubiquitinase activity	GO:0101005	1	0	196	1465	1	65405	TRAESCS4B02G306100
GO:MF	general transcription initiation factor activity	GO:0140223	1	0	30	1465	1	65405	TRAESCS4B02G109300
GO:MF	general transcription initiation factor binding	GO:0140296	1	0	35	1465	1	65405	TRAESCS1B02G386800
GO:MF	P-type transmembrane transporter activity	GO:0140358	1	0	68	1465	1	65405	TRAESCS4D02G027900
GO:MF	starch binding	GO:2001070	1	0	31	1465	1	65405	TRAESCS1B02G119300
GO:MF	sequence-specific double-stranded DNA binding	GO:1990837	1	0	382	1465	5	65405	TRAESCS3A02G280800,TRAESCS7B02G272500,TRAESCS3B02G258400,TRAESCS1A02G219400,TRAESCS3A02G434400
GO:MF	acetolactate synthase regulator activity	GO:1990610	1	0	7	1465	1	65405	TRAESCS6B02G247900
GO:MF	aldehyde oxygenase (deformylating) activity	GO:1990465	1	0	10	1465	2	65405	TRAESCS2A02G396200,TRAESCS5A02G494200
GO:MF	ABC-type transporter activity	GO:0140359	1	0	371	1465	3	65405	TRAESCSU02G093100,TRAESCS6A02G264900,TRAESCS3A02G362500
GO:MF	catalytic activity, acting on a nucleic acid	GO:0140640	1	0	1954	1465	44	65405	TRAESCS7D02G476200,TRAESCS6D02G103400,TRAESCS3D02G043900,TRAESCS2B02G279400,TRAESCS2A02G224300,TRAESCS2D02G587900,TRAESCS2D02G249000,TRAESCS7B02G392900,TRAESCS3A02G222700,TRAESCS5D02G260700,TRAESCS1A02G355300,TRAESCS2A02G182200,TRAESCS2A02G128700,TRAESCS7B02G411000,TRAESCS7A02G503900,TRAESCS4A02G232700,TRAESCS3B02G252600,TRAESCS3D02G230400,TRAESCS6B02G206600,TRAESCS5B02G251800,TRAESCS4D02G086000,…
GO:MF	ATP-dependent activity	GO:0140657	1	0	2310	1465	39	65405	TRAESCS6A02G042600,TRAESCS6B02G058300,TRAESCS1D02G431700,TRAESCS6D02G103400,TRAESCS4A02G177600,TRAESCS6D02G049100,TRAESCS7B02G446900,TRAESCSU02G093100,TRAESCS7A02G529900,TRAESCS4D02G134900,TRAESCS2A02G224300,TRAESCS7B02G133500,TRAESCS6A02G264900,TRAESCS1B02G455200,TRAESCS3A02G222700,TRAESCS2A02G182200,TRAESCS2A02G128700,TRAESCS3B02G251300,TRAESCS3B02G252600,TRAESCS3D02G230400,TRAESCS6B02G206600,T…
GO:MF	ATP-dependent chromatin remodeler activity	GO:0140658	1	0	126	1465	5	65405	TRAESCS2A02G224300,TRAESCS2A02G182200,TRAESCS2D02G230600,TRAESCS4D02G051500,TRAESCS4B02G053600
GO:MF	ATP-dependent protein folding chaperone	GO:0140662	1	0	33	1465	3	65405	TRAESCS6B02G058300,TRAESCS6D02G049100,TRAESCS2D02G049500
GO:MF	metal cation:monoatomic cation antiporter activity	GO:0140828	1	0	44	1465	1	65405	TRAESCS2B02G141900
GO:MF	oligopeptide binding	GO:1900750	1	0	14	1465	1	65405	TRAESCS3B02G152300
GO:MF	nucleoside phosphate binding	GO:1901265	1	0	12614	1465	237	65405	TRAESCS5D02G354400,TRAESCS5B02G275600,TRAESCS4D02G170700,TRAESCS5B02G349300,TRAESCS5A02G348200,TRAESCS4A02G136500,TRAESCS4D02G325200,TRAESCS3D02G475800,TRAESCS5A02G338800,TRAESCS6B02G463700,TRAESCS3A02G175700,TRAESCS6D02G255200,TRAESCS6A02G042600,TRAESCS1A02G309700,TRAESCS5D02G043500,TRAESCS6B02G058300,TRAESCS4A02G481200,TRAESCS7A02G015200,TRAESCS1B02G091900,TRAESCS5B02G349200,TRAESCS3A02G481000,…
GO:MF	heterocyclic compound binding	GO:1901363	1	0	25490	1465	543	65405	TRAESCS7D02G540700,TRAESCS7B02G478200,TRAESCS6B02G288500,TRAESCS5D02G354400,TRAESCS5B02G275600,TRAESCS6A02G261100,TRAESCS4B02G020300,TRAESCS5D02G317100,TRAESCS5D02G317700,TRAESCS4D02G018500,TRAESCS7B02G188000,TRAESCS2D02G100300,TRAESCS4D02G170700,TRAESCS3B02G210300,TRAESCS5B02G349300,TRAESCS6D02G241900,TRAESCS2D02G464200,TRAESCS5A02G310800,TRAESCS5A02G348200,TRAESCS3B02G293000,TRAESCS4A02G136500,…
GO:MF	carbohydrate derivative transmembrane transporter activity	GO:1901505	1	0	141	1465	3	65405	TRAESCS3D02G131200,TRAESCS3D02G030800,TRAESCS3A02G048500
GO:MF	sulfur compound binding	GO:1901681	1	0	74	1465	2	65405	TRAESCS3B02G152300,TRAESCS6B02G219400
GO:MF	sulfur compound transmembrane transporter activity	GO:1901682	1	0	37	1465	1	65405	TRAESCS4D02G275300
GO:MF	ceramide 1-phosphate binding	GO:1902387	1	0	4	1465	1	65405	TRAESCS4D02G045300
GO:MF	ceramide 1-phosphate transfer activity	GO:1902388	1	0	4	1465	1	65405	TRAESCS4D02G045300
GO:MF	mRNA base-pairing post-transcriptional repressor activity	GO:1903231	1	0	14	1465	1	65405	TRAESCS5A02G123700
GO:MF	solute:anion antiporter activity	GO:0140323	1	0	44	1465	3	65405	TRAESCS3D02G131200,TRAESCS3D02G030800,TRAESCS3A02G048500
GO:BP	regulation of proteolysis	GO:0030162	1	0	200	1122	4	44861	TRAESCS3B02G111000,TRAESCS3B02G037400,TRAESCSU02G049500,TRAESCS5B02G478200
GO:BP	negative regulation of actin filament polymerization	GO:0030837	1	0	15	1122	1	44861	TRAESCS4A02G156700
GO:BP	positive regulation of cellular metabolic process	GO:0031325	1	0	566	1122	10	44861	TRAESCS6B02G284300,TRAESCS4A02G124900,TRAESCS6D02G312800,TRAESCS4A02G219700,TRAESCS6A02G333600,TRAESCS7B02G272500,TRAESCS6B02G364000,TRAESCS4B02G098200,TRAESCS4A02G422800,TRAESCS3A02G434400
GO:BP	regulation of anatomical structure morphogenesis	GO:0022603	1	0	58	1122	2	44861	TRAESCS2D02G183400,TRAESCS7B02G355800
GO:BP	negative regulation of actin filament depolymerization	GO:0030835	1	0	15	1122	1	44861	TRAESCS4A02G156700
GO:BP	cellular process involved in reproduction in multicellular organism	GO:0022412	1	0	57	1122	1	44861	TRAESCS2B02G402200
GO:BP	metal ion transport	GO:0030001	1	0	719	1122	20	44861	TRAESCS2A02G064900,TRAESCS5D02G270600,TRAESCS5A02G030900,TRAESCS2D02G063000,TRAESCS5B02G197300,TRAESCS2D02G541200,TRAESCS7D02G203200,TRAESCS4A02G298900,TRAESCS7A02G345500,TRAESCS3B02G416000,TRAESCS2D02G387800,TRAESCS7A02G200200,TRAESCS7B02G318800,TRAESCS2B02G141900,TRAESCS3A02G296400,TRAESCS6D02G082600,TRAESCS4D02G316400,TRAESCS7B02G237800,TRAESCS4A02G184700,TRAESCS1D02G259500
GO:BP	regulation of actin filament depolymerization	GO:0030834	1	0	16	1122	1	44861	TRAESCS4A02G156700
GO:BP	cellular component disassembly	GO:0022411	1	0	148	1122	4	44861	TRAESCS3A02G422600,TRAESCS4D02G147100,TRAESCS4A02G156700,TRAESCS5D02G491900
GO:BP	cell cycle process	GO:0022402	1	0	464	1122	9	44861	TRAESCS5A02G152300,TRAESCS2D02G301000,TRAESCS2B02G402200,TRAESCS7D02G265600,TRAESCS2D02G286100,TRAESCS4A02G422800,TRAESCS1D02G324400,TRAESCS3B02G205800,TRAESCS2B02G249400
GO:BP	actin filament polymerization	GO:0030041	1	0	38	1122	1	44861	TRAESCS4A02G156700
GO:BP	sexual reproduction	GO:0019953	1	0	208	1122	4	44861	TRAESCS5A02G537300,TRAESCS4D02G361700,TRAESCS5D02G086000,TRAESCS2B02G402200
GO:BP	negative regulation of cellular biosynthetic process	GO:0031327	1	0	354	1122	8	44861	TRAESCS2D02G340700,TRAESCS2A02G322400,TRAESCS2D02G183700,TRAESCS2B02G360400,TRAESCS2D02G587900,TRAESCS2B02G202700,TRAESCS3A02G422600,TRAESCS1A02G219400
GO:BP	cell differentiation	GO:0030154	1	0	239	1122	7	44861	TRAESCS4B02G193500,TRAESCS5D02G236500,TRAESCS1A02G279500,TRAESCS4A02G110600,TRAESCS4D02G194500,TRAESCS5A02G231500,TRAESCS5B02G229800
GO:BP	cellular potassium ion homeostasis	GO:0030007	1	0	6	1122	1	44861	TRAESCS4A02G298900
GO:BP	regulation of actin filament polymerization	GO:0030833	1	0	38	1122	1	44861	TRAESCS4A02G156700
GO:BP	modification-dependent protein catabolic process	GO:0019941	1	0	824	1122	7	44861	TRAESCS3A02G511800,TRAESCS2D02G546500,TRAESCS3B02G050700,TRAESCS1D02G102900,TRAESCS4B02G306100,TRAESCS4A02G167300,TRAESCS3A02G101400
GO:BP	second-messenger-mediated signaling	GO:0019932	1	0	44	1122	3	44861	TRAESCS5A02G060600,TRAESCS5D02G072100,TRAESCS5B02G071500
GO:BP	lipid storage	GO:0019915	1	0	11	1122	1	44861	TRAESCS6D02G084500
GO:BP	regulation of actin filament length	GO:0030832	1	0	45	1122	1	44861	TRAESCS4A02G156700
GO:BP	actin filament depolymerization	GO:0030042	1	0	41	1122	2	44861	TRAESCS4A02G156700,TRAESCS5D02G491900
GO:BP	glucosinolate biosynthetic process	GO:0019761	1	0	5	1122	2	44861	TRAESCS1D02G325300,TRAESCS1B02G337400
GO:BP	regulation of mitotic metaphase/anaphase transition	GO:0030071	1	0	34	1122	2	44861	TRAESCS3B02G205800,TRAESCS2B02G249400
GO:BP	glucosinolate metabolic process	GO:0019760	1	0	6	1122	2	44861	TRAESCS1D02G325300,TRAESCS1B02G337400
GO:BP	regulation of nucleotide biosynthetic process	GO:0030808	1	0	2	1122	1	44861	TRAESCS6D02G084500
GO:BP	glycosinolate biosynthetic process	GO:0019758	1	0	5	1122	2	44861	TRAESCS1D02G325300,TRAESCS1B02G337400
GO:BP	cellular cation homeostasis	GO:0030003	1	0	132	1122	2	44861	TRAESCS4A02G298900,TRAESCS2D02G387800
GO:BP	negative regulation of cellular metabolic process	GO:0031324	1	0	436	1122	12	44861	TRAESCS2D02G340700,TRAESCS5D02G451300,TRAESCS2A02G322400,TRAESCS5B02G448500,TRAESCS2D02G183700,TRAESCS2B02G360400,TRAESCS2D02G587900,TRAESCS2B02G202700,TRAESCS3A02G422600,TRAESCS1A02G219400,TRAESCS1A02G126800,TRAESCS2B02G213000
GO:BP	lipid modification	GO:0030258	1	0	131	1122	2	44861	TRAESCS4D02G069300,TRAESCS6A02G132500
GO:BP	maturation of SSU-rRNA	GO:0030490	1	0	45	1122	2	44861	TRAESCS2D02G586100,TRAESCS6D02G126300
GO:BP	cellular component assembly	GO:0022607	1	0	1343	1122	31	44861	TRAESCS5B02G449000,TRAESCS5A02G443800,TRAESCS5D02G451300,TRAESCS5A02G443900,TRAESCS5D02G451200,TRAESCS5B02G448200,TRAESCS7D02G174200,TRAESCS2D02G227800,TRAESCS5B02G448500,TRAESCS7B02G078200,TRAESCS2D02G391500,TRAESCS5A02G444300,TRAESCS5D02G354200,TRAESCS5D02G354700,TRAESCS5D02G452000,TRAESCS5B02G101400,TRAESCS4A02G298900,TRAESCS5D02G354100,TRAESCS5B02G348900,TRAESCS2D02G586100,TRAESCS5B02G349000,…
GO:BP	sphingolipid catabolic process	GO:0030149	1	0	24	1122	1	44861	TRAESCS7B02G221100
GO:BP	chromosome condensation	GO:0030261	1	0	30	1122	2	44861	TRAESCS5D02G451300,TRAESCS5B02G448500
GO:BP	RNA 3'-end processing	GO:0031123	1	0	114	1122	4	44861	TRAESCS7B02G229300,TRAESCS7D02G325500,TRAESCS7A02G328600,TRAESCS4D02G272400
GO:BP	cellulose biosynthetic process	GO:0030244	1	0	124	1122	7	44861	TRAESCS2D02G301000,TRAESCS1B02G167200,TRAESCS3A02G289900,TRAESCS5B02G221600,TRAESCS2A02G210100,TRAESCS5D02G230300,TRAESCS1D02G146600
GO:BP	actin filament-based process	GO:0030029	1	0	221	1122	5	44861	TRAESCS1B02G121600,TRAESCS5D02G064100,TRAESCS5B02G064000,TRAESCS4A02G156700,TRAESCS5D02G491900
GO:BP	signaling	GO:0023052	1	0	2213	1122	68	44861	TRAESCS5A02G060600,TRAESCS4D02G170700,TRAESCS4A02G136500,TRAESCS4D02G298500,TRAESCS4D02G325200,TRAESCS5D02G072100,TRAESCS5B02G071500,TRAESCS5D02G043500,TRAESCS5A02G320300,TRAESCS5D02G326200,TRAESCS4D02G298600,TRAESCS2B02G411500,TRAESCS7B02G257400,TRAESCS2A02G176300,TRAESCS5D02G068700,TRAESCSU02G196100,TRAESCS2D02G183700,TRAESCS4D02G189200,TRAESCS6A02G334800,TRAESCS6D02G378300,TRAESCS4A02G200200,T…
GO:BP	regulation of signaling	GO:0023051	1	0	240	1122	3	44861	TRAESCS7B02G257400,TRAESCS6A02G178900,TRAESCS4B02G292300
GO:BP	respiratory electron transport chain	GO:0022904	1	0	177	1122	1	44861	TRAESCS7A02G386300
GO:BP	small non-coding RNA-dependent heterochromatin formation	GO:0031048	1	0	100	1122	3	44861	TRAESCS2A02G182200,TRAESCS3A02G167400,TRAESCS3B02G198800
GO:BP	cellulose metabolic process	GO:0030243	1	0	179	1122	7	44861	TRAESCS2D02G301000,TRAESCS1B02G167200,TRAESCS3A02G289900,TRAESCS5B02G221600,TRAESCS2A02G210100,TRAESCS5D02G230300,TRAESCS1D02G146600
GO:BP	positive regulation of signaling	GO:0023056	1	0	57	1122	1	44861	TRAESCS4B02G292300
GO:BP	mRNA 3'-end processing	GO:0031124	1	0	58	1122	3	44861	TRAESCS7B02G229300,TRAESCS7D02G325500,TRAESCS7A02G328600
GO:BP	extracellular matrix organization	GO:0030198	1	0	43	1122	2	44861	TRAESCS5B02G101400,TRAESCS6A02G379800
GO:BP	cellular monovalent inorganic cation homeostasis	GO:0030004	1	0	22	1122	1	44861	TRAESCS4A02G298900
GO:BP	gene silencing by RNA	GO:0031047	1	0	233	1122	4	44861	TRAESCS2A02G182200,TRAESCS4D02G334100,TRAESCS3A02G167400,TRAESCS3B02G198800
GO:BP	SCF-dependent proteasomal ubiquitin-dependent protein catabolic process	GO:0031146	1	0	27	1122	1	44861	TRAESCS3A02G511800
GO:BP	negative regulation of signaling	GO:0023057	1	0	74	1122	2	44861	TRAESCS7B02G257400,TRAESCS6A02G178900
GO:BP	positive regulation of cell growth	GO:0030307	1	0	11	1122	1	44861	TRAESCS1A02G219400
GO:BP	post-translational protein targeting to membrane, translocation	GO:0031204	1	0	17	1122	1	44861	TRAESCS3D02G208200
GO:BP	electron transport chain	GO:0022900	1	0	474	1122	4	44861	TRAESCS7A02G386300,TRAESCS7B02G355200,TRAESCS7B02G226200,TRAESCS2B02G213000
GO:BP	root system development	GO:0022622	1	0	389	1122	7	44861	TRAESCS7B02G173600,TRAESCS2A02G405800,TRAESCS7D02G275800,TRAESCS3A02G048500,TRAESCS3D02G488900,TRAESCS7A02G275900,TRAESCS1A02G219400
GO:BP	ribonucleoprotein complex assembly	GO:0022618	1	0	222	1122	2	44861	TRAESCS2D02G586100,TRAESCS6D02G126300
GO:BP	ribonucleoprotein complex biogenesis	GO:0022613	1	0	642	1122	12	44861	TRAESCS5D02G260700,TRAESCS2D02G586100,TRAESCS6D02G126300,TRAESCS2B02G271300,TRAESCS3A02G436000,TRAESCS5B02G251800,TRAESCS4B02G037300,TRAESCS3B02G470600,TRAESCS4D02G272400,TRAESCS5A02G253000,TRAESCS1D02G409700,TRAESCS2A02G249600
GO:BP	actin cytoskeleton organization	GO:0030036	1	0	218	1122	5	44861	TRAESCS1B02G121600,TRAESCS5D02G064100,TRAESCS5B02G064000,TRAESCS4A02G156700,TRAESCS5D02G491900
GO:BP	replication fork processing	GO:0031297	1	0	9	1122	1	44861	TRAESCS2D02G286100
GO:BP	protein catabolic process	GO:0030163	1	0	988	1122	12	44861	TRAESCS5A02G210100,TRAESCS3A02G511800,TRAESCS2D02G546500,TRAESCS3B02G050700,TRAESCS3B02G233000,TRAESCS1D02G102900,TRAESCS4B02G306100,TRAESCS3B02G111000,TRAESCS4A02G167300,TRAESCS3A02G352300,TRAESCS3A02G101400,TRAESCS3B02G250500
GO:BP	ubiquitin-dependent ERAD pathway	GO:0030433	1	0	46	1122	1	44861	TRAESCS2D02G546500
GO:BP	regulation of cell morphogenesis	GO:0022604	1	0	30	1122	2	44861	TRAESCS2D02G183400,TRAESCS7B02G355800
GO:BP	rRNA 3'-end processing	GO:0031125	1	0	16	1122	1	44861	TRAESCS4D02G272400
GO:BP	regulation of actin cytoskeleton organization	GO:0032956	1	0	56	1122	1	44861	TRAESCS4A02G156700
GO:BP	negative regulation of protein-containing complex assembly	GO:0031333	1	0	15	1122	1	44861	TRAESCS4A02G156700
GO:BP	maintenance of protein localization in endoplasmic reticulum	GO:0035437	1	0	16	1122	2	44861	TRAESCS4A02G341000,TRAESCS5B02G533600
GO:BP	copper ion transmembrane transport	GO:0035434	1	0	13	1122	1	44861	TRAESCS3A02G296400
GO:BP	thioester biosynthetic process	GO:0035384	1	0	48	1122	1	44861	TRAESCS5B02G376400
GO:BP	thioester metabolic process	GO:0035383	1	0	79	1122	1	44861	TRAESCS5B02G376400
GO:BP	negative regulation of protein dephosphorylation	GO:0035308	1	0	13	1122	1	44861	TRAESCS1A02G126800
GO:BP	negative regulation of dephosphorylation	GO:0035305	1	0	14	1122	1	44861	TRAESCS1A02G126800
GO:BP	regulation of protein dephosphorylation	GO:0035304	1	0	40	1122	2	44861	TRAESCS2D02G317800,TRAESCS1A02G126800
GO:BP	regulation of dephosphorylation	GO:0035303	1	0	47	1122	2	44861	TRAESCS2D02G317800,TRAESCS1A02G126800
GO:BP	organ growth	GO:0035265	1	0	38	1122	4	44861	TRAESCS1D02G260800,TRAESCS4D02G084600,TRAESCS4A02G229100,TRAESCS4B02G087300
GO:BP	response to endoplasmic reticulum stress	GO:0034976	1	0	112	1122	4	44861	TRAESCS2D02G546500,TRAESCS1A02G175000,TRAESCS3B02G111000,TRAESCS1D02G164100
GO:BP	regulation of ion transmembrane transport	GO:0034765	1	0	24	1122	1	44861	TRAESCS7A02G200200
GO:BP	regulation of transmembrane transport	GO:0034762	1	0	57	1122	1	44861	TRAESCS7A02G200200
GO:BP	cellular hormone metabolic process	GO:0034754	1	0	91	1122	3	44861	TRAESCS3D02G475800,TRAESCS3A02G481000,TRAESCS5D02G568400
GO:BP	ncRNA metabolic process	GO:0034660	1	0	900	1122	18	44861	TRAESCS2B02G279400,TRAESCS5D02G260700,TRAESCS2D02G586100,TRAESCS6D02G126300,TRAESCS2B02G271300,TRAESCS3A02G436000,TRAESCS5B02G251800,TRAESCS4B02G037300,TRAESCS3B02G470600,TRAESCS4D02G252700,TRAESCS4D02G272400,TRAESCS5A02G253000,TRAESCS2B02G122200,TRAESCS1A02G219900,TRAESCS1D02G409700,TRAESCS2A02G249600,TRAESCS2D02G104900,TRAESCS1D02G383600
GO:BP	nucleobase-containing small molecule catabolic process	GO:0034656	1	0	11	1122	1	44861	TRAESCS2A02G489600
GO:BP	nucleobase-containing compound catabolic process	GO:0034655	1	0	275	1122	3	44861	TRAESCS2A02G489600,TRAESCS3D02G036700,TRAESCS3B02G039700
GO:BP	nucleobase-containing compound biosynthetic process	GO:0034654	1	0	5813	1122	164	44861	TRAESCS7D02G475100,TRAESCS5D02G068800,TRAESCS7B02G391800,TRAESCS2A02G323000,TRAESCS2B02G359600,TRAESCS5A02G057500,TRAESCS5D02G317100,TRAESCS5D02G317700,TRAESCS7A02G488600,TRAESCS2D02G100300,TRAESCS2D02G339900,TRAESCS3B02G210300,TRAESCS5B02G059200,TRAESCS5A02G310800,TRAESCS3B02G293000,TRAESCS4D02G298500,TRAESCS2B02G118000,TRAESCS3A02G180600,TRAESCS7D02G367700,TRAESCS2D02G340700,TRAESCS5D02G318000,…
GO:BP	cellular macromolecule biosynthetic process	GO:0034645	1	0	2717	1122	57	44861	TRAESCS2D02G340700,TRAESCS7A02G189000,TRAESCS4B02G213600,TRAESCS4A02G065400,TRAESCS4B02G242800,TRAESCS4D02G242400,TRAESCS2B02G279400,TRAESCS2B02G390700,TRAESCS2D02G587900,TRAESCS5D02G504600,TRAESCS4D02G164500,TRAESCS2D02G301000,TRAESCS7B02G480300,TRAESCS2D02G586100,TRAESCS6D02G126300,TRAESCS1B02G167200,TRAESCS5B02G071400,TRAESCS5A02G060700,TRAESCS3A02G332300,TRAESCS7A02G133500,TRAESCS3A02G435700,…
GO:BP	cellular nitrogen compound metabolic process	GO:0034641	1	0	12176	1122	290	44861	TRAESCS7D02G475100,TRAESCS5D02G068800,TRAESCS7B02G391800,TRAESCS2A02G323000,TRAESCS2B02G359600,TRAESCS5A02G057500,TRAESCS5D02G317100,TRAESCS5D02G317700,TRAESCS7A02G488600,TRAESCS2D02G100300,TRAESCS2D02G339900,TRAESCS3B02G210300,TRAESCS5B02G059200,TRAESCS5A02G310800,TRAESCS4B02G200000,TRAESCS3B02G293000,TRAESCS4D02G298500,TRAESCS2B02G118000,TRAESCS3B02G152300,TRAESCS3A02G180600,TRAESCS7D02G367700,…
GO:BP	cellular response to reactive oxygen species	GO:0034614	1	0	26	1122	1	44861	TRAESCS7B02G194200
GO:BP	cellular response to heat	GO:0034605	1	0	37	1122	2	44861	TRAESCS3A02G280800,TRAESCS7B02G272500
GO:BP	cellular response to oxidative stress	GO:0034599	1	0	73	1122	3	44861	TRAESCS2B02G457600,TRAESCS2D02G434500,TRAESCS7B02G194200
GO:BP	ncRNA processing	GO:0034470	1	0	637	1122	15	44861	TRAESCS5D02G260700,TRAESCS2D02G586100,TRAESCS6D02G126300,TRAESCS2B02G271300,TRAESCS3A02G436000,TRAESCS5B02G251800,TRAESCS4B02G037300,TRAESCS3B02G470600,TRAESCS4D02G272400,TRAESCS5A02G253000,TRAESCS2B02G122200,TRAESCS1D02G409700,TRAESCS2A02G249600,TRAESCS2D02G104900,TRAESCS1D02G383600
GO:BP	lipid oxidation	GO:0034440	1	0	45	1122	1	44861	TRAESCS6A02G132500
GO:BP	cell junction organization	GO:0034330	1	0	4	1122	2	44861	TRAESCS6D02G216300,TRAESCS6A02G234000
GO:BP	primary alcohol metabolic process	GO:0034308	1	0	35	1122	4	44861	TRAESCS7A02G376800,TRAESCS7D02G373100,TRAESCS4D02G021400,TRAESCS7B02G278200
GO:BP	response to disaccharide	GO:0034285	1	0	49	1122	2	44861	TRAESCS5B02G152600,TRAESCS1A02G219400
GO:BP	response to monosaccharide	GO:0034284	1	0	25	1122	1	44861	TRAESCS5B02G152600
GO:BP	negative regulation of cellular amide metabolic process	GO:0034249	1	0	156	1122	1	44861	TRAESCS2D02G587900
GO:BP	DNA dealkylation	GO:0035510	1	0	16	1122	1	44861	TRAESCS1B02G116100
GO:BP	intracellular signal transduction	GO:0035556	1	0	759	1122	22	44861	TRAESCS5A02G060600,TRAESCS4D02G298500,TRAESCS5D02G072100,TRAESCS5B02G071500,TRAESCS5A02G320300,TRAESCS5D02G326200,TRAESCS4D02G298600,TRAESCS2B02G411500,TRAESCSU02G196100,TRAESCS4A02G200200,TRAESCS5B02G320500,TRAESCS3B02G548600,TRAESCS3D02G494600,TRAESCS2D02G079600,TRAESCS2A02G551100,TRAESCS2D02G552200,TRAESCS2A02G493800,TRAESCS5B02G214400,TRAESCS5D02G180900,TRAESCS4D02G298400,TRAESCS2B02G249400,T…
GO:BP	ceramide transport	GO:0035627	1	0	4	1122	1	44861	TRAESCS4D02G045300
GO:BP	plant-type ovary development	GO:0035670	1	0	31	1122	1	44861	TRAESCS4D02G252700
GO:BP	regulation of phosphorylation	GO:0042325	1	0	89	1122	1	44861	TRAESCS4A02G422800
GO:BP	purine nucleoside metabolic process	GO:0042278	1	0	26	1122	1	44861	TRAESCS2A02G489600
GO:BP	ribosomal small subunit biogenesis	GO:0042274	1	0	96	1122	2	44861	TRAESCS2D02G586100,TRAESCS6D02G126300
GO:BP	ribosomal large subunit biogenesis	GO:0042273	1	0	103	1122	1	44861	TRAESCS4B02G037300
GO:BP	ribosome assembly	GO:0042255	1	0	97	1122	2	44861	TRAESCS2D02G586100,TRAESCS6D02G126300
GO:BP	ribosome biogenesis	GO:0042254	1	0	512	1122	12	44861	TRAESCS5D02G260700,TRAESCS2D02G586100,TRAESCS6D02G126300,TRAESCS2B02G271300,TRAESCS3A02G436000,TRAESCS5B02G251800,TRAESCS4B02G037300,TRAESCS3B02G470600,TRAESCS4D02G272400,TRAESCS5A02G253000,TRAESCS1D02G409700,TRAESCS2A02G249600
GO:BP	cellular modified amino acid catabolic process	GO:0042219	1	0	27	1122	3	44861	TRAESCS3A02G076500,TRAESCS2A02G489600,TRAESCS2B02G340500
GO:BP	formate catabolic process	GO:0042183	1	0	6	1122	2	44861	TRAESCS6D02G255200,TRAESCS6B02G302400
GO:BP	ketone biosynthetic process	GO:0042181	1	0	50	1122	1	44861	TRAESCS6B02G219400
GO:BP	cellular ketone metabolic process	GO:0042180	1	0	119	1122	2	44861	TRAESCS3B02G175900,TRAESCS6B02G219400
GO:BP	regulation of protein catabolic process	GO:0042176	1	0	70	1122	1	44861	TRAESCS3B02G111000
GO:BP	heme metabolic process	GO:0042168	1	0	57	1122	1	44861	TRAESCS5B02G049800
GO:BP	lipoprotein biosynthetic process	GO:0042158	1	0	116	1122	3	44861	TRAESCS5B02G071400,TRAESCS5A02G060700,TRAESCS5A02G262000
GO:BP	lipoprotein metabolic process	GO:0042157	1	0	117	1122	3	44861	TRAESCS5B02G071400,TRAESCS5A02G060700,TRAESCS5A02G262000
GO:BP	regulation of cellular amide metabolic process	GO:0034248	1	0	236	1122	2	44861	TRAESCS2D02G340700,TRAESCS2D02G587900
GO:BP	meiotic DNA double-strand break formation	GO:0042138	1	0	20	1122	1	44861	TRAESCS5A02G152300
GO:BP	fluid transport	GO:0042044	1	0	27	1122	1	44861	TRAESCS7B02G243000
GO:BP	protein refolding	GO:0042026	1	0	53	1122	4	44861	TRAESCSU02G009200,TRAESCS2B02G328500,TRAESCS1D02G365800,TRAESCS2D02G049500
GO:BP	epigenetic regulation of gene expression	GO:0040029	1	0	140	1122	3	44861	TRAESCS2A02G182200,TRAESCS3A02G167400,TRAESCS3B02G198800
GO:BP	locomotion	GO:0040011	1	0	16	1122	2	44861	TRAESCS5D02G412400,TRAESCS5A02G402300
GO:BP	regulation of growth	GO:0040008	1	0	191	1122	10	44861	TRAESCS1D02G260800,TRAESCS2D02G183400,TRAESCS4B02G292300,TRAESCS7B02G355800,TRAESCS4A02G156700,TRAESCS4D02G084600,TRAESCS1A02G219400,TRAESCS4A02G229100,TRAESCS4B02G087300,TRAESCS5A02G458100
GO:BP	growth	GO:0040007	1	0	311	1122	17	44861	TRAESCS4B02G193500,TRAESCS6A02G334800,TRAESCS6D02G314300,TRAESCS1D02G260800,TRAESCS2D02G183400,TRAESCS4B02G292300,TRAESCS4A02G110600,TRAESCS4D02G194500,TRAESCS3B02G439900,TRAESCS7B02G355800,TRAESCS4A02G156700,TRAESCS4D02G084600,TRAESCS4A02G319100,TRAESCS1A02G219400,TRAESCS4A02G229100,TRAESCS4B02G087300,TRAESCS5A02G458100
GO:BP	ERAD pathway	GO:0036503	1	0	60	1122	2	44861	TRAESCS2D02G546500,TRAESCS3B02G111000
GO:BP	interstrand cross-link repair	GO:0036297	1	0	29	1122	1	44861	TRAESCS2D02G286100
GO:BP	RNA capping	GO:0036260	1	0	23	1122	1	44861	TRAESCS1B02G465400
GO:BP	protein modification process	GO:0036211	1	0	8252	1122	143	44861	TRAESCS4D02G170700,TRAESCS4A02G136500,TRAESCS4D02G325200,TRAESCS5A02G338800,TRAESCS5D02G043500,TRAESCS4A02G481200,TRAESCS7A02G015200,TRAESCS1B02G091900,TRAESCS3A02G277500,TRAESCS4A02G347500,TRAESCS3A02G435200,TRAESCS4B02G168200,TRAESCS1D02G032600,TRAESCS7D02G012400,TRAESCS1D02G017800,TRAESCS3B02G050700,TRAESCS2B02G197000,TRAESCS1A02G018600,TRAESCS2D02G288400,TRAESCS5D02G068700,TRAESCS3D02G072100,…
GO:BP	tetrahydrofolate interconversion	GO:0035999	1	0	15	1122	1	44861	TRAESCS5B02G481000
GO:BP	homologous recombination	GO:0035825	1	0	57	1122	1	44861	TRAESCS2D02G286100
GO:BP	sodium ion transmembrane transport	GO:0035725	1	0	7	1122	1	44861	TRAESCS2B02G141900
GO:BP	oligopeptide transmembrane transport	GO:0035672	1	0	13	1122	1	44861	TRAESCS2D02G387800
GO:BP	regulation of cell population proliferation	GO:0042127	1	0	82	1122	1	44861	TRAESCS1D02G119900
GO:BP	positive regulation of cellular biosynthetic process	GO:0031328	1	0	473	1122	9	44861	TRAESCS6B02G284300,TRAESCS4A02G124900,TRAESCS6D02G312800,TRAESCS4A02G219700,TRAESCS6A02G333600,TRAESCS7B02G272500,TRAESCS6B02G364000,TRAESCS4B02G098200,TRAESCS3A02G434400
GO:BP	ion transmembrane transport	GO:0034220	1	0	726	1122	18	44861	TRAESCS3B02G531700,TRAESCS5B02G197300,TRAESCS7A02G517700,TRAESCS3D02G480100,TRAESCS4A02G298900,TRAESCS3B02G416000,TRAESCS4D02G027900,TRAESCS3B02G166500,TRAESCS7A02G200200,TRAESCS3D02G030800,TRAESCS7B02G318800,TRAESCS1D02G073900,TRAESCS3A02G199800,TRAESCS3D02G204800,TRAESCS2B02G141900,TRAESCS3A02G296400,TRAESCS1B02G089800,TRAESCS3A02G048500
GO:BP	negative regulation of plant-type hypersensitive response	GO:0034051	1	0	9	1122	1	44861	TRAESCS1A02G279500
GO:BP	mitochondrial translation	GO:0032543	1	0	32	1122	1	44861	TRAESCS2B02G279400
GO:BP	regulation of cellular component size	GO:0032535	1	0	53	1122	1	44861	TRAESCS4A02G156700
GO:BP	negative regulation of phosphoprotein phosphatase activity	GO:0032515	1	0	12	1122	1	44861	TRAESCS1A02G126800
GO:BP	maintenance of protein location in cell	GO:0032507	1	0	22	1122	2	44861	TRAESCS4A02G341000,TRAESCS5B02G533600
GO:BP	multicellular organism reproduction	GO:0032504	1	0	96	1122	2	44861	TRAESCS2B02G402200,TRAESCS6B02G088800
GO:BP	protein modification by small protein conjugation	GO:0032446	1	0	1469	1122	6	44861	TRAESCS3B02G050700,TRAESCS1D02G102900,TRAESCS5A02G198800,TRAESCS3B02G164700,TRAESCS4A02G297700,TRAESCS3A02G101400
GO:BP	alanine transport	GO:0032328	1	0	4	1122	2	44861	TRAESCS3B02G531700,TRAESCS3D02G480100
GO:BP	icosanoid secretion	GO:0032309	1	0	15	1122	1	44861	TRAESCS2B02G154600
GO:BP	negative regulation of protein polymerization	GO:0032272	1	0	15	1122	1	44861	TRAESCS4A02G156700
GO:BP	regulation of protein polymerization	GO:0032271	1	0	41	1122	1	44861	TRAESCS4A02G156700
GO:BP	methylation	GO:0032259	1	0	502	1122	12	44861	TRAESCS1A02G335300,TRAESCS3B02G427600,TRAESCS5D02G260700,TRAESCS5B02G251800,TRAESCS5B02G187400,TRAESCS4B02G332600,TRAESCS1B02G465400,TRAESCS5A02G253000,TRAESCS1B02G116100,TRAESCS5A02G229500,TRAESCS6D02G267500,TRAESCS3B02G380800
GO:BP	activation of protein kinase activity	GO:0032147	1	0	21	1122	1	44861	TRAESCS4A02G422800
GO:BP	positive regulation of response to external stimulus	GO:0032103	1	0	43	1122	3	44861	TRAESCS6A02G334800,TRAESCS6D02G314300,TRAESCS3B02G537400
GO:BP	negative regulation of response to external stimulus	GO:0032102	1	0	15	1122	1	44861	TRAESCS1A02G279500
GO:BP	regulation of response to external stimulus	GO:0032101	1	0	137	1122	4	44861	TRAESCS6A02G334800,TRAESCS6D02G314300,TRAESCS1A02G279500,TRAESCS3B02G537400
GO:BP	cellular response to nutrient levels	GO:0031669	1	0	88	1122	3	44861	TRAESCS1D02G325300,TRAESCS1B02G337400,TRAESCS5B02G152600
GO:BP	cellular response to extracellular stimulus	GO:0031668	1	0	98	1122	3	44861	TRAESCS1D02G325300,TRAESCS1B02G337400,TRAESCS5B02G152600
GO:BP	response to nutrient levels	GO:0031667	1	0	125	1122	5	44861	TRAESCS6A02G334800,TRAESCS6D02G314300,TRAESCS1D02G325300,TRAESCS1B02G337400,TRAESCS5B02G152600
GO:BP	spindle checkpoint signaling	GO:0031577	1	0	19	1122	1	44861	TRAESCS2B02G249400
GO:BP	regulation of termination of DNA-templated transcription	GO:0031554	1	0	6	1122	1	44861	TRAESCS3A02G422600
GO:BP	heterochromatin formation	GO:0031507	1	0	114	1122	3	44861	TRAESCS2A02G182200,TRAESCS3A02G167400,TRAESCS3B02G198800
GO:BP	oxylipin biosynthetic process	GO:0031408	1	0	42	1122	5	44861	TRAESCS5B02G006500,TRAESCS5A02G007900,TRAESCS5D02G013400,TRAESCS6D02G122000,TRAESCS6A02G132500
GO:BP	oxylipin metabolic process	GO:0031407	1	0	43	1122	5	44861	TRAESCS5B02G006500,TRAESCS5A02G007900,TRAESCS5D02G013400,TRAESCS6D02G122000,TRAESCS6A02G132500
GO:BP	positive regulation of protein modification process	GO:0031401	1	0	62	1122	1	44861	TRAESCS4A02G422800
GO:BP	negative regulation of protein modification process	GO:0031400	1	0	42	1122	1	44861	TRAESCS1A02G126800
GO:BP	regulation of protein modification process	GO:0031399	1	0	176	1122	3	44861	TRAESCS2D02G317800,TRAESCS4A02G422800,TRAESCS1A02G126800
GO:BP	positive regulation of defense response	GO:0031349	1	0	39	1122	3	44861	TRAESCS6A02G334800,TRAESCS6D02G314300,TRAESCS3B02G537400
GO:BP	negative regulation of defense response	GO:0031348	1	0	27	1122	1	44861	TRAESCS1A02G279500
GO:BP	regulation of defense response	GO:0031347	1	0	145	1122	4	44861	TRAESCS6A02G334800,TRAESCS6D02G314300,TRAESCS1A02G279500,TRAESCS3B02G537400
GO:BP	RNA biosynthetic process	GO:0032774	1	0	5225	1122	162	44861	TRAESCS7D02G475100,TRAESCS5D02G068800,TRAESCS7B02G391800,TRAESCS2A02G323000,TRAESCS2B02G359600,TRAESCS5A02G057500,TRAESCS5D02G317100,TRAESCS5D02G317700,TRAESCS7A02G488600,TRAESCS2D02G100300,TRAESCS2D02G339900,TRAESCS3B02G210300,TRAESCS5B02G059200,TRAESCS5A02G310800,TRAESCS3B02G293000,TRAESCS4D02G298500,TRAESCS2B02G118000,TRAESCS3A02G180600,TRAESCS7D02G367700,TRAESCS2D02G340700,TRAESCS5D02G318000,…
GO:BP	monocarboxylic acid metabolic process	GO:0032787	1	0	818	1122	24	44861	TRAESCS6D02G255200,TRAESCS6B02G302400,TRAESCS4B02G107200,TRAESCS6A02G334800,TRAESCS6D02G145400,TRAESCS4D02G268400,TRAESCS6D02G212200,TRAESCS7A02G205200,TRAESCS6D02G259500,TRAESCS6D02G314300,TRAESCS4A02G036200,TRAESCS7A02G406100,TRAESCS3B02G175900,TRAESCS5A02G148700,TRAESCS5D02G085500,TRAESCS2B02G350500,TRAESCS5B02G468400,TRAESCS5B02G376400,TRAESCS6D02G122000,TRAESCS4B02G274700,TRAESCS2A02G593000,…
GO:BP	regulation of localization	GO:0032879	1	0	141	1122	2	44861	TRAESCS7A02G200200,TRAESCS4A02G156700
GO:BP	regulation of microtubule-based process	GO:0032886	1	0	35	1122	1	44861	TRAESCS4A02G422800
GO:BP	programmed cell death induced by symbiont	GO:0034050	1	0	25	1122	1	44861	TRAESCS1A02G279500
GO:BP	purine nucleoside bisphosphate biosynthetic process	GO:0034033	1	0	66	1122	2	44861	TRAESCS5B02G376400,TRAESCS6D02G084500
GO:BP	purine nucleoside bisphosphate metabolic process	GO:0034032	1	0	121	1122	2	44861	TRAESCS5B02G376400,TRAESCS6D02G084500
GO:BP	ribonucleoside bisphosphate biosynthetic process	GO:0034030	1	0	66	1122	2	44861	TRAESCS5B02G376400,TRAESCS6D02G084500
GO:BP	response to lipid	GO:0033993	1	0	531	1122	23	44861	TRAESCS4D02G325200,TRAESCS6A02G253300,TRAESCS4A02G124900,TRAESCS4D02G189200,TRAESCS6A02G334800,TRAESCS6D02G312800,TRAESCS7A02G328100,TRAESCS5A02G500000,TRAESCS2D02G317800,TRAESCS6A02G333600,TRAESCS6D02G314300,TRAESCS3A02G280800,TRAESCS5D02G236500,TRAESCS3A02G107200,TRAESCS2B02G500200,TRAESCS6B02G364000,TRAESCS5A02G231500,TRAESCS4A02G116400,TRAESCS4D02G069300,TRAESCS5B02G229800,TRAESCS1A02G219400,…
GO:BP	ribonucleoside bisphosphate metabolic process	GO:0033875	1	0	121	1122	2	44861	TRAESCS5B02G376400,TRAESCS6D02G084500
GO:BP	nucleoside bisphosphate biosynthetic process	GO:0033866	1	0	66	1122	2	44861	TRAESCS5B02G376400,TRAESCS6D02G084500
GO:BP	nucleoside bisphosphate metabolic process	GO:0033865	1	0	121	1122	2	44861	TRAESCS5B02G376400,TRAESCS6D02G084500
GO:BP	cellular polysaccharide biosynthetic process	GO:0033692	1	0	290	1122	14	44861	TRAESCS7A02G189000,TRAESCS2B02G390700,TRAESCS2D02G301000,TRAESCS7B02G480300,TRAESCS1B02G167200,TRAESCS7A02G133500,TRAESCS7D02G190100,TRAESCS3A02G289900,TRAESCS5B02G221600,TRAESCS2A02G210100,TRAESCS5D02G230300,TRAESCS4D02G197300,TRAESCS1D02G146600,TRAESCS5D02G182600
GO:BP	positive regulation of kinase activity	GO:0033674	1	0	33	1122	1	44861	TRAESCS4A02G422800
GO:BP	cellular response to stress	GO:0033554	1	0	1029	1122	23	44861	TRAESCS2D02G546500,TRAESCS7D02G476200,TRAESCS2B02G457600,TRAESCS1A02G175000,TRAESCS7D02G373100,TRAESCS7B02G392900,TRAESCS3A02G280800,TRAESCS4A02G232700,TRAESCS3B02G111000,TRAESCS1D02G164100,TRAESCS7B02G272500,TRAESCS5D02G316900,TRAESCS2D02G434500,TRAESCS1D02G325300,TRAESCS1A02G279500,TRAESCS7A02G489800,TRAESCS1B02G337400,TRAESCS2D02G286100,TRAESCS3D02G346700,TRAESCS5B02G152600,TRAESCS4B02G083100,…
GO:BP	protein localization to organelle	GO:0033365	1	0	431	1122	5	44861	TRAESCS4B02G117800,TRAESCS4D02G115500,TRAESCS3D02G208200,TRAESCS4A02G341000,TRAESCS5B02G533600
GO:BP	ent-kaurene metabolic process	GO:0033331	1	0	10	1122	3	44861	TRAESCS7D02G360700,TRAESCS7A02G362300,TRAESCS2B02G445400
GO:BP	response to vitamin B2	GO:0033274	1	0	3	1122	2	44861	TRAESCS6A02G334800,TRAESCS6D02G314300
GO:BP	carbohydrate transmembrane transport	GO:0034219	1	0	96	1122	4	44861	TRAESCS3B02G287200,TRAESCS4A02G384900,TRAESCS1B02G232900,TRAESCS2B02G338600
GO:BP	response to vitamin	GO:0033273	1	0	3	1122	2	44861	TRAESCS6A02G334800,TRAESCS6D02G314300
GO:BP	iron import into cell	GO:0033212	1	0	1	1122	1	44861	TRAESCS2D02G387800
GO:BP	negative regulation of mitotic sister chromatid segregation	GO:0033048	1	0	23	1122	2	44861	TRAESCS3B02G205800,TRAESCS2B02G249400
GO:BP	regulation of mitotic sister chromatid segregation	GO:0033047	1	0	23	1122	2	44861	TRAESCS3B02G205800,TRAESCS2B02G249400
GO:BP	negative regulation of sister chromatid segregation	GO:0033046	1	0	23	1122	2	44861	TRAESCS3B02G205800,TRAESCS2B02G249400
GO:BP	regulation of sister chromatid segregation	GO:0033045	1	0	34	1122	2	44861	TRAESCS3B02G205800,TRAESCS2B02G249400
GO:BP	regulation of chromosome organization	GO:0033044	1	0	40	1122	2	44861	TRAESCS3B02G205800,TRAESCS2B02G249400
GO:BP	regulation of organelle organization	GO:0033043	1	0	149	1122	4	44861	TRAESCS4A02G422800,TRAESCS4A02G156700,TRAESCS3B02G205800,TRAESCS2B02G249400
GO:BP	macromolecule localization	GO:0033036	1	0	1556	1122	19	44861	TRAESCS4B02G117800,TRAESCS4A02G056500,TRAESCS3A02G399600,TRAESCS4D02G247900,TRAESCS4B02G248500,TRAESCS5B02G461600,TRAESCS4B02G397500,TRAESCS3D02G393700,TRAESCS7B02G312800,TRAESCS3B02G432600,TRAESCS4D02G115500,TRAESCS2B02G044000,TRAESCS3D02G208200,TRAESCS4A02G200100,TRAESCS4A02G341000,TRAESCS2B02G154600,TRAESCS4D02G045300,TRAESCS6D02G084500,TRAESCS5B02G533600
GO:BP	tetrapyrrole biosynthetic process	GO:0033014	1	0	130	1122	5	44861	TRAESCS5A02G175200,TRAESCS5D02G179900,TRAESCS6B02G136500,TRAESCS5B02G172900,TRAESCS5B02G049800
GO:BP	tetrapyrrole metabolic process	GO:0033013	1	0	172	1122	5	44861	TRAESCS5A02G175200,TRAESCS5D02G179900,TRAESCS6B02G136500,TRAESCS5B02G172900,TRAESCS5B02G049800
GO:BP	protein-containing complex disassembly	GO:0032984	1	0	130	1122	4	44861	TRAESCS3A02G422600,TRAESCS4D02G147100,TRAESCS4A02G156700,TRAESCS5D02G491900
GO:BP	regulation of actin filament-based process	GO:0032970	1	0	58	1122	1	44861	TRAESCS4A02G156700
GO:BP	glycosinolate metabolic process	GO:0019757	1	0	6	1122	2	44861	TRAESCS1D02G325300,TRAESCS1B02G337400
GO:BP	secretion by cell	GO:0032940	1	0	211	1122	2	44861	TRAESCS2B02G044000,TRAESCS4A02G200100
GO:BP	siderophore-dependent iron import into cell	GO:0033214	1	0	1	1122	1	44861	TRAESCS2D02G387800
GO:BP	carboxylic acid metabolic process	GO:0019752	1	0	2040	1122	63	44861	TRAESCS6D02G255200,TRAESCS5B02G006500,TRAESCS7D02G169500,TRAESCS4A02G298700,TRAESCS6B02G302400,TRAESCS4D02G012900,TRAESCS4B02G107200,TRAESCS5A02G007900,TRAESCS6A02G334800,TRAESCS6D02G145400,TRAESCS2B02G279400,TRAESCS4D02G268400,TRAESCS6D02G212200,TRAESCS7A02G205200,TRAESCS5D02G013400,TRAESCS6D02G139000,TRAESCS2D02G290000,TRAESCS6D02G259500,TRAESCS3B02G370200,TRAESCS6A02G222900,TRAESCS6B02G247900,…
GO:BP	base conversion or substitution editing	GO:0016553	1	0	42	1122	1	44861	TRAESCS7B02G207300
GO:BP	chloroplast localization	GO:0019750	1	0	18	1122	1	44861	TRAESCS2D02G006400
GO:BP	negative regulation of signal transduction	GO:0009968	1	0	74	1122	2	44861	TRAESCS7B02G257400,TRAESCS6A02G178900
GO:BP	positive regulation of signal transduction	GO:0009967	1	0	57	1122	1	44861	TRAESCS4B02G292300
GO:BP	regulation of signal transduction	GO:0009966	1	0	240	1122	3	44861	TRAESCS7B02G257400,TRAESCS6A02G178900,TRAESCS4B02G292300
GO:BP	leaf morphogenesis	GO:0009965	1	0	18	1122	2	44861	TRAESCS3B02G154900,TRAESCS3A02G137000
GO:BP	adaxial/abaxial pattern specification	GO:0009955	1	0	11	1122	1	44861	TRAESCS1D02G324400
GO:BP	meristem structural organization	GO:0009933	1	0	31	1122	1	44861	TRAESCS1D02G324400
GO:BP	cell tip growth	GO:0009932	1	0	20	1122	3	44861	TRAESCS4B02G193500,TRAESCS4A02G110600,TRAESCS4D02G194500
GO:BP	auxin polar transport	GO:0009926	1	0	29	1122	1	44861	TRAESCS4A02G156700
GO:BP	hormone transport	GO:0009914	1	0	60	1122	2	44861	TRAESCS4B02G292300,TRAESCS4A02G156700
GO:BP	chloroplast accumulation movement	GO:0009904	1	0	8	1122	1	44861	TRAESCS2D02G006400
GO:BP	chloroplast avoidance movement	GO:0009903	1	0	5	1122	1	44861	TRAESCS2D02G006400
GO:BP	chloroplast relocation	GO:0009902	1	0	18	1122	1	44861	TRAESCS2D02G006400
GO:BP	anther dehiscence	GO:0009901	1	0	5	1122	1	44861	TRAESCS6B02G088800
GO:BP	dehiscence	GO:0009900	1	0	7	1122	1	44861	TRAESCS6B02G088800
GO:BP	positive regulation of catabolic process	GO:0009896	1	0	78	1122	1	44861	TRAESCS3B02G111000
GO:BP	regulation of catabolic process	GO:0009894	1	0	132	1122	1	44861	TRAESCS3B02G111000
GO:BP	positive regulation of metabolic process	GO:0009893	1	0	640	1122	11	44861	TRAESCS6B02G284300,TRAESCS4A02G124900,TRAESCS6D02G312800,TRAESCS4A02G219700,TRAESCS6A02G333600,TRAESCS3B02G111000,TRAESCS7B02G272500,TRAESCS6B02G364000,TRAESCS4B02G098200,TRAESCS4A02G422800,TRAESCS3A02G434400
GO:BP	plant-type cell wall biogenesis	GO:0009832	1	0	109	1122	6	44861	TRAESCS5B02G101400,TRAESCS2D02G301000,TRAESCS6A02G379800,TRAESCS3A02G289900,TRAESCS5D02G230300,TRAESCS4D02G197300
GO:BP	plant-type primary cell wall biogenesis	GO:0009833	1	0	12	1122	1	44861	TRAESCS2D02G301000
GO:BP	plant-type secondary cell wall biogenesis	GO:0009834	1	0	38	1122	3	44861	TRAESCS3A02G289900,TRAESCS5D02G230300,TRAESCS4D02G197300
GO:BP	seed germination	GO:0009845	1	0	69	1122	5	44861	TRAESCS4A02G298900,TRAESCS3A02G422600,TRAESCS5A02G173800,TRAESCS5D02G178300,TRAESCS1A02G126800
GO:BP	auxin metabolic process	GO:0009850	1	0	42	1122	2	44861	TRAESCS2D02G074400,TRAESCS2A02G076100
GO:BP	pollination	GO:0009856	1	0	87	1122	5	44861	TRAESCS4B02G193500,TRAESCS5D02G412400,TRAESCS5A02G402300,TRAESCS4A02G110600,TRAESCS4D02G194500
GO:BP	cellular process	GO:0009987	1	0	33377	1122	868	44861	TRAESCS1A02G215500,TRAESCS5B02G414000,TRAESCS7D02G475100,TRAESCS5D02G068800,TRAESCS1B02G229000,TRAESCS7B02G391800,TRAESCS1D02G218000,TRAESCS2A02G323000,TRAESCS2B02G359600,TRAESCS5A02G057500,TRAESCS5D02G317100,TRAESCS5D02G317700,TRAESCS5A02G060600,TRAESCS7A02G488600,TRAESCS2D02G100300,TRAESCS4D02G170700,TRAESCS2D02G339900,TRAESCS3B02G210300,TRAESCS5B02G059200,TRAESCS4D02G344300,TRAESCS3B02G287200,…
GO:BP	pollen tube growth	GO:0009860	1	0	19	1122	3	44861	TRAESCS4B02G193500,TRAESCS4A02G110600,TRAESCS4D02G194500
GO:BP	jasmonic acid mediated signaling pathway	GO:0009867	1	0	70	1122	4	44861	TRAESCS6A02G334800,TRAESCS6D02G314300,TRAESCS3A02G107200,TRAESCS3B02G537400
GO:BP	ethylene-activated signaling pathway	GO:0009873	1	0	214	1122	7	44861	TRAESCS4D02G298500,TRAESCS4D02G298600,TRAESCS2B02G411500,TRAESCS5B02G214400,TRAESCS5D02G180900,TRAESCS4D02G298400,TRAESCS6B02G281000
GO:BP	tissue development	GO:0009888	1	0	389	1122	7	44861	TRAESCS3B02G154900,TRAESCS1A02G240100,TRAESCS3A02G137000,TRAESCS5D02G236500,TRAESCS5A02G231500,TRAESCS1D02G324400,TRAESCS5B02G229800
GO:BP	negative regulation of biosynthetic process	GO:0009890	1	0	357	1122	8	44861	TRAESCS2D02G340700,TRAESCS2A02G322400,TRAESCS2D02G183700,TRAESCS2B02G360400,TRAESCS2D02G587900,TRAESCS2B02G202700,TRAESCS3A02G422600,TRAESCS1A02G219400
GO:BP	positive regulation of biosynthetic process	GO:0009891	1	0	477	1122	9	44861	TRAESCS6B02G284300,TRAESCS4A02G124900,TRAESCS6D02G312800,TRAESCS4A02G219700,TRAESCS6A02G333600,TRAESCS7B02G272500,TRAESCS6B02G364000,TRAESCS4B02G098200,TRAESCS3A02G434400
GO:BP	negative regulation of metabolic process	GO:0009892	1	0	941	1122	19	44861	TRAESCS2D02G340700,TRAESCS5D02G451300,TRAESCS2A02G322400,TRAESCS5B02G448500,TRAESCS2D02G183700,TRAESCS2B02G360400,TRAESCS2D02G587900,TRAESCS2B02G202700,TRAESCS2A02G182200,TRAESCS4D02G334100,TRAESCS3A02G422600,TRAESCS3B02G037400,TRAESCSU02G049500,TRAESCS3A02G167400,TRAESCS1A02G219400,TRAESCS3B02G198800,TRAESCS1A02G126800,TRAESCS2B02G213000,TRAESCS5B02G478200
GO:BP	induced systemic resistance, jasmonic acid mediated signaling pathway	GO:0009864	1	0	12	1122	3	44861	TRAESCS6A02G334800,TRAESCS6D02G314300,TRAESCS3B02G537400
GO:BP	response to extracellular stimulus	GO:0009991	1	0	138	1122	5	44861	TRAESCS6A02G334800,TRAESCS6D02G314300,TRAESCS1D02G325300,TRAESCS1B02G337400,TRAESCS5B02G152600
GO:BP	shoot system morphogenesis	GO:0010016	1	0	75	1122	2	44861	TRAESCS3B02G154900,TRAESCS3A02G137000
GO:BP	trichome differentiation	GO:0010026	1	0	48	1122	3	44861	TRAESCS5D02G236500,TRAESCS5A02G231500,TRAESCS5B02G229800
GO:BP	cellulose microfibril organization	GO:0010215	1	0	43	1122	2	44861	TRAESCS5B02G101400,TRAESCS6A02G379800
GO:BP	response to far red light	GO:0010218	1	0	15	1122	2	44861	TRAESCS6A02G334800,TRAESCS6D02G314300
GO:BP	ent-kaurene oxidation to kaurenoic acid	GO:0010241	1	0	10	1122	3	44861	TRAESCS7D02G360700,TRAESCS7A02G362300,TRAESCS2B02G445400
GO:BP	response to organonitrogen compound	GO:0010243	1	0	82	1122	4	44861	TRAESCS2D02G546500,TRAESCS6A02G334800,TRAESCS6D02G314300,TRAESCS3B02G111000
GO:BP	auxin homeostasis	GO:0010252	1	0	22	1122	1	44861	TRAESCS1A02G219400
GO:BP	endomembrane system organization	GO:0010256	1	0	89	1122	1	44861	TRAESCS3B02G343100
GO:BP	photoinhibition	GO:0010205	1	0	5	1122	1	44861	TRAESCS2B02G213000
GO:BP	leaf vascular tissue pattern formation	GO:0010305	1	0	9	1122	2	44861	TRAESCS3B02G154900,TRAESCS3A02G137000
GO:BP	regulation of plant-type hypersensitive response	GO:0010363	1	0	12	1122	1	44861	TRAESCS1A02G279500
GO:BP	cell wall polysaccharide metabolic process	GO:0010383	1	0	248	1122	12	44861	TRAESCS4D02G143900,TRAESCS7A02G427600,TRAESCS4A02G170900,TRAESCS4B02G127100,TRAESCS3D02G467600,TRAESCS2B02G454500,TRAESCS2B02G454600,TRAESCS4D02G197300,TRAESCS6D02G248500,TRAESCS7A02G427000,TRAESCS2A02G433500,TRAESCS7A02G426700
GO:BP	galacturonan metabolic process	GO:0010393	1	0	137	1122	1	44861	TRAESCS6D02G170500
GO:BP	hemicellulose metabolic process	GO:0010410	1	0	239	1122	12	44861	TRAESCS4D02G143900,TRAESCS7A02G427600,TRAESCS4A02G170900,TRAESCS4B02G127100,TRAESCS3D02G467600,TRAESCS2B02G454500,TRAESCS2B02G454600,TRAESCS4D02G197300,TRAESCS6D02G248500,TRAESCS7A02G427000,TRAESCS2A02G433500,TRAESCS7A02G426700
GO:BP	xyloglucan metabolic process	GO:0010411	1	0	150	1122	7	44861	TRAESCS7A02G427600,TRAESCS2B02G454500,TRAESCS2B02G454600,TRAESCS6D02G248500,TRAESCS7A02G427000,TRAESCS2A02G433500,TRAESCS7A02G426700
GO:BP	glucuronoxylan metabolic process	GO:0010413	1	0	12	1122	1	44861	TRAESCS4D02G197300
GO:BP	regulation of hydrogen peroxide metabolic process	GO:0010310	1	0	14	1122	1	44861	TRAESCS3B02G370200
GO:BP	lignin biosynthetic process	GO:0009809	1	0	19	1122	1	44861	TRAESCS7A02G350500
GO:BP	pollen tube guidance	GO:0010183	1	0	16	1122	2	44861	TRAESCS5D02G412400,TRAESCS5A02G402300
GO:BP	leaf senescence	GO:0010150	1	0	43	1122	2	44861	TRAESCS3A02G107200,TRAESCS1A02G219400
GO:BP	thylakoid membrane organization	GO:0010027	1	0	34	1122	1	44861	TRAESCS4D02G147100
GO:BP	regulation of seed germination	GO:0010029	1	0	30	1122	3	44861	TRAESCS4A02G298900,TRAESCS5A02G173800,TRAESCS5D02G178300
GO:BP	response to metal ion	GO:0010038	1	0	141	1122	6	44861	TRAESCS4A02G124900,TRAESCS6A02G334800,TRAESCS6D02G314300,TRAESCS2D02G387800,TRAESCS1D02G365800,TRAESCS1A02G219400
GO:BP	response to iron ion	GO:0010039	1	0	13	1122	1	44861	TRAESCS2D02G387800
GO:BP	xylem and phloem pattern formation	GO:0010051	1	0	15	1122	2	44861	TRAESCS3B02G154900,TRAESCS3A02G137000
GO:BP	meristem maintenance	GO:0010073	1	0	144	1122	1	44861	TRAESCS1A02G240100
GO:BP	fruit development	GO:0010154	1	0	277	1122	14	44861	TRAESCS6D02G197600,TRAESCS7A02G439200,TRAESCS3B02G154900,TRAESCS4D02G164500,TRAESCS7D02G162800,TRAESCS2D02G387800,TRAESCS3A02G137000,TRAESCSU02G009200,TRAESCS4B02G292300,TRAESCS6A02G215300,TRAESCS7D02G428800,TRAESCS6B02G244900,TRAESCS3A02G048500,TRAESCS7A02G053900
GO:BP	phloem or xylem histogenesis	GO:0010087	1	0	34	1122	2	44861	TRAESCS3B02G154900,TRAESCS3A02G137000
GO:BP	regulation of photosynthesis	GO:0010109	1	0	37	1122	1	44861	TRAESCS2B02G213000
GO:BP	response to red light	GO:0010114	1	0	16	1122	2	44861	TRAESCS6A02G334800,TRAESCS6D02G314300
GO:BP	regulation of abscisic acid biosynthetic process	GO:0010115	1	0	7	1122	1	44861	TRAESCS3B02G175900
GO:BP	stomatal movement	GO:0010118	1	0	53	1122	3	44861	TRAESCS1B02G159900,TRAESCS1A02G143300,TRAESCS4A02G298900
GO:BP	regulation of stomatal movement	GO:0010119	1	0	41	1122	3	44861	TRAESCS1B02G159900,TRAESCS1A02G143300,TRAESCS4A02G298900
GO:BP	cutin biosynthetic process	GO:0010143	1	0	9	1122	1	44861	TRAESCS3B02G173200
GO:BP	trichome morphogenesis	GO:0010090	1	0	42	1122	3	44861	TRAESCS5D02G236500,TRAESCS5A02G231500,TRAESCS5B02G229800
GO:BP	lignin metabolic process	GO:0009808	1	0	107	1122	3	44861	TRAESCS7A02G350500,TRAESCS3B02G489800,TRAESCS4B02G208000
GO:BP	cinnamic acid metabolic process	GO:0009803	1	0	35	1122	2	44861	TRAESCS6D02G212200,TRAESCS5B02G468400
GO:BP	cinnamic acid biosynthetic process	GO:0009800	1	0	35	1122	2	44861	TRAESCS6D02G212200,TRAESCS5B02G468400
GO:BP	tropism	GO:0009606	1	0	121	1122	2	44861	TRAESCS4B02G292300,TRAESCS4A02G156700
GO:BP	response to biotic stimulus	GO:0009607	1	0	855	1122	20	44861	TRAESCS3B02G455200,TRAESCS4D02G189200,TRAESCS2A02G440300,TRAESCS6A02G334800,TRAESCS3B02G483600,TRAESCS5A02G418200,TRAESCS5B02G076100,TRAESCS2D02G317800,TRAESCS5B02G420300,TRAESCS1A02G355300,TRAESCS6D02G314300,TRAESCS7D02G441100,TRAESCS2B02G500200,TRAESCS1A02G279500,TRAESCS3A02G289900,TRAESCS5D02G426200,TRAESCS7A02G524200,TRAESCS4D02G034400,TRAESCS7A02G001100,TRAESCS3B02G537400
GO:BP	response to wounding	GO:0009611	1	0	256	1122	4	44861	TRAESCS3A02G093900,TRAESCS6A02G334800,TRAESCS6D02G314300,TRAESCSU02G049500
GO:BP	response to bacterium	GO:0009617	1	0	223	1122	8	44861	TRAESCS6A02G334800,TRAESCS5A02G418200,TRAESCS5B02G420300,TRAESCS1A02G355300,TRAESCS6D02G314300,TRAESCS3A02G289900,TRAESCS5D02G426200,TRAESCS3B02G537400
GO:BP	response to fungus	GO:0009620	1	0	181	1122	4	44861	TRAESCS6A02G334800,TRAESCS1A02G355300,TRAESCS6D02G314300,TRAESCS3A02G289900
GO:BP	response to insect	GO:0009625	1	0	9	1122	2	44861	TRAESCS6A02G334800,TRAESCS6D02G314300
GO:BP	response to external stimulus	GO:0009605	1	0	1037	1122	24	44861	TRAESCS3B02G455200,TRAESCS2A02G440300,TRAESCS6A02G334800,TRAESCS3B02G483600,TRAESCS5A02G418200,TRAESCS5B02G076100,TRAESCS5B02G420300,TRAESCS1A02G355300,TRAESCS5D02G412400,TRAESCS6D02G314300,TRAESCS5A02G402300,TRAESCS7D02G441100,TRAESCS1D02G325300,TRAESCS1A02G279500,TRAESCS4B02G292300,TRAESCS3A02G289900,TRAESCS5D02G426200,TRAESCS1B02G337400,TRAESCS5B02G152600,TRAESCS4A02G156700,TRAESCS7A02G524200,…
GO:BP	plant-type hypersensitive response	GO:0009626	1	0	25	1122	1	44861	TRAESCS1A02G279500
GO:BP	response to gravity	GO:0009629	1	0	65	1122	2	44861	TRAESCS4B02G292300,TRAESCS4A02G156700
GO:BP	gravitropism	GO:0009630	1	0	65	1122	2	44861	TRAESCS4B02G292300,TRAESCS4A02G156700
GO:BP	cold acclimation	GO:0009631	1	0	29	1122	2	44861	TRAESCS6A02G253300,TRAESCS3A02G422600
GO:BP	response to toxic substance	GO:0009636	1	0	373	1122	15	44861	TRAESCS2A02G107500,TRAESCS7B02G030600,TRAESCS2B02G125600,TRAESCS2D02G108600,TRAESCS4B02G070100,TRAESCS1A02G179400,TRAESCS2D02G108200,TRAESCS6B02G117300,TRAESCS2B02G126300,TRAESCS4A02G404500,TRAESCS2B02G247700,TRAESCS2B02G125200,TRAESCS1D02G177700,TRAESCS7A02G230200,TRAESCS7B02G194200
GO:BP	response to blue light	GO:0009637	1	0	53	1122	2	44861	TRAESCS6A02G334800,TRAESCS6D02G314300
GO:BP	response to red or far red light	GO:0009639	1	0	108	1122	4	44861	TRAESCS6A02G334800,TRAESCS6D02G314300,TRAESCS3B02G318600,TRAESCS1D02G324400
GO:BP	systemic acquired resistance	GO:0009627	1	0	87	1122	4	44861	TRAESCS3B02G455200,TRAESCS2A02G440300,TRAESCS5B02G076100,TRAESCS7D02G441100
GO:BP	photomorphogenesis	GO:0009640	1	0	44	1122	2	44861	TRAESCS3B02G318600,TRAESCS1D02G324400
GO:BP	pollen development	GO:0009555	1	0	124	1122	1	44861	TRAESCS5D02G316900
GO:BP	RNA modification	GO:0009451	1	0	533	1122	8	44861	TRAESCS3B02G154900,TRAESCS5D02G260700,TRAESCS3A02G137000,TRAESCS5B02G251800,TRAESCS7B02G207300,TRAESCS1B02G465400,TRAESCS5A02G253000,TRAESCS7B02G226300
GO:BP	ribonucleotide metabolic process	GO:0009259	1	0	614	1122	9	44861	TRAESCS4B02G107200,TRAESCS7A02G205200,TRAESCS6D02G259500,TRAESCS5D02G085500,TRAESCS2B02G350500,TRAESCS5B02G376400,TRAESCS2A02G593000,TRAESCS4D02G104100,TRAESCS6D02G084500
GO:BP	ribonucleotide biosynthetic process	GO:0009260	1	0	362	1122	2	44861	TRAESCS5B02G376400,TRAESCS6D02G084500
GO:BP	cellular response to starvation	GO:0009267	1	0	83	1122	3	44861	TRAESCS1D02G325300,TRAESCS1B02G337400,TRAESCS5B02G152600
GO:BP	amine metabolic process	GO:0009308	1	0	266	1122	9	44861	TRAESCS2D02G075000,TRAESCS3D02G475800,TRAESCS3A02G481000,TRAESCS6D02G202500,TRAESCS6A02G219500,TRAESCS2D02G549300,TRAESCS5D02G568400,TRAESCS6B02G249000,TRAESCS7B02G294800
GO:BP	amine biosynthetic process	GO:0009309	1	0	111	1122	4	44861	TRAESCS6D02G202500,TRAESCS6A02G219500,TRAESCS6B02G249000,TRAESCS7B02G294800
GO:BP	amine catabolic process	GO:0009310	1	0	1	1122	1	44861	TRAESCS2D02G549300
GO:BP	7-methylguanosine RNA capping	GO:0009452	1	0	21	1122	1	44861	TRAESCS1B02G465400
GO:BP	oligosaccharide catabolic process	GO:0009313	1	0	15	1122	1	44861	TRAESCS2B02G184900
GO:BP	response to heat	GO:0009408	1	0	173	1122	8	44861	TRAESCS4B02G193500,TRAESCS2D02G227800,TRAESCS2B02G247300,TRAESCS3A02G280800,TRAESCS7B02G272500,TRAESCS3B02G175900,TRAESCS4A02G110600,TRAESCS4D02G194500
GO:BP	response to light stimulus	GO:0009416	1	0	435	1122	18	44861	TRAESCS3A02G116300,TRAESCS3B02G135400,TRAESCS3D02G118200,TRAESCSU02G196100,TRAESCS6A02G334800,TRAESCS1D02G127000,TRAESCS4B02G213400,TRAESCS3B02G370200,TRAESCS2D02G079600,TRAESCS6D02G314300,TRAESCS5A02G166100,TRAESCS3B02G318600,TRAESCS3B02G439900,TRAESCS5A02G541200,TRAESCS1D02G324400,TRAESCS4A02G319100,TRAESCS1A02G219400,TRAESCS2B02G213000
GO:BP	chorismate biosynthetic process	GO:0009423	1	0	15	1122	2	44861	TRAESCS2B02G189300,TRAESCS2A02G163600
GO:BP	cyanate metabolic process	GO:0009439	1	0	6	1122	2	44861	TRAESCS4B02G297300,TRAESCS4D02G296200
GO:BP	gamma-aminobutyric acid metabolic process	GO:0009448	1	0	4	1122	1	44861	TRAESCS6D02G145400
GO:BP	gamma-aminobutyric acid catabolic process	GO:0009450	1	0	3	1122	1	44861	TRAESCS6D02G145400
GO:BP	response to radiation	GO:0009314	1	0	451	1122	18	44861	TRAESCS3A02G116300,TRAESCS3B02G135400,TRAESCS3D02G118200,TRAESCSU02G196100,TRAESCS6A02G334800,TRAESCS1D02G127000,TRAESCS4B02G213400,TRAESCS3B02G370200,TRAESCS2D02G079600,TRAESCS6D02G314300,TRAESCS5A02G166100,TRAESCS3B02G318600,TRAESCS3B02G439900,TRAESCS5A02G541200,TRAESCS1D02G324400,TRAESCS4A02G319100,TRAESCS1A02G219400,TRAESCS2B02G213000
GO:BP	glucuronoxylan biosynthetic process	GO:0010417	1	0	12	1122	1	44861	TRAESCS4D02G197300
GO:BP	response to light intensity	GO:0009642	1	0	79	1122	6	44861	TRAESCS6A02G334800,TRAESCS4B02G213400,TRAESCS3B02G370200,TRAESCS6D02G314300,TRAESCS1A02G219400,TRAESCS2B02G213000
GO:BP	response to high light intensity	GO:0009644	1	0	31	1122	2	44861	TRAESCS4B02G213400,TRAESCS2B02G213000
GO:BP	response to gibberellin	GO:0009739	1	0	67	1122	4	44861	TRAESCS5D02G236500,TRAESCS5A02G231500,TRAESCS5B02G229800,TRAESCS1A02G219400
GO:BP	response to brassinosteroid	GO:0009741	1	0	88	1122	3	44861	TRAESCS4D02G325200,TRAESCS7A02G328100,TRAESCS5A02G500000
GO:BP	brassinosteroid mediated signaling pathway	GO:0009742	1	0	69	1122	3	44861	TRAESCS4D02G325200,TRAESCS7A02G328100,TRAESCS5A02G500000
GO:BP	response to carbohydrate	GO:0009743	1	0	75	1122	2	44861	TRAESCS5B02G152600,TRAESCS1A02G219400
GO:BP	response to sucrose	GO:0009744	1	0	46	1122	2	44861	TRAESCS5B02G152600,TRAESCS1A02G219400
GO:BP	response to hexose	GO:0009746	1	0	25	1122	1	44861	TRAESCS5B02G152600
GO:BP	abscisic acid-activated signaling pathway	GO:0009738	1	0	144	1122	8	44861	TRAESCS4D02G189200,TRAESCS6D02G312800,TRAESCS2D02G317800,TRAESCS6A02G333600,TRAESCS2B02G500200,TRAESCS6B02G364000,TRAESCS4A02G116400,TRAESCS1A02G126800
GO:BP	response to glucose	GO:0009749	1	0	22	1122	1	44861	TRAESCS5B02G152600
GO:BP	response to salicylic acid	GO:0009751	1	0	92	1122	7	44861	TRAESCS2D02G339900,TRAESCS4A02G124900,TRAESCS6A02G334800,TRAESCS3B02G448000,TRAESCS6D02G314300,TRAESCS1A02G219400,TRAESCS3B02G448100
GO:BP	response to jasmonic acid	GO:0009753	1	0	101	1122	6	44861	TRAESCS6A02G334800,TRAESCS6D02G314300,TRAESCS3A02G107200,TRAESCS4D02G069300,TRAESCS1A02G219400,TRAESCS3B02G537400
GO:BP	photosynthesis, light harvesting	GO:0009765	1	0	105	1122	3	44861	TRAESCS6B02G122600,TRAESCS1A02G403800,TRAESCS5D02G464900
GO:BP	photosynthetic electron transport chain	GO:0009767	1	0	146	1122	1	44861	TRAESCS2B02G213000
GO:BP	embryo development	GO:0009790	1	0	193	1122	11	44861	TRAESCS6D02G197600,TRAESCS7A02G439200,TRAESCS3B02G154900,TRAESCS4D02G164500,TRAESCS7D02G162800,TRAESCS3A02G137000,TRAESCSU02G009200,TRAESCS6A02G215300,TRAESCS7D02G428800,TRAESCS6B02G244900,TRAESCS7A02G053900
GO:BP	embryo development ending in seed dormancy	GO:0009793	1	0	190	1122	11	44861	TRAESCS6D02G197600,TRAESCS7A02G439200,TRAESCS3B02G154900,TRAESCS4D02G164500,TRAESCS7D02G162800,TRAESCS3A02G137000,TRAESCSU02G009200,TRAESCS6A02G215300,TRAESCS7D02G428800,TRAESCS6B02G244900,TRAESCS7A02G053900
GO:BP	response to fructose	GO:0009750	1	0	4	1122	1	44861	TRAESCS5B02G152600
GO:BP	photosynthetic acclimation	GO:0009643	1	0	8	1122	1	44861	TRAESCS3B02G370200
GO:BP	response to abscisic acid	GO:0009737	1	0	328	1122	15	44861	TRAESCS6A02G253300,TRAESCS4A02G124900,TRAESCS4D02G189200,TRAESCS6A02G334800,TRAESCS6D02G312800,TRAESCS2D02G317800,TRAESCS6A02G333600,TRAESCS6D02G314300,TRAESCS3A02G280800,TRAESCS2B02G500200,TRAESCS6B02G364000,TRAESCS4A02G116400,TRAESCS4D02G069300,TRAESCS1A02G219400,TRAESCS1A02G126800
GO:BP	response to auxin	GO:0009733	1	0	584	1122	21	44861	TRAESCS5D02G222600,TRAESCS6A02G334800,TRAESCS6D02G378300,TRAESCS2B02G437000,TRAESCS1A02G062100,TRAESCS6D02G314300,TRAESCS6A02G329100,TRAESCS2B02G522600,TRAESCS6B02G359800,TRAESCS6A02G392600,TRAESCS7D02G455900,TRAESCS6A02G238300,TRAESCS4B02G292300,TRAESCS7B02G095500,TRAESCS6B02G359700,TRAESCS5A02G211200,TRAESCS5B02G212600,TRAESCS6B02G258800,TRAESCS4D02G069300,TRAESCS1A02G219400,TRAESCS6D02G220700
GO:BP	response to absence of light	GO:0009646	1	0	19	1122	3	44861	TRAESCS6A02G334800,TRAESCS6D02G314300,TRAESCS1A02G219400
GO:BP	anatomical structure morphogenesis	GO:0009653	1	0	459	1122	19	44861	TRAESCS2D02G391600,TRAESCS2A02G393700,TRAESCS5D02G494800,TRAESCS4B02G193500,TRAESCS3B02G154900,TRAESCS1B02G310300,TRAESCS3A02G137000,TRAESCS5D02G236500,TRAESCS5D02G086000,TRAESCS2D02G183400,TRAESCS4A02G110600,TRAESCS4D02G194500,TRAESCS3B02G439900,TRAESCS5A02G231500,TRAESCS1D02G324400,TRAESCS7B02G355800,TRAESCS4A02G319100,TRAESCS5B02G229800,TRAESCS1A02G219400
GO:BP	plasmodesma organization	GO:0009663	1	0	3	1122	2	44861	TRAESCS6D02G216300,TRAESCS6A02G234000
GO:BP	plant-type cell wall organization	GO:0009664	1	0	181	1122	7	44861	TRAESCS2B02G411700,TRAESCS2D02G391600,TRAESCS2A02G393700,TRAESCS5D02G494800,TRAESCS5B02G101400,TRAESCS1B02G310300,TRAESCS6A02G379800
GO:BP	plastid membrane organization	GO:0009668	1	0	34	1122	1	44861	TRAESCS4D02G147100
GO:BP	induced systemic resistance	GO:0009682	1	0	16	1122	3	44861	TRAESCS6A02G334800,TRAESCS6D02G314300,TRAESCS3B02G537400
GO:BP	auxin-activated signaling pathway	GO:0009734	1	0	223	1122	8	44861	TRAESCS6A02G334800,TRAESCS6D02G378300,TRAESCS1A02G062100,TRAESCS6D02G314300,TRAESCS6A02G392600,TRAESCS4B02G292300,TRAESCS7B02G095500,TRAESCS6B02G258800
GO:BP	abscisic acid metabolic process	GO:0009687	1	0	15	1122	1	44861	TRAESCS3B02G175900
GO:BP	cytokinin metabolic process	GO:0009690	1	0	84	1122	3	44861	TRAESCS3D02G475800,TRAESCS3A02G481000,TRAESCS5D02G568400
GO:BP	cytokinin biosynthetic process	GO:0009691	1	0	46	1122	1	44861	TRAESCS5D02G568400
GO:BP	jasmonic acid metabolic process	GO:0009694	1	0	28	1122	4	44861	TRAESCS6A02G334800,TRAESCS4D02G268400,TRAESCS6D02G314300,TRAESCS4A02G036200
GO:BP	phenylpropanoid metabolic process	GO:0009698	1	0	212	1122	8	44861	TRAESCS7B02G257400,TRAESCS6D02G212200,TRAESCS7A02G350500,TRAESCS3B02G489800,TRAESCS6A02G178900,TRAESCS4B02G208000,TRAESCS5B02G468400,TRAESCS4D02G122600
GO:BP	phenylpropanoid biosynthetic process	GO:0009699	1	0	100	1122	4	44861	TRAESCS6D02G212200,TRAESCS7A02G350500,TRAESCS5B02G468400,TRAESCS4D02G122600
GO:BP	response to ethylene	GO:0009723	1	0	258	1122	10	44861	TRAESCS4D02G298500,TRAESCS4D02G298600,TRAESCS2B02G411500,TRAESCS6A02G334800,TRAESCS6D02G314300,TRAESCS5B02G214400,TRAESCS5D02G180900,TRAESCS4D02G298400,TRAESCS1A02G219400,TRAESCS6B02G281000
GO:BP	abscisic acid biosynthetic process	GO:0009688	1	0	12	1122	1	44861	TRAESCS3B02G175900
GO:BP	cellular response to sulfur starvation	GO:0010438	1	0	3	1122	2	44861	TRAESCS1D02G325300,TRAESCS1B02G337400
GO:BP	regulation of glucosinolate biosynthetic process	GO:0010439	1	0	3	1122	2	44861	TRAESCS1D02G325300,TRAESCS1B02G337400
GO:BP	negative regulation of peptidase activity	GO:0010466	1	0	151	1122	3	44861	TRAESCS3B02G037400,TRAESCSU02G049500,TRAESCS5B02G478200
GO:BP	attachment of GPI anchor to protein	GO:0016255	1	0	20	1122	1	44861	TRAESCS5A02G262000
GO:BP	phosphorylation	GO:0016310	1	0	5717	1122	126	44861	TRAESCS4D02G170700,TRAESCS4A02G136500,TRAESCS4D02G325200,TRAESCS5A02G338800,TRAESCS5D02G043500,TRAESCS4A02G481200,TRAESCS7A02G015200,TRAESCS1B02G091900,TRAESCS4A02G347500,TRAESCS3A02G435200,TRAESCS4B02G168200,TRAESCS1D02G032600,TRAESCS7D02G012400,TRAESCS1D02G017800,TRAESCS2B02G197000,TRAESCS1A02G018600,TRAESCS5D02G068700,TRAESCS3D02G072100,TRAESCS4D02G089900,TRAESCS4B02G107200,TRAESCS2B02G568000,…
GO:BP	dephosphorylation	GO:0016311	1	0	348	1122	8	44861	TRAESCS3A02G277500,TRAESCS2D02G288400,TRAESCS2D02G317800,TRAESCS2A02G290500,TRAESCS4D02G069300,TRAESCS1D02G205700,TRAESCS1A02G126800,TRAESCS3D02G265600
GO:BP	protein processing	GO:0016485	1	0	140	1122	2	44861	TRAESCS5D02G239500,TRAESCS4D02G364000
GO:BP	protein autoprocessing	GO:0016540	1	0	6	1122	1	44861	TRAESCS4D02G364000
GO:BP	positive regulation of phosphorylation	GO:0042327	1	0	35	1122	1	44861	TRAESCS4A02G422800
GO:BP	vesicle-mediated transport	GO:0016192	1	0	907	1122	4	44861	TRAESCS7B02G288400,TRAESCS2B02G044000,TRAESCS3B02G391600,TRAESCS4A02G200100
GO:BP	cytidine to uridine editing	GO:0016554	1	0	37	1122	1	44861	TRAESCS7B02G207300
GO:BP	histone modification	GO:0016570	1	0	254	1122	1	44861	TRAESCS1B02G116100
GO:BP	histone acetylation	GO:0016573	1	0	45	1122	1	44861	TRAESCS1B02G116100
GO:BP	protein deubiquitination	GO:0016579	1	0	157	1122	1	44861	TRAESCS4B02G306100
GO:BP	cell wall macromolecule catabolic process	GO:0016998	1	0	120	1122	5	44861	TRAESCS4D02G143900,TRAESCS4A02G170900,TRAESCS4B02G127100,TRAESCS4D02G325500,TRAESCS3D02G467600
GO:BP	negative regulation of translation	GO:0017148	1	0	154	1122	1	44861	TRAESCS2D02G587900
GO:BP	peptidyl-lysine methylation	GO:0018022	1	0	122	1122	2	44861	TRAESCS5A02G229500,TRAESCS6D02G267500
GO:BP	protein ubiquitination	GO:0016567	1	0	1415	1122	6	44861	TRAESCS3B02G050700,TRAESCS1D02G102900,TRAESCS5A02G198800,TRAESCS3B02G164700,TRAESCS4A02G297700,TRAESCS3A02G101400
GO:BP	peptidyl-lysine trimethylation	GO:0018023	1	0	6	1122	1	44861	TRAESCS5A02G229500
GO:BP	S-glycoside biosynthetic process	GO:0016144	1	0	5	1122	2	44861	TRAESCS1D02G325300,TRAESCS1B02G337400
GO:BP	phytosteroid biosynthetic process	GO:0016129	1	0	24	1122	2	44861	TRAESCS5D02G026000,TRAESCS5B02G358800
GO:BP	diterpenoid biosynthetic process	GO:0016102	1	0	130	1122	8	44861	TRAESCS2D02G423500,TRAESCS7D02G360700,TRAESCS2D02G423400,TRAESCS7A02G362300,TRAESCS2D02G139100,TRAESCS3B02G439900,TRAESCS2B02G445400,TRAESCS4A02G319100
GO:BP	diterpenoid catabolic process	GO:0016103	1	0	14	1122	1	44861	TRAESCS1D02G127000
GO:BP	sesquiterpenoid biosynthetic process	GO:0016106	1	0	26	1122	1	44861	TRAESCS3B02G175900
GO:BP	tetraterpenoid metabolic process	GO:0016108	1	0	57	1122	3	44861	TRAESCS5D02G026000,TRAESCS2A02G396200,TRAESCS5A02G494200
GO:BP	tetraterpenoid biosynthetic process	GO:0016109	1	0	42	1122	3	44861	TRAESCS5D02G026000,TRAESCS2A02G396200,TRAESCS5A02G494200
GO:BP	terpenoid biosynthetic process	GO:0016114	1	0	264	1122	12	44861	TRAESCS2D02G423500,TRAESCS7D02G360700,TRAESCS5D02G026000,TRAESCS2D02G423400,TRAESCS7A02G362300,TRAESCS2A02G396200,TRAESCS5A02G494200,TRAESCS3B02G175900,TRAESCS2D02G139100,TRAESCS3B02G439900,TRAESCS2B02G445400,TRAESCS4A02G319100
GO:BP	S-glycoside metabolic process	GO:0016143	1	0	6	1122	2	44861	TRAESCS1D02G325300,TRAESCS1B02G337400
GO:BP	terpenoid catabolic process	GO:0016115	1	0	14	1122	1	44861	TRAESCS1D02G127000
GO:BP	carotenoid biosynthetic process	GO:0016117	1	0	42	1122	3	44861	TRAESCS5D02G026000,TRAESCS2A02G396200,TRAESCS5A02G494200
GO:BP	carotene metabolic process	GO:0016119	1	0	17	1122	2	44861	TRAESCS5D02G383500,TRAESCS5A02G374000
GO:BP	carotene catabolic process	GO:0016121	1	0	7	1122	2	44861	TRAESCS5D02G383500,TRAESCS5A02G374000
GO:BP	sterol metabolic process	GO:0016125	1	0	79	1122	2	44861	TRAESCS5D02G026000,TRAESCS5B02G358800
GO:BP	sterol biosynthetic process	GO:0016126	1	0	43	1122	2	44861	TRAESCS5D02G026000,TRAESCS5B02G358800
GO:BP	phytosteroid metabolic process	GO:0016128	1	0	26	1122	2	44861	TRAESCS5D02G026000,TRAESCS5B02G358800
GO:BP	carotenoid metabolic process	GO:0016116	1	0	57	1122	3	44861	TRAESCS5D02G026000,TRAESCS2A02G396200,TRAESCS5A02G494200
GO:BP	diterpenoid metabolic process	GO:0016101	1	0	144	1122	9	44861	TRAESCS2D02G423500,TRAESCS7D02G360700,TRAESCS2D02G423400,TRAESCS1D02G127000,TRAESCS7A02G362300,TRAESCS2D02G139100,TRAESCS3B02G439900,TRAESCS2B02G445400,TRAESCS4A02G319100
GO:BP	heterocycle biosynthetic process	GO:0018130	1	0	6250	1122	174	44861	TRAESCS7D02G475100,TRAESCS5D02G068800,TRAESCS7B02G391800,TRAESCS2A02G323000,TRAESCS2B02G359600,TRAESCS5A02G057500,TRAESCS5D02G317100,TRAESCS5D02G317700,TRAESCS7A02G488600,TRAESCS2D02G100300,TRAESCS2D02G339900,TRAESCS3B02G210300,TRAESCS5B02G059200,TRAESCS5A02G310800,TRAESCS3B02G293000,TRAESCS4D02G298500,TRAESCS2B02G118000,TRAESCS3A02G180600,TRAESCS7D02G367700,TRAESCS2D02G340700,TRAESCS5D02G318000,…
GO:BP	peptidyl-amino acid modification	GO:0018193	1	0	445	1122	7	44861	TRAESCS5B02G187400,TRAESCS2D02G276000,TRAESCS1B02G116100,TRAESCS5A02G229500,TRAESCS6A02G163500,TRAESCS7B02G388800,TRAESCS6D02G267500
GO:BP	removal of superoxide radicals	GO:0019430	1	0	19	1122	1	44861	TRAESCS7B02G194200
GO:BP	triglyceride biosynthetic process	GO:0019432	1	0	23	1122	1	44861	TRAESCS3B02G016400
GO:BP	aromatic compound biosynthetic process	GO:0019438	1	0	6277	1122	181	44861	TRAESCS7D02G475100,TRAESCS5D02G068800,TRAESCS7B02G391800,TRAESCS2A02G323000,TRAESCS2B02G359600,TRAESCS5A02G057500,TRAESCS5D02G317100,TRAESCS5D02G317700,TRAESCS7A02G488600,TRAESCS2D02G100300,TRAESCS2D02G339900,TRAESCS3B02G210300,TRAESCS5B02G059200,TRAESCS5A02G310800,TRAESCS3B02G293000,TRAESCS4D02G298500,TRAESCS2B02G118000,TRAESCS3A02G180600,TRAESCS7D02G367700,TRAESCS2D02G340700,TRAESCS5D02G318000,…
GO:BP	aromatic compound catabolic process	GO:0019439	1	0	480	1122	10	44861	TRAESCS6D02G212200,TRAESCS6A02G222900,TRAESCS3B02G489800,TRAESCS2A02G489600,TRAESCS4B02G208000,TRAESCS6B02G258400,TRAESCS6A02G222800,TRAESCS5B02G468400,TRAESCS3D02G036700,TRAESCS3B02G039700
GO:BP	glycine decarboxylation via glycine cleavage system	GO:0019464	1	0	6	1122	1	44861	TRAESCS6A02G163500
GO:BP	S-adenosylhomocysteine catabolic process	GO:0019510	1	0	6	1122	1	44861	TRAESCS2A02G489600
GO:BP	alditol metabolic process	GO:0019400	1	0	18	1122	1	44861	TRAESCS3B02G370300
GO:BP	protein metabolic process	GO:0019538	1	0	12810	1122	226	44861	TRAESCS5A02G210100,TRAESCS4D02G170700,TRAESCS5D02G216300,TRAESCS4A02G136500,TRAESCS4D02G325200,TRAESCS2D02G340700,TRAESCS5A02G338800,TRAESCS2A02G133700,TRAESCS5D02G043500,TRAESCS4A02G481200,TRAESCS7A02G015200,TRAESCS1B02G091900,TRAESCS3A02G511800,TRAESCS3A02G277500,TRAESCS4A02G347500,TRAESCS3B02G481300,TRAESCS3A02G435200,TRAESCS4B02G168200,TRAESCS1D02G032600,TRAESCS2D02G546500,TRAESCS7D02G012400,…
GO:BP	photosynthesis, light reaction	GO:0019684	1	0	338	1122	4	44861	TRAESCS6B02G122600,TRAESCS1A02G403800,TRAESCS5D02G464900,TRAESCS2B02G213000
GO:BP	ribose phosphate metabolic process	GO:0019693	1	0	617	1122	9	44861	TRAESCS4B02G107200,TRAESCS7A02G205200,TRAESCS6D02G259500,TRAESCS5D02G085500,TRAESCS2B02G350500,TRAESCS5B02G376400,TRAESCS2A02G593000,TRAESCS4D02G104100,TRAESCS6D02G084500
GO:BP	calcium-mediated signaling	GO:0019722	1	0	44	1122	3	44861	TRAESCS5A02G060600,TRAESCS5D02G072100,TRAESCS5B02G071500
GO:BP	cellular homeostasis	GO:0019725	1	0	517	1122	13	44861	TRAESCS5D02G241200,TRAESCS2A02G100900,TRAESCS6D02G302900,TRAESCS5A02G234400,TRAESCS5B02G232900,TRAESCS6A02G323100,TRAESCS4A02G298900,TRAESCS2D02G387800,TRAESCS3B02G356500,TRAESCS4B02G074900,TRAESCS5B02G100900,TRAESCS4D02G073500,TRAESCS2D02G100500
GO:BP	regulation of isoprenoid metabolic process	GO:0019747	1	0	15	1122	1	44861	TRAESCS3B02G175900
GO:BP	secondary metabolic process	GO:0019748	1	0	263	1122	12	44861	TRAESCS7B02G257400,TRAESCS2D02G409500,TRAESCS6D02G212200,TRAESCS7A02G350500,TRAESCS3B02G489800,TRAESCS6A02G178900,TRAESCS4B02G208000,TRAESCS1D02G325300,TRAESCS3B02G175900,TRAESCS5B02G468400,TRAESCS1B02G337400,TRAESCS4D02G122600
GO:BP	organophosphate metabolic process	GO:0019637	1	0	1424	1122	21	44861	TRAESCS3A02G449100,TRAESCS4B02G107200,TRAESCS2B02G201700,TRAESCS2D02G073900,TRAESCS7A02G205200,TRAESCS6D02G259500,TRAESCS2D02G182700,TRAESCS5B02G071400,TRAESCS5A02G060700,TRAESCS7A02G406100,TRAESCS5D02G085500,TRAESCS2B02G350500,TRAESCS5B02G376400,TRAESCS2A02G593000,TRAESCS4D02G104100,TRAESCS5A02G262000,TRAESCS4D02G364000,TRAESCS4D02G069300,TRAESCS2B02G154600,TRAESCS7D02G543200,TRAESCS6D02G084500
GO:BP	oxazole or thiazole biosynthetic process	GO:0018131	1	0	1	1122	1	44861	TRAESCS7D02G373100
GO:BP	glycolipid catabolic process	GO:0019377	1	0	16	1122	1	44861	TRAESCS7B02G221100
GO:BP	transsulfuration	GO:0019346	1	0	25	1122	1	44861	TRAESCS1A02G181000
GO:BP	peptidyl-arginine modification	GO:0018195	1	0	31	1122	1	44861	TRAESCS5B02G187400
GO:BP	peptidyl-lysine modification	GO:0018205	1	0	216	1122	4	44861	TRAESCS1B02G116100,TRAESCS5A02G229500,TRAESCS6A02G163500,TRAESCS6D02G267500
GO:BP	peptidyl-proline modification	GO:0018208	1	0	100	1122	2	44861	TRAESCS2D02G276000,TRAESCS7B02G388800
GO:BP	peptidyl-arginine methylation	GO:0018216	1	0	29	1122	1	44861	TRAESCS5B02G187400
GO:BP	obsolete protein-chromophore linkage	GO:0018298	1	0	90	1122	1	44861	TRAESCS1A02G403800
GO:BP	internal peptidyl-lysine acetylation	GO:0018393	1	0	45	1122	1	44861	TRAESCS1B02G116100
GO:BP	pyridine nucleotide metabolic process	GO:0019362	1	0	91	1122	3	44861	TRAESCS2B02G201700,TRAESCS2D02G073900,TRAESCS2D02G182700
GO:BP	peptidyl-lysine acetylation	GO:0018394	1	0	45	1122	1	44861	TRAESCS1B02G116100
GO:BP	regulation of lipid metabolic process	GO:0019216	1	0	38	1122	1	44861	TRAESCS3B02G175900
GO:BP	regulation of phosphate metabolic process	GO:0019220	1	0	146	1122	4	44861	TRAESCS2D02G317800,TRAESCS4A02G422800,TRAESCS1A02G126800,TRAESCS6D02G084500
GO:BP	starch biosynthetic process	GO:0019252	1	0	53	1122	5	44861	TRAESCS7A02G189000,TRAESCS2B02G390700,TRAESCS7A02G133500,TRAESCS7D02G190100,TRAESCS5D02G182600
GO:BP	inositol catabolic process	GO:0019310	1	0	3	1122	2	44861	TRAESCS7A02G357800,TRAESCS7B02G269900
GO:BP	hexose metabolic process	GO:0019318	1	0	247	1122	5	44861	TRAESCS2A02G094500,TRAESCS2B02G341200,TRAESCS2B02G109800,TRAESCS7B02G082500,TRAESCS2B02G184900
GO:BP	cysteine biosynthetic process	GO:0019344	1	0	48	1122	1	44861	TRAESCS3B02G370200
GO:BP	ether metabolic process	GO:0018904	1	0	62	1122	3	44861	TRAESCS6D02G302900,TRAESCS6A02G323100,TRAESCS4D02G073500
GO:BP	polyol metabolic process	GO:0019751	1	0	131	1122	3	44861	TRAESCS3B02G370300,TRAESCS7A02G357800,TRAESCS7B02G269900
GO:BP	rRNA metabolic process	GO:0016072	1	0	364	1122	12	44861	TRAESCS5D02G260700,TRAESCS2D02G586100,TRAESCS6D02G126300,TRAESCS2B02G271300,TRAESCS3A02G436000,TRAESCS5B02G251800,TRAESCS4B02G037300,TRAESCS3B02G470600,TRAESCS4D02G272400,TRAESCS5A02G253000,TRAESCS1D02G409700,TRAESCS2A02G249600
GO:BP	RNA metabolic process	GO:0016070	1	0	7405	1122	195	44861	TRAESCS7D02G475100,TRAESCS5D02G068800,TRAESCS7B02G391800,TRAESCS2A02G323000,TRAESCS2B02G359600,TRAESCS5A02G057500,TRAESCS5D02G317100,TRAESCS5D02G317700,TRAESCS7A02G488600,TRAESCS2D02G100300,TRAESCS2D02G339900,TRAESCS3B02G210300,TRAESCS5B02G059200,TRAESCS5A02G310800,TRAESCS3B02G293000,TRAESCS4D02G298500,TRAESCS2B02G118000,TRAESCS3A02G180600,TRAESCS7D02G367700,TRAESCS2D02G340700,TRAESCS5D02G318000,…
GO:BP	positive regulation of cell communication	GO:0010647	1	0	62	1122	1	44861	TRAESCS4B02G292300
GO:BP	negative regulation of cell communication	GO:0010648	1	0	74	1122	2	44861	TRAESCS7B02G257400,TRAESCS6A02G178900
GO:BP	regulation of cellular carbohydrate metabolic process	GO:0010675	1	0	28	1122	2	44861	TRAESCS1D02G325300,TRAESCS1B02G337400
GO:BP	regulation of hormone levels	GO:0010817	1	0	206	1122	7	44861	TRAESCS3D02G475800,TRAESCS3A02G481000,TRAESCS5D02G568400,TRAESCS2D02G074400,TRAESCS4B02G292300,TRAESCS2A02G076100,TRAESCS4A02G156700
GO:BP	lipid localization	GO:0010876	1	0	317	1122	6	44861	TRAESCS5B02G461600,TRAESCS4B02G397500,TRAESCS7B02G312800,TRAESCS2B02G154600,TRAESCS4D02G045300,TRAESCS6D02G084500
GO:BP	regulation of phosphatase activity	GO:0010921	1	0	43	1122	2	44861	TRAESCS2D02G317800,TRAESCS1A02G126800
GO:BP	regulation of cell communication	GO:0010646	1	0	245	1122	3	44861	TRAESCS7B02G257400,TRAESCS6A02G178900,TRAESCS4B02G292300
GO:BP	negative regulation of phosphatase activity	GO:0010923	1	0	13	1122	1	44861	TRAESCS1A02G126800
GO:BP	positive regulation of auxin mediated signaling pathway	GO:0010929	1	0	6	1122	1	44861	TRAESCS4B02G292300
GO:BP	regulation of cell death	GO:0010941	1	0	41	1122	1	44861	TRAESCS1A02G279500
[truncated: 1,181 more rows]
